# Supplementary material for: Protein interaction, cytotoxic, transcriptomic and proteomic responses to structurally distinct EPAC1 activators in HUVECs
Source: Sci Rep. 2022 Oct 5;12:16505. doi: 10.1038/s41598-022-20607-8 (PMC9534843; doi:10.1038/s41598-022-20607-8)
Supplement: Supplementary file 1 — Supplementary Information. [file 41598_2022_20607_MOESM1_ESM.xlsx]

## Sheet: Figure 4
Figure 4		PWO577 Genes Shared				Genes Specific to PWO577				SY007 Gene Shared				Genes Specific to SY007					D007 Genes 2 hours				D007 Genes 5 hours				D007 Genes 24 hours				D007 Genes 48 hours
		Gene ID	log2FoldChange	-log10(Padj)		Gene ID	log2FoldChange	-log10(Padj)		Gene ID	log2FoldChange	-log10Pvalue		Gene ID	log2FoldChange	-log10(Padj)			Gene ID	log2FoldChange	-log10(Padj)		Gene ID	log2FoldChange	-log10(Padj)		Gene ID	log2FoldChange	-log10(Padj)		Gene ID	log2FoldChange	-log10(Padj)
		AHRR	1.49301	23.0496		U2AF1L5	1.37472	2.84224		PTGS2	1.75503	24.8946		FOSB	3.50829	19.1568			NAB2	1.711	35.4701		ADAMTS9	-1.40919	56.3382		ZSCAN31	1.7029	82.1676		DPYSL3	-1.35489	99.8686
		CYP1A1	4.02019	12.8302		MAP2K6	-0.57245	2.10465		ICAM1	2.83144	24.8946		VCAM1	3.21387	6.37366			FOSB	3.57602	32.4617		LINC00961	-2.0966	35.6942		GAL	-2.47224	69.5514		GAL	-2.93068	89.4671
		TIPARP	1.26687	12.3555		FRMD3	0.944569	1.86249		PTGR1	0.886684	16.455		ATF3	1.5919	7.65365			ATF3	1.99513	18.4525		KIT	-1.86653	29.0351		TAGLN	-2.65427	46.2875		CTSC	-1.01461	88.7
		ICAM1	1.57685	12.3091		ZNF704	0.574197	1.56492		TNFAIP8L3	0.703034	9.94112		FOS	1.82708	5.27737			ID2	2.16202	13.3588		C6orf106	0.508062	27.3385		PPIF	-1.0688	45.6568		ZSCAN31	1.74853	87.4464
		THBS1	0.499793	9.71904		EPHB6	0.70797	1.28118		NQO1	1.06179	9.82229		PLA2G4C	1.65709	5.12901			MEX3B	1.23216	12.5442		PCGF3	0.464979	23.6234		OPTN	1.10369	40.1		CHAF1A	-1.65791	78.7
		MAFF	0.736303	9.04875		FBXO32	0.737476	1.01002		CPT1A	0.660036	9.00593		TRAF1	1.62275	3.195			TRIM56	-0.52136	9.49761		MGEA5	0.911347	23.3112		HNRNPAB	-0.94745	39.4788		ZWINT	-2.06934	77.7207
		PTGS2	1.46704	8.02949		CBLN3	0.766229	0.399376		FTL	0.82281	8.10485		F3	1.6692	2.86083			ZNF514	-0.71846	9.13207		CEP41	-0.72598	23.1753		CTSC	-0.65793	36.5947		DNAJC9	-1.61847	66.8
		CCL2	1.49168	7.45337		IFIT3	0.785408	0.315317		AHRR	1.04391	7.7471		SMIM11A	2.58053	2.704			HIVEP2	0.943942	8.41846		SLC24A1	-0.99794	22.8		DPYSL3	-0.8258	36.4381		GINS4	-2.09432	66.1
		TNFAIP8L3	0.810271	7.31403		ABCA5	0.356804	0.303689		ANGPTL4	1.80508	7.65327		KLF4	1.51728	2.51577			SLC25A25	1.12694	8.05738		SRBD1	-0.97868	22.6095		TIMELESS	-1.0666	35.3		ORC1	-2.02573	66.1
		SOX17	0.996886	6.73663		CLIC3	0.991814	0.298315		NDRG1	0.719602	7.18834		NID2	1.67716	2.25217			OGT	-0.64821	7.64942		GCLC	0.781648	22.447		MLH1	-0.8298	34.672		CDCA5	-1.72916	64.7359
		MPZL2	-1.14463	6.19146		ZNF100	-0.34714	0.152841		MMP10	1.85112	7.16258		GEM	1.61979	1.65895			SSH1	0.621885	7.64942		CGNL1	-0.87582	22.2034		SYT11	0.768879	33.6743		MCM10	-2.32303	62.7347
		EMP3	0.458385	5.63384		BMF	0.530674	0.129087		MAFF	0.664341	6.75523		TNFAIP3	1.06031	1.5971			SMAD7	1.88136	7.17802		SRSF7	-0.90754	20.5638		MLIP	-1.45158	33.5		CDC45	-1.73627	62.7
		ARRDC3	0.713586	5.19247		SEMA4D	-0.23711	0.121245		RCAN1	0.7544	6.37386		FTLP3	1.73019	0.800735			NR4A2	1.96911	6.80569		FBXL20	1.17742	19.2816		SLC5A6	-1.0831	33.4		TACC3	-1.8153	62.1
		PDE4B	-0.70412	4.68176		AADAC	0.714073	0.106918		MMP1	1.36616	6.26619		DSEL	0.739394	0.71871			HTR1B	-0.66992	6.77819		ANKRD55	-1.56028	19.2384		PHF19	-1.24528	33.1		CDC25A	-1.93267	60.6
		CDC42EP3	0.426767	4.51537		FBLN5	0.396158	0.097799		CCL2	1.53013	5.76029		APCDD1L	1.39215	0.411343			KLF4	1.56015	6.54171		GPR137B	0.962926	17.9633		MANBA	1.6454	33.058		CENPO	-1.5276	60.2243
		CAMK2N1	0.608433	4.4838		AC004596.1	0.915537	0.070099		HSPA5	-0.47803	5.60495		CA8	0.613742	0.389895			TMEM147-AS1	-0.74482	6.42276		CSRNP2	0.696312	17.2317		CELSR2	1.7135	32.2361		PPIF	-1.21998	60.1792
		ARL4C	0.826052	4.28454		VWCE	-0.34428	0.069839		FTH1	0.845055	5.40862		MAP1A	0.413699	0.389895			KLF5	1.42393	6.12847		JMJD4	-1.09733	17.0576		METTL1	-1.24472	31.7551		GMNN	-1.83143	59.9167
		ADAMTS18	0.660141	4.28212		CYP26B1	0.457021	0.068863		KLF2	1.04528	5.38356		SYNC	0.55036	0.3697			FBXO32	1.49214	6.04572		TRIM14	-0.88238	16.763		TFPI2	-2.2354	30.4524		MLH1	-1.08841	59.4
		LRP5	0.671059	4.27553		AC110285.7	0.78218	0.059513		SOCS3	0.703514	5.12892		CPA3	0.877039	0.355317			NEDD9	0.99099	6.04572		ZNF740	0.658456	16.6125		PALM	2.02244	30.2297		FAM64A	-2.06736	59.0128
		NTN4	0.579109	3.69996		ABHD17AP1	0.890869	0.058258		SLC17A5	0.666551	5.12618		PTHLH	1.09987	0.350728			RNF103	0.514472	5.80723		ZMYND8	-0.71217	16.4782		ILF3	-0.59998	30.1367		SRSF2	-1.39074	58.5009
		JAG2	0.494067	3.54255		AC064836.3	0.920401	0.053732		ARL4C	0.841769	4.30776		LURAP1L	0.880919	0.346651			PNRC1	1.2748	5.72691		TNS1	-0.82867	15.7144		PUS1	-1.02554	30.1		FAM83D	-1.47968	58.1
		TSC22D1	0.393278	3.42088		ANKRD2	0.583043	0.053732		TRIM16L	0.907316	4.30776		S100A3	1.30594	0.34273			TOB2	0.693408	5.67858		RNF103	0.763539	15.618		CDC25A	-1.35293	29.9842		MCM2	-1.75463	57.9986
		NCOA7	0.474158	3.34897		RORA	0.244512	0.049352		TSPAN12	-0.59963	4.09465		AC010457.1	1.23084	0.34273			CBX4	1.00523	5.66407		FAM222A	1.70722	15.6103		FBXL20	1.41272	29.13		FOXM1	-1.54946	57.7134
		ADAMTS7	0.356457	3.32451		AL391988.1	-0.45844	0.041163		SERPINE2	0.826395	4.09335		LBH	0.681725	0.328082			BRD2	0.560493	5.55062		SVIL	-0.66313	15.4018		EPHX1	1.64705	28.5		TYMS	-1.47148	56.2036
		MMP2	0.296207	3.32451		TMC7	0.298895	0.041131		TGM2	-0.58776	4.02811		LZTS3	0.432219	0.322741			TOB1	0.789442	5.49181		RNF24	0.809541	15.3229		MTHFD1	-0.86315	28.3817		SNRPD3	-0.77342	54.4416
		SERPINB2	1.49642	3.26338		MITF	0.342072	0.025123		EMP3	0.451388	3.81972		DUSP8	0.899229	0.30221			ARID5A	0.853927	5.42383		CSTF3	0.869276	15.0475		EXT2	0.752472	28.2634		HNRNPA2B1	-1.116	54.2538
		OSBPL10	0.42022	3.11467		LINC00680	0.343066	0.0191		CANX	-0.29193	3.77131		CD200	-0.70004	0.274987			MIDN	0.549868	5.29025		CLN8	0.741876	14.7052		SLC38A5	-1.69495	28.0175		HNRNPAB	-1.09541	54.0716
		GDF6	1.34654	3.09885		ZNF837	0.539938	0.017779		FAM114A1	0.583347	3.74197		TMEM38A	0.668413	0.268498			PIM1	1.60642	5.24846		TERF2IP	0.625513	14.6114		PPIC	0.871278	27.4606		TIMELESS	-1.30814	53.9942
		FAM102A	0.479051	3.09885		AP001107.4	0.695856	0.017764		HMOX1	1.12067	3.62264		DTNA	0.524005	0.25704			KDM2A	0.445097	5.08337		NR5A2	-1.09833	14.5		FST	-2.55501	27.244		ILF3	-0.79235	53.9744
		F2RL1	-0.52759	2.93938		SEMA3G	-0.66581	0.015048		S100A6	0.382668	3.62208		BOLA2B	-0.96759	0.229433			CDK5R1	0.694877	5.01441		TSEN2	-0.93367	14.306		MRTO4	-1.27649	27.222		RFC2	-1.33973	53.82
		GPCPD1	0.6443	2.931		CEP126	0.248866	0.015048		ACADVL	0.376295	3.60131		RNASET2	0.430691	0.223375			NABP1	-0.788	4.79848		SOCS7	0.923769	14.1823		CHAF1A	-0.96397	27.1249		SMYD2	-1.26697	53.4
		MMP1	1.30763	2.88805		ACBD7	0.355274	0.01498		SERPINB2	1.62574	3.57166		AP002990.1	0.3812	0.221025			SPSB1	0.545877	4.78547		TBC1D20	0.51117	14.1096		SEL1L3	1.16477	26.8744		THEM4	-1.12062	52.6839
		FAM107B	0.296852	2.87935		SMIM3	0.391732	0.014755		TALDO1	0.383144	3.54338		LMF1	0.348182	0.208813			WDR5B	-1.17701	4.78329		SLC43A3	-0.67402	14.1		C1orf21	1.47187	26.7837		LMNB1	-1.75329	52.4454
		ADAMTS1	-0.97377	2.83441		AL391058.1	-0.53217	0.012623		HYOU1	-0.37728	3.46252		AL591895.1	1.09704	0.202882			GGNBP2	0.491481	4.7689		FJX1	-0.75221	13.6503		HNRNPK	-0.46927	26.6545		HNRNPK	-0.647	52.1023
		NOLC1	-0.36179	2.80171		AC060766.5	0.627662	0.012623		TIPARP	0.913156	3.40147		AL049629.1	0.960027	0.200722			C15orf52	-0.66717	4.70856		MMACHC	-1.1108	13.4709		METTL13	-0.72587	26.026		FANCA	-1.55984	51.4
		GADD45B	0.469933	2.80171		MYO5C	-0.2956	0.012129		RELB	1.04876	3.40147		COQ6	0.397162	0.19459			NR4A1	1.28092	4.70856		DDX42	-0.45604	13.433		RELN	-2.37191	25.9		PEG10	-2.41092	51.3
		NUDT14	0.518347	2.79071		MAPK13	0.293509	0.008842		PANX2	1.06349	3.40147		E2F5	0.290524	0.171675			EGR1	1.00244	4.67291		SLU7	0.453883	13.433		SHC2	2.15468	25.9		MLEC	-1.19042	50.7528
		IRAK2	0.50823	2.57853		AP002761.3	0.431561	0.008842		TNFSF15	0.928943	3.28889		DMRTA1	0.444953	0.167279			JRK	-0.7613	4.67291		SAV1	0.628602	13.3799		GRWD1	-0.90491	25.7632		RPA1	-0.76239	49.9335
		RAPGEF5	-0.56196	2.57853		C1orf226	0.207662	0.008465		RHBDF2	0.448855	3.2281		BCL2A1	1.02296	0.162139			KLF3	0.823083	4.49881		DNAJB6	0.458133	12.9853		PAM	0.705868	25.5734		TPX2	-1.68254	48.5784
		CDH5	-0.24092	2.53501		ATXN7L2	-0.20617	0.006432		TXN	0.345126	3.18226		B3GALT4	0.556021	0.151587			KDM3A	0.71784	4.4539		RUBCN	0.651487	12.8842		KIT	-1.71583	25.42		MLIP	-1.7468	47.7844
		ITGA10	0.478144	2.52151		WBP1LP2	0.487122	0.003964		GBA2	-0.47617	3.17566		CDCP1	1.03015	0.150318			MAST4	0.608137	4.41957		TANGO6	-0.61265	12.729		SMIM14	1.09349	24.9		OPTN	1.18098	47.2
		PEG10	-0.62526	2.52151		WNT9A	0.378643	0.003546		GPC1	0.745407	3.05301		AC012653.2	0.921877	0.134401			PELI1	0.729543	4.28467		CPSF6	0.392606	12.6929		MCM2	-1.15704	24.7685		SHC2	2.84209	46.8817
		HYOU1	-0.29918	2.52151		ZCCHC18	0.298545	0.003546		HOXA3	-0.76484	3.0404		GPER1	0.558845	0.104702			ZNF234	-0.76068	4.28467		KIAA0513	0.827177	12.5761		ABCA7	1.67883	24.7		CDC6	-2.21837	46.8
		PLA2G4A	0.751219	2.46784		PCAT6	0.515704	0.003244		GSTM3	0.55176	2.99924		AC067838.1	1.21306	0.103726			FANCF	-0.50392	4.09433		EARS2	-0.83308	12.5216		PARP1	-0.65011	24.382		COQ2	-1.31505	46.7164
		ZFYVE28	0.643607	2.46784		ZNF432	0.229188	0.003244		HIC1	-0.53997	2.983		CU633906.1	0.449755	0.101889			FBXO33	0.935811	3.96391		ASIC3	2.30501	12.4735		FNBP1	1.13757	24.3		MCM7	-1.62534	46.7147
		ATP9A	0.373526	2.40076		MIR100HG	0.313171	0.003102		EGR1	0.924777	2.97295		STPG1	0.286578	0.094017			MAT2A	-0.57368	3.85494		UBFD1	0.370931	12.3811		RNF130	0.652789	24.2		ACAT2	-1.39257	46.5
		HTRA1	0.338335	2.35759		ZNF430	-0.18727	0.003102		SFPQ	-0.36833	2.86083		MESP1	0.454156	0.094017			MED26	1.05932	3.82696		P2RY11	1.15227	12.3621		TIMP2	1.09509	24.1898		CHAF1B	-1.31756	46.3044
		GPR176	0.540106	2.34715		FOXD2-AS1	0.360365	0.001028		NFKB2	0.564839	2.86083		AC005261.1	0.504567	0.092026			NFIL3	0.993564	3.82696		ARMCX2	-0.74809	12.3523		SF3A3	-0.64671	24.0893		RELN	-3.34511	46.1
		NFKBIZ	0.632745	2.33106		AC114488.1	-0.33325	0.0005		IL32	0.706177	2.73362		C12orf76	0.278466	0.089171			ZCCHC14	0.467378	3.82696		FUT8	-0.55413	12.3523		ID1	1.21229	24		ILF2	-0.74844	46.1
		PTGS1	0.748794	2.3063		IQCC	-0.21437	0.0005		KDELR3	0.599944	2.72542		PQLC2L	0.411178	0.086364			ZNF691	-0.80078	3.82696		MED22	-0.55639	12.3523		CBX7	1.65735	23.9		PARP1	-0.88115	46
		PPDPF	0.596494	2.3063		DNALI1	0.124755	0.0005		ARMCX1	0.450759	2.72119		GK5	0.284404	0.085634			FAM222A	0.981265	3.77736		HS6ST1	0.845576	12.2136		ALYREF	-0.86466	23.7534		CDCA3	-1.82514	45.1854
		MAP2	0.510568	2.15248		ERMAP	-0.07618	0.0005		MGST1	0.380312	2.7053		PCNPP3	0.936983	0.079897			STK38	-0.31092	3.77204		LIN52	0.612068	12.1321		TOMM40	-1.11181	23.7		ALYREF	-1.18054	45.1
		HSPA5	-0.29333	2.14909		EFCAB7	0.016474	0.0005		THBD	0.935893	2.70476		SECTM1	0.407566	0.079897			ZBTB47	-0.37472	3.7504		PAGR1	-0.69476	11.9882		TYMS	-0.96481	23.5921		KIF20A	-1.95693	44.9
		DHRS3	0.729141	2.09563		GPR89B	0.317309	0.0005		SYNE3	0.453854	2.69634		AL365181.3	0.464779	0.076411			ID1	0.550053	3.61014		SYNM	0.72216	11.9545		VIPAS39	0.8862	23.5921		PHF19	-1.4333	44.8614
		VAV2	0.318061	2.09563		NUDT4B	0.355699	0.0005		PFAS	-0.43967	2.62888		GLDC	-0.21466	0.076411			MEX3C	0.493065	3.61014		STK35	0.582262	11.7845		SUSD5	-0.75662	23.5631		SPAG5	-1.75291	44.7557
		PLK2	0.357774	2.06869		AL596087.1	0.447532	0.0005		C15orf54	0.556216	2.61865		AL355512.1	0.688506	0.076411			NFKBIA	1.0018	3.61014		DFFA	-0.39555	11.7306		HTR1B	-1.12751	23.4464		MLKL	-1.56865	44.7
		ARSD	0.488964	2.06243		POU2F1	-0.03222	0.0005		TFPI2	1.59866	2.59903		AC024940.2	0.65138	0.054316			PER1	1.15686	3.61014		SMARCAL1	-0.54555	11.6844		TMEM237	-0.98678	23.3455		PPIC	1.08995	44.7057
		RFLNA	0.547407	2.01814		SERTAD4	0.032881	0.0005		HNRNPH3	-0.30201	2.59903		KHDC1	-0.33653	0.050484			GADD45G	1.56797	3.55065		DCUN1D2	0.777661	11.6629		DHRS7	0.629238	23.3186		SF3A3	-0.86925	44.5265
		SHISA2	2.03355	1.99038		AL355472.1	0.037896	0.0005		ECH1	0.676806	2.59484		SLC35G1	0.319934	0.049693			NFATC2	0.609049	3.55065		PALMD	-0.75075	11.6368		NOP56	-1.12599	23.3107		RBM8A	-0.97077	44.5
		CORO1A	-0.67332	1.9496		ERO1B	0.036296	0.0005		PGD	0.399149	2.58103		AL049840.5	0.717446	0.046395			GATAD2B	0.469727	3.54864		NPAS2	-0.49178	11.5796		CCDC69	0.71784	23.1761		C1orf21	1.85476	44.2
		LYN	0.415109	1.93731		MYCN	-0.06493	0.0005		RUVBL1	-0.3379	2.57312		RSPH3	0.215878	0.046113			NEAT1	-1.03551	3.54462		NIF3L1	-0.70583	11.553		GINS4	-1.20754	23.1		MANBA	1.86958	44.1
		CTGF	0.286599	1.90625		AC007382.1	0.043969	0.0005		FST	1.38706	2.54489		GADD45G	0.487865	0.046036			SERTAD3	0.723592	3.50812		ULK1	1.0381	11.4769		WDR5	-0.55502	22.9913		CNDP2	-0.89322	43.7411
		MGARP	0.634001	1.89017		ZNF514	0.142537	0.0005		AKR1B1	0.351791	2.5362		HRASLS	0.594492	0.04473			AKAP13	0.48292	3.47984		DARS2	-0.62373	11.3732		TDP1	-0.78443	22.9372		SYT11	0.86105	43.6364
		ANKRD10	-0.42193	1.88483		FIGN	0.200122	0.0005		HNRNPA2B1	-0.25606	2.53004		ZNF529-AS1	0.368098	0.044667			KLHL21	0.945245	3.46405		SLC6A16	1.4072	11.3732		FAM64A	-1.28453	22.9027		TMPO	-1.25354	43.6356
		NQO1	0.485334	1.86249		LINC01117	0.222311	0.0005		HTRA3	0.701747	2.47871		FGFR4	0.323601	0.034972			LINC00961	-0.71843	3.29101		MIR137HG	-1.36479	11.3037		PHF21A	1.13815	22.8556		CSTF2	-1.15592	43.3914
		PLXNA4	0.610699	1.86083		CACYBPP2	0.166002	0.0005		LINC00641	-0.8287	2.47871		AL139246.5	0.461898	0.031337			ZADH2	-0.28456	3.24711		TADA2B	0.567408	11.2979		FUCA1	1.4439	22.9		SMIM14	1.41308	43.3
		KANK2	0.305342	1.80198		ZNF804A	0.044589	0.0005		PIMREG	-0.51317	2.45766		ZNF607	0.23074	0.031337			GCLC	0.350628	3.17457		RWDD2B	-0.68039	11.2447		MAPRE3	1.36127	22.8263		FTH1	1.34962	43.3092
		ATOH8	0.814401	1.79643		PLEKHM3	-0.08006	0.0005		P3H4	0.428654	2.43412		ZNF790	0.328523	0.03111			ZBTB34	0.550589	3.15966		TOLLIP	0.606163	11.236		GPR153	1.61089	22.7329		TMEM237	-1.3332	43.0279
		RFK	-0.28456	1.79264		TMPPE	-0.16993	0.0005		MTMR4	-0.36639	2.41881		SOX15	0.455172	0.029812			JUNB	1.46598	3.12988		TOMM40L	-0.6099	11.1133		PLA2G12A	0.843258	22.7228		KPNA2	-1.10619	42.9854
		TMEM173	0.371221	1.7269		AC112220.2	0.070652	0.0005		MYADM	0.483794	2.40254		SORD2P	0.277821	0.028749			WHAMM	0.411239	3.12303		ZBTB44	0.851311	11.0286		UMPS	-0.88498	22.7228		PALM	2.36661	42.7639
		TNFRSF10B	-0.24447	1.71759		C3orf62	-0.13589	0.0005		PLPP3	0.514515	2.3462		ZNF441	0.271751	0.025588			GTF2E1	-0.45812	3.0972		RBM12	-0.66329	11.0121		TMEM59	0.695199	22.5		LSG1	-0.89202	42.1
		LIPG	0.534993	1.71301		CCDC66	0.015367	0.0005		S100A10	0.328088	2.33261		AP002761.4	0.385765	0.023731			OTUD1	1.07692	3.0972		IVNS1ABP	-0.79005	10.9248		SPAG5	-1.25305	22.4289		BIRC5	-1.66149	42
		SH3BP4	0.258805	1.67376		ALG1L6P	0.109347	0.0005		ME1	0.470301	2.31453		PFKFB4	0.185487	0.020502			PPP1R15A	0.965942	3.0972		ZBTB47	-0.56702	10.9248		DHX37	-1.2191	22.2736		RAD51	-1.81066	41.9655
		SNCA	0.382239	1.67323		AC108673.2	-0.37704	0.0005		TM4SF18	0.718236	2.26222		ANG	0.398684	0.018813			ING1	0.975246	3.09588		PPM1B	0.51774	10.887		PIK3IP1	2.30636	22		SUSD5	-1.00887	41.8754
		MEF2C	-0.38018	1.67323		EHHADH	-0.0383	0.0005		SLC9A3R2	0.391708	2.26222		SPRN	0.266345	0.018033			ERN1	0.475672	3.04816		ABCC5	0.567279	10.8732		PRICKLE4	1.79285	21.8851		SLC5A6	-1.19899	41.7855
		TMCC3	-0.33722	1.67323		TMEM156	0.221225	0.0005		SLC3A2	0.487807	2.23761		TRAC	0.4689	0.018033			MAP3K8	1.11869	3.02842		BMX	-0.7036	10.8631		CDS2	0.640455	21.9		PTGR1	1.53328	41.6
		FST	1.18639	1.63749		AADAT	0.243537	0.0005		FNDC4	0.450978	2.21947		AC021106.1	0.302278	0.017916			ZNF248	-0.62332	3.02341		GLCCI1	1.13419	10.8631		LMNB2	-0.89607	21.7627		INSR	1.66436	41.4497
		TBC1D4	0.337107	1.63749		AC107214.1	-0.3536	0.0005		MCM2	-0.37172	2.21947		AC132872.3	0.51444	0.017916			HHEX	0.610051	3.01753		MKRN1	0.358395	10.8116		DKC1	-0.92393	21.7429		MTHFD1	-1.02838	41.3324
		TSHZ1	0.321323	1.63749		AC034231.1	-0.05082	0.0005		DNAJC3	-0.35784	2.19718		RGS20	0.265075	0.014398			TSC22D2	0.70764	3.0107		HEXIM1	0.983904	10.8		TACC3	-1.08094	21.6247		RANBP1	-1.22586	41.2187
		ANGPTL4	0.994853	1.63749		STARD4-AS1	-0.16568	0.0005		UAP1L1	0.470988	2.18973		AC126474.2	0.270815	0.010801			TMEM138	-0.31699	2.99741		GPCPD1	-0.86435	10.6238		GMPPB	-0.91892	21.6		GINS3	-1.75904	41.2
		TACSTD2	0.606364	1.63396		SNCAIP	-0.28213	0.0005		CYR61	0.343012	2.09483		AC025181.2	0.396593	0.010438			FBXL12	0.463725	2.93065		MGAT5	-0.56021	10.6		RAB6B	1.7973	21.5636		GTSE1	-1.584	41.1416
		CDKN2A	-0.5641	1.6333		TRIM52	0.098418	0.0005		ADAMTS7	0.295636	2.05831		APOE	0.404401	0.009947			BTG1	0.712417	2.92713		ZRANB1	0.638023	10.6238		SCARB2	0.935822	21.4688		SPATS2L	-0.97092	40.7707
		CYR61	0.251148	1.61517		TMEM170B	-0.06628	0.0005		PRMT5	-0.3885	1.99651		AC093278.2	0.253877	0.009826			AMOTL2	0.551657	2.87987		CHKA	0.926042	10.5692		NOTCH3	2.57022	21.4		TMEM97	-1.61361	40.6
		SNHG4	-0.59806	1.61066		RBM24	-0.10058	0.0005		DSTN	0.27781	1.95875		HEY1	-0.28326	0.009826			JRKL	-0.59916	2.8796		FAM86C1	-0.81878	10.5692		RANBP1	-0.8942	21.4154		LMNB2	-1.20164	40.1993
		NR2F1	-0.49523	1.5806		ZSCAN16-AS1	0.23706	0.0005		G6PD	0.530938	1.93747		C8orf76	0.198953	0.009826			APOL2	-0.43807	2.83179		WDR33	0.376529	10.5692		IFRD2	-0.96	21.2548		AMFR	0.664036	40.1055
		MALL	0.503076	1.57857		LY6G5C	-0.04784	0.0005		MCM7	-0.28842	1.93612		AC005699.1	0.237342	0.00957			CNKSR3	0.60613	2.83069		HSD17B1	0.916155	10.4856		MLEC	-0.7791	21.2116		CRYL1	1.34423	40
		C8orf82	0.612462	1.57074		HLA-DPA1	0.219589	0.0005		DNAJB11	-0.30324	1.91988		AC108488.1	0.23167	0.008933			TPRN	0.557304	2.83069		SLC25A51	0.598088	10.4731		INSR	1.21491	21.2		FEN1	-2.04919	40
		AJUBA	0.366878	1.56327		POLH-AS1	0.274004	0.0005		SLC25A20	0.58951	1.91819		RELL2	0.182362	0.008933			ATF4	0.410675	2.82715		EVA1C	-0.83277	10.3692		ELAVL1	-0.42841	21.1309		PPL	3.74698	39.9603
		LIG3	-0.35779	1.56327		PTCHD4	-0.16958	0.0005		TSPAN3	0.263096	1.9167		ZNF37BP	-0.10718	0.008933			SNHG20	-0.69657	2.82715		CHIC2	0.637722	10.2309		HNRNPL	-0.66232	21.0929		PSME3	-0.92558	39.9182
		AC007998.3	-0.47524	1.56327		AL024507.2	-0.38187	0.0005		NFKBIA	0.476282	1.8923		AL732414.1	0.328459	0.008343			RBM12B	-0.71386	2.79048		CYTH3	0.638252	10.1953		FBXO25	1.04352	21.0809		NCAPH	-1.46565	39.6885
		TGFB1I1	0.265949	1.55536		AL080317.1	-0.51896	0.0005		SNHG4	-0.57981	1.88791		AC012467.2	0.224493	0.008343			LUC7L3	-0.28649	2.78371		KRT19	-1.02892	10.1173		FAM83D	-0.89178	21.0705		SFXN2	-1.62881	39.6
		FRMD6	0.376959	1.54351		MCM9	0.04211	0.0005		SEL1L3	0.506263	1.86108		VSIG1	0.196675	0.008343			AGAP1	0.327383	2.78003		SLC41A1	0.439358	10.1173		SUN1	0.400192	21.0226		HARS	-0.88813	39.6
		TRIM56	0.288264	1.54149		AKAP7	0.042899	0.0005		PMP22	0.392005	1.85038		AGAP9	0.190614	0.008343			GBP3	-0.47595	2.76641		ZNF561	-0.67981	10.1173		PECAM1	0.818293	20.929		EPHX1	1.90726	39.5498
		TOM1	0.402508	1.52142		AC004540.1	0.162414	0.0005		HMGCS1	0.474509	1.82672		ACTA2	0.180159	0.008343			SPRED3	-0.61355	2.76641		CASP8	-0.87213	10.0703		KIAA0319L	0.773849	20.9138		POLA2	-1.32139	39.5101
		IL4R	0.437042	1.48401		HOXA2	-0.32435	0.0005		MVD	0.39366	1.81126		ZNF213-AS1	-0.15568	0.008343			ZNF589	-0.4434	2.76142		SEC14L2	0.642076	10.0259		CDCA5	-0.97763	20.9017		CENPM	-1.7464	39.4876
		TP53I3	0.325746	1.47654		HOXA-AS2	-0.14356	0.0005		RHBDF1	0.470648	1.80971		MGAT5B	0.198704	0.008343			ADNP2	0.303501	2.75823		LINC01128	0.722488	9.99329		ATIC	-0.8635	20.847		MCM3	-1.27216	39.2565
		TM4SF18	0.62811	1.42698		AC004987.2	0.074446	0.0005		MEST	-0.65495	1.77769		ZNF440	-0.12352	0.008343			SP6	-0.8671	2.75823		CHMP1B	0.579929	9.95866		PFAS	-1.21305	20.8447		EXO1	-1.54956	39.221
		XXYLT1-AS2	0.871306	1.42698		AC083880.1	0.079337	0.0005		ZFYVE28	0.54144	1.7614		ZNF567	0.14531	0.008343			ICAM1	0.829776	2.7413		ZNF783	-1.03693	9.94318		RFC2	-0.82901	20.8447		CCNB2	-1.45364	39.2082
		BST1	0.702354	1.42698		AC005229.4	-0.01657	0.0005		RCN3	0.277533	1.75166		AL021707.6	0.369218	0.008343			BAMBI	0.776989	2.73836		RASAL2	-0.8074	9.9329		FANCD2	-1.10079	20.8		COLGALT1	-0.87017	39.2
		TRIM22	0.290726	1.33488		INE1	0.514269	0.0005		FLCN	0.422198	1.73836		SNHG21	0.22248	0.006666			RRP7BP	-0.70433	2.73836		WDR35	-0.74365	9.90799		DNAJC9	-0.90246	20.7807		TIMM23	-0.81095	39.1
		TOMM34	-0.2591	1.29443		NUS1P1	0.552833	0.0005		CRYL1	0.459573	1.71986		AP005482.3	-0.25277	0.005886			MNT	0.64106	2.7344		LUC7L3	0.460483	9.88655		LSG1	-0.6305	20.8		TUBB	-1.2292	39.0535
		BCL7A	-0.35691	1.28118		FBXO25	0.034837	0.0005		HS1BP3	0.479868	1.68253		AC136632.1	0.266179	0.00548			BCL2L11	1.07533	2.72992		WHAMM	0.624105	9.86348		KIF20A	-1.34308	20.7		FANCI	-1.44995	38.8
		ZNF175	0.729652	1.28093		AC016065.1	0.062349	0.0005		NOS3	0.300749	1.68015		NPM1P6	-0.22749	0.00548			LPCAT1	-0.48435	2.72797		VASN	1.96415	9.8633		LRRC75A	1.93204	20.7146		FANCD2	-1.49822	38.7787
		MCAM	-0.24779	1.27039		AF131215.5	-0.03179	0.0005		FHL1	0.336373	1.68015		TNFSF9	-0.18254	0.004601			CSRNP2	0.325003	2.72342		PSRC1	-0.86332	9.79668		TCP11L2	2.02201	20.6872		ICAM1	2.53479	38.7787
		RELB	0.780768	1.27039		DOCK5	0.020836	0.0005		SFXN2	-0.55672	1.68015		IL11RA	0.142939	0.00441			TRIM38	-0.35357	2.71962		MALL	-0.62543	9.78862		MLLT3	1.23965	20.6247		METTL13	-0.87841	38.764
		MFNG	0.369582	1.27039		AC087623.2	0.242442	0.0005		FKBP9	0.265338	1.66686		AL117336.3	0.207951	0.00438			ZNF561	-0.40526	2.71676		RHPN2	1.04077	9.7635		ATAD3A	-0.92399	20.6121		WDR4	-1.4668	37.9433
		HOXB8	-0.75476	1.24653		RUNX1T1	0.046595	0.0005		ADAMTS18	0.547842	1.65626		KRTCAP2	0.161229	0.003661			CCRL2	-0.50116	2.70926		KLHL24	1.29814	9.76016		TUBB	-0.9052	20.6121		CACYBP	-1.17653	37.9019
		ULK2	0.400736	1.24148		TMEM67	-0.10254	0.0005		SKP1	0.268982	1.6507		ZNF680	-0.10436	0.003661			TRIM32	-0.62387	2.67706		MTMR3	0.576006	9.76016		TPX2	-1.1056	20.553		ELAVL1	-0.56809	37.8581
		ROBO3	0.41604	1.23797		ST13P6	-0.05829	0.0005		SQSTM1	0.5982	1.65066		DZIP1L	0.113967	0.003553			ZNF449	-0.72504	2.67418		LINC00622	1.92338	9.76		TRMT61A	-1.20674	20.5		KIT	-2.09052	37.8581
		PLCD3	0.481032	1.23797		ZFP41	0.036138	0.0005		TXNRD1	0.635414	1.64228		AC105001.1	-0.16902	0.003553			HIST2H2BE	1.01158	2.64188		ITFG2	-0.55645	9.64433		DIS3L	-0.77461	20.4681		GMPPB	-1.2067	37.8348
		ABHD17C	-0.44301	1.23762		ZNF34	0.217374	0.0005		LARP6	0.459632	1.63464		C1QTNF4	0.236388	0.003553			AHSA2	-0.68177	2.579		TMEM57	0.56286	9.59801		PLA2G16	0.979103	20.4604		KIF24	-1.62721	37.7399
		FAM174B	0.439825	1.23762		ZNF517	0.239494	0.0005		DYSF	0.308331	1.6255		AL606834.2	-0.30729	0.003553			FBXL7	0.320227	2.579		PNPO	-0.70344	9.58371		CENPV	-0.818	20.4305		UHRF1	-2.36096	37.6197
		SH3BP5	-0.37335	1.20533		RFX3	0.017903	0.0005		HTATIP2	0.501695	1.5971		PWAR5	-0.1759	0.003553			CACNG8	-0.48857	2.53598		THTPA	-0.97219	9.54274		MCM10	-1.29825	20.3527		HNRNPA1	-0.63786	37.5
		MAOA	0.499903	1.20533		IL33	-0.96742	0.0005		ZDHHC1	0.458446	1.5971		AC006504.8	0.211661	0.003553			MYLIP	1.08231	2.53598		CUTC	-0.67399	9.48163		NIP7	-0.99856	20.3527		POC1A	-1.38764	37.4066
		FAM214A	0.36212	1.20533		ANKRD18B	0.069761	0.0005		KIAA0513	0.653316	1.5971		SV2A	0.112044	0.003458			JUND	0.630928	2.52603		MLH3	-0.63974	9.47344		CALCOCO2	0.606907	20.1823		DCLRE1B	-1.26143	37.3
		ALDH1A2	-0.32601	1.20533		AL137847.1	0.258253	0.0005		SLC25A1	0.383068	1.59407		PTPN22	0.153511	0.002676			PTGS2	1.13902	2.52053		MGA	-0.79462	9.42963		EXOSC2	-0.9589	20.2		RAN	-0.93808	37.2336
		LHX6	-0.7243	1.20447		MAN1B1-DT	0.03639	0.0005		MALL	0.456739	1.57389		MPZ	0.115761	0.002676			EFNB2	0.601481	2.51464		SLC9A8	-0.59316	9.42963		IPO4	-0.94714	20.1686		HNRNPM	-2.00285	37.1
		SLC12A4	0.288032	1.20331		FAM111A-DT	0.219116	0.0005		RRAS	0.383675	1.52811		AL049840.1	-0.1156	0.002676			MEF2D	0.518323	2.51464		NAB2	0.904528	9.40084		ARMC6	-0.9577	20.1543		ANGPT2	-1.25394	37.0913
		ALDH18A1	-0.22117	1.19978		AP001453.3	0.279582	0.0005		CALR	-0.33834	1.52015		ENPP1	0.102497	0.002368			HIC2	0.628297	2.50789		TOE1	-0.84911	9.40084		PDSS1	-1.19956	20.1377		PCNA	-1.18586	36.9755
		ANXA11	0.214347	1.15241		AP001922.6	-0.12833	0.0005		ZFP36	0.546532	1.52015		TMEM161B	0.07214	0.002192			MGA	-0.47509	2.50789		GPR4	-1.03931	9.39335		SAT1	1.46556	20.1377		WDFY4	-1.53418	36.9
		TMEM131L	-0.37455	1.13147		AP001527.2	0.444513	0.0005		MCM5	-0.29603	1.47731		POU6F1	0.065843	0.002192			SSH2	0.423769	2.50789		MLKL	-0.73521	9.28504		TBC1D4	-0.73871	20.1361		DSN1	-1.15651	36.6643
		ZMYND8	-0.3436	1.13147		CASP17P	-0.11307	0.0005		RRAGC	0.440408	1.46933		SMG1P2	0.099266	0.002187			ZC3H12A	1.19364	2.50789		PHF19	-0.67931	9.28504		EXD2	0.491222	20.0959		CCNF	-1.34862	36.6218
		TNFRSF21	0.406886	1.12201		AP001318.2	0.119872	0.0005		KLHDC4	-0.40796	1.46291		ZSCAN20	0.065264	0.002113			KLHL15	0.738459	2.46499		RHBDL1	1.57418	9.27245		KPNA2	-0.76478	20.1		CDCA8	-1.51525	36.3875
		DNAJB2	0.309604	1.11943		AL450326.1	0.213484	0.0005		SH3BGRL3	0.286532	1.45659		MSNP1	-0.11545	0.001514			TBCC	0.42119	2.46361		NRAV	-1.01668	9.23072		SEMA4G	1.61435	20.0959		DHCR24	-1.72356	36.3825
		DLGAP1-AS2	-0.50528	1.10902		DUSP8P5	0.080434	0.0005		GMFB	-0.2957	1.45004		COL17A1	0.079257	0.001373			TIGD2	-0.68517	2.46023		THUMPD3	-0.61419	9.22345		TRIP13	-1.32646	20.0786		TANC2	1.6609	36.4
		RDX	0.264015	1.10077		ZNF518A	0.091303	0.0005		PLPPR2	0.403129	1.45004		DCLK2	-0.05632	0.000557			E2F3	0.445635	2.45739		ZFAT	-0.65681	9.16922		ZWINT	-1.04825	20.0279		LETMD1	1.36915	36.3204
		SIGIRR	0.295077	1.07103		PDCD4-AS1	0.397508	0.0005		ACAT2	0.532812	1.43128		ACTL10	0.081114	0.000557			RNF122	0.562581	2.45739		VIP	1.99167	9.15394		EXOSC8	-0.84912	19.986		KIF4A	-1.4687	36.1592
		ATG4A	-0.30641	1.06964		FAM86FP	0.280049	0.0005		FAM136A	-0.29164	1.42904		AC005726.3	-0.14446	0.000471			NR1D2	0.636373	2.44727		PAQR6	1.75425	9.09853		COA7	-1.08547	19.9565		TEF	2.21085	35.9527
		NOP56	-0.31705	1.06791		ALG10	-0.04823	0.0005		PTGS1	0.554783	1.42904		SCAMP5	-0.07834	0.000388			C10orf10	-0.95903	2.44403		LOC100129550	1.0177	9.00268		COQ2	-0.84642	19.9565		GAS6	1.26506	35.9
		PTGR1	0.395865	1.0547		ACAD10	0.010779	0.0005		INF2	0.296306	1.42904		ZNF557	0.041044	0.000388			VASN	1.17523	2.43548		ARMC4	-0.79019	8.94525		TCF7L1	0.993112	19.9534		POP5	-1.00772	35.8
		SRPX2	0.400924	1.04583		AC156455.1	0.224186	0.0005		KIAA1522	0.401509	1.4272		AC018463.1	-0.09463	0.000352			C8orf48	-0.74791	2.42699		GBGT1	-0.62897	8.94		EIF2B1	-0.48842	19.9		SAE1	-0.80558	35.7826
		ITGB5	0.20839	1.04582		RASL11A	0.370356	0.0005		NEFH	-0.55577	1.4106		AC021016.2	0.068138	0.000352			FRMD4B	0.312446	2.41301		ATP6V1B2	0.479788	8.9129		PCDHGB4	0.93609	19.8524		HMGB3	-1.08775	35.705
		FGF16	-0.49107	1.04582		C14orf93	0.070967	0.0005		DRAP1	0.258001	1.40976		LYPLA1P3	-0.08908	0.000352			MED7	-0.61077	2.40249		SMUG1	-0.64491	8.91		FJX1	-0.88166	19.8311		ID1	1.45546	35.7002
		MCM4	-0.22302	1.04582		AL136298.3	0.033625	0.0005		MMP17	0.606976	1.38228		LINC02575	-0.08588	0.000352			ZNF275	0.386108	2.40249		BTN2A1	0.581338	8.90327		SUPT16H	-0.6039	19.8311		TFPI2	-2.38499	35.6543
		PLPP3	-0.3635	1.03241		RHOQP1	0.077387	0.0005		RNF144B	-0.30986	1.3758		PLCD4	0.031699	0.000322			HEXIM1	0.541684	2.37826		TNFRSF10D	0.985126	8.89603		CKS1B	-1.12355	19.7924		NOTCH3	3.25013	35.6
		MEIS2	0.354515	1.03241		AL132989.1	0.242982	0.0005		NOP9	-0.33463	1.34401		AC103706.1	0.094983	0.000322			MARK2	0.300776	2.37627		KSR1	-0.64685	8.87919		ULK2	0.764231	19.8		SHCBP1	-1.87121	35.4573
		FTL	0.376512	1.00819		FOXN3-AS1	-0.18209	0.0005		P4HA2	0.402744	1.3376		AGAP2-AS1	0.063064	0.000322			EPC2	0.478865	2.37538		INTS3	-0.60464	8.83453		MSTO1	-0.86478	19.7758		SEL1L3	1.31396	35.3
		MDK	0.599174	0.988842		C14orf132	-0.06515	0.0005		EEF1A1P5	0.254629	1.3376		ZNF268	-0.02075	0.000322			IP6K2	0.390288	2.37538		FBXL2	-0.59746	8.79468		SRSF2	-0.81551	19.7758		BUB1B	-1.52378	35.2765
		FTH1	0.321035	0.978778		AL928654.1	-0.11081	0.0005		CYP1A1	2.28104	1.33366		AL136295.7	0.063199	0.000322			RNF168	0.362331	2.37538		FXR2	0.655575	8.79468		FANCA	-0.96085	19.728		DDX39A	-1.30027	35.1287
		BCCIP	-0.26282	0.978778		CCDC32	0.177473	0.0005		ABCG1	-0.39186	1.32648		AC090617.5	-0.08231	0.000322			FAM120B	-0.29379	2.36675		AIM1	-1.25779	8.76983		HPDL	-2.07492	19.6955		RAD54L	-1.28312	35.1
		KIFC3	0.281258	0.975752		GANC	-0.04046	0.0005		MT-RNR2	0.439302	1.32042		AL031985.3	0.007456	0.000314			F3	1.12154	2.36063		GID8	0.326147	8.76465		CDCA7	-1.37193	19.539		PRC1	-1.50615	35.0654
		AC137932.2	1.08868	0.962979		MNS1	-0.03487	0.0005		DUSP3	0.275584	1.31968		AL133517.1	0.018953	0.000314			SLC30A1	0.934889	2.36063		PATZ1	-0.81323	8.76465		KIAA0513	0.98992	19.5388		CCNB1	-1.63371	34.8762
		CDH13	0.399999	0.957445		UBL7-AS1	-0.01964	0.0005		JUND	0.405157	1.29799		AL356356.1	0.01216	0.000314			ZNF780B	-0.84663	2.32687		DUSP14	0.490929	8.67643		GABBR2	-1.0039	19.5049		PKMYT1	-1.76719	34.828
		HMMR	-0.3015	0.940389		AL031719.2	-0.0719	0.0005		CTBP1-DT	-0.4429	1.29293		MFSD6	0.005704	0.000314			TAL1	-0.43197	2.28912		TRIM4	0.354654	8.64027		MKRN1	0.463559	19.4791		NASP	-0.82468	34.8
		LRIG1	0.319574	0.938178		ZNF75A	-0.13919	0.0005		CDCA7L	-0.26946	1.27379		IDH1-AS1	-0.05874	0.000314			MOCS3	-0.59742	2.26165		TCAF1	0.467182	8.63615		DNAJA4	-0.87287	19.4395		TRIP13	-1.73009	34.7786
		PLAC8	0.716729	0.938178		SMG1P5	0.668228	0.0005		CLN6	-0.37181	1.27379		LCORL	0.019267	0.000314			BAZ2B	0.384153	2.25112		SNX4	0.449966	8.59502		SFXN2	-1.12049	19.4		NAP1L4	-0.45795	34.7
		NDST1	-0.23054	0.938178		ZNF747	0.142142	0.0005		SPATA20	0.384319	1.24419		AC008438.1	0.03386	0.000314			FBXL14	0.541961	2.24622		MPI	-0.65945	8.57354		CLIP3	1.95464	19.3751		LIG1	-1.2474	34.6553
		AL355312.3	1.01329	0.938178		AC093249.6	0.158807	0.0005		MCM3	-0.24799	1.24284		AL035587.1	-0.01625	0.000314			C2orf44	-0.38318	2.2295		METTL1	-0.64508	8.54872		ZBTB2	-1.30852	19.3751		MRPL15	-0.96092	34.5663
		TMEM255B	0.395493	0.938178		AC093536.1	0.480583	0.0005		SLC41A2	0.566355	1.23432		AL137784.1	0.06126	0.000314			SLC16A1-AS1	-0.50092	2.22241		ANKRD10	0.973445	8.54508		PPIL1	-0.90928	19.2728		CELSR2	1.7464	34.521
		CCDC9B	0.542594	0.938178		WWOX	0.142927	0.0005		C1orf115	0.287512	1.23363		FAM120C	0.017899	0.000314			MAFK	0.848071	2.21155		ADCY7	-0.85484	8.45359		FOXM1	-0.9007	19.2388		EBP	-1.11998	34.4251
		TUBG2	0.433271	0.938178		GCSH	-0.21719	0.0005		KRT80	-0.74574	1.22908		HSD17B1P1	-0.03574	0.000314			BCOR	0.631659	2.20167		CEP104	0.448852	8.45359		PA2G4	-0.85558	19.2275		DARS2	-1.04474	34.4
		SMAD7	0.669685	0.938178		PITPNA-AS1	0.128671	0.0005		CD63	0.300241	1.20915		HOXB-AS1	0.027004	0.000314			ARID1B	0.37264	2.17203		RIN1	-0.7932	8.43697		MFSD2A	-1.88188	19.2254		PLCG2	1.96477	34.4
		MMP24OS	0.328098	0.938178		AC004771.5	-0.13048	0.0005		FDFT1	0.299117	1.19816		ZNF653	0.005701	0.000314			ZSCAN12	-0.46886	2.16146		WDFY4	-0.74736	8.41317		RRS1	-1.19759	19.2		APOBEC3B	-2.0897	34.4
		MCM3	-0.21384	0.927879		ALOX12	0.105259	0.0005		FTH1P2	0.906354	1.18984		AC243964.2	-0.02852	0.000314			ETV3	0.653065	2.15748		FANCD2	-0.71937	8.41		PRPS1	-0.71722	19.1385		HNRNPL	-0.83332	34.3297
		HSPD1	-0.27425	0.925914		SLC25A35	-0.09214	0.0005		CITED2	0.376508	1.18883		TBC1D10A	0.010523	0.000314			TNFRSF10D	0.569855	2.14458		WFIKKN1	1.99065	8.39566		NCL	-0.88455	19.1		PCBP2	0.616799	34.3
		SEMA3F	-0.41879	0.925914		RANGRF	-0.08056	0.0005		FEZ1	0.340974	1.18883		U2AF1	-0.12187	0.000314			CCDC71	-0.59713	2.13091		PPM1F	-0.56061	8.38606		NOL6	-1.25312	19.0818		RPA2	-1.00307	34.2822
		OSGIN2	0.284063	0.925914		AC015922.2	0.584116	0.0005		MAP3K6	0.358889	1.18485		AC131206.1	-0.00283	0.000227			ELF2	0.349177	2.13091		RASSF2	-0.72167	8.31326		TRMT6	-1.10764	19.1		PLA2G12A	1.01466	34.3
		C1orf21	0.427521	0.914673		DHRS13	-0.14463	0.0005		ZWINT	-0.36933	1.16831		FXN	0.000565	0.000176			CCNG2	0.633685	2.12976		NCK2	0.477495	8.28291		ATAD3B	-1.28055	19.1		ITGB4	3.6988	34.2
		USP53	-0.56791	0.914673		EVI2B	-0.05734	0.0005		ENDOV	0.44467	1.16101		SNORA59A	0.122105	0			JMJD1C	0.701603	2.12976		LINC00704	-0.82495	8.2386		BCAS3	1.11791	19.0324		SVIP	-0.85677	33.9696
		IER5L	0.50504	0.914673		CCL23	-0.28106	0.0005		TSC22D1	0.315224	1.15668		SNORA55	0.073258	0			MLH3	-0.35591	2.12976		RBM15	0.630636	8.23107		PTGR1	1.05069	19.0324		PSRC1	-1.5631	33.8801
		MARS	-0.22102	0.914673		THCAT158	0.477392	0.0005		EIF3CL	1.08678	1.15668		MIR553	0.827928	0			SMURF1	0.389857	2.12976		RAB2B	0.666473	8.18845		ILF2	-0.48501	19.0246		CDK2	-0.85307	33.8702
		SCARB1	-0.25927	0.914673		AC018665.1	0.05857	0.0005		RAB7A	0.201207	1.15425		MIR4256	0.946116	0			TRIM66	-0.46809	2.1268		NKILA	-1.35667	8.17204		DPH2	-0.9567	19.0237		CCNI	1.11319	33.831
		ADM	0.457295	0.907388		AC110285.2	-0.34119	0.0005		PLPP1	0.528217	1.15425		MIR4258	0.474669	0			CBFA2T2	0.371083	2.11175		TMEM81	1.19146	8.15178		PBXIP1	1.49286	19.018		MCM5	-1.52002	33.8
		HSP90AB1	-0.22476	0.892391		TAF4B	0.189937	0.0005		LINC01013	0.427619	1.15425		SUMO1P3	0.136575	0			CYP26B1	-0.94895	2.11175		METAP1D	-0.69664	8.12657		NSUN2	-0.82929	19		ABCA7	1.92167	33.7
		SKP2	-0.24396	0.880852		KIZ	0.014004	0.0005		BLVRA	0.334896	1.15425		RF00019	-3.77751	0			TTC30B	-0.72314	2.08601		RSRP1	0.838558	8.12516		C19orf48	-0.74978	18.9385		WDR55	-0.73259	33.6502
		PGK1	-0.18507	0.880852		AL117332.1	0.221765	0.0005		CTSL	0.328782	1.15425		RNA5SP18	-0.46996	0			ZNF385A	0.595296	2.07226		RANBP9	0.474359	8.10245		RPA1	-0.47171	18.932		GINS1	-1.70291	33.6129
		IFI27L2	0.473722	0.880852		LINC01836	-0.04438	0.0005		NTN4	0.436887	1.14107		SNORA14B	1.08575	0			GDPGP1	-0.70818	2.05683		GRB2	0.255907	8.10096		NATD1	1.77568	18.9215		PDSS1	-1.56894	33.5556
		SLFN11	-0.23268	0.880852		ADAMTS10	0.125565	0.0005		SELENOO	0.307518	1.14042		AC113174.1	1.10611	0			SOCS1	-0.94929	2.05683		PTCHD4	0.851092	8.10096		SLBP	-0.61168	18.9001		CBX7	1.91917	33.5341
		HOXB4	-0.40588	0.880852		ZNF85	0.02347	0.0005		ACADS	0.541311	1.13185		AC092687.3	0.77643	0			LHX4	-0.96281	2.05598		UBL3	0.677366	8.08821		ALDH2	0.936834	18.8969		MAPRE3	1.61067	33.5336
		GATA6	0.378405	0.880852		EXOC3L2	0.205937	0.0005		TRIOBP	0.370404	1.13185		AC016700.2	-0.04072	0			ZNF33B	-0.53803	2.05598		RMND5B	-0.58921	8.06791		CDCA3	-1.17627	18.8803		LRRC75A	2.4087	33.5208
		ZDHHC4	0.378788	0.878417		CD37	-0.18314	0.0005		ATP6V1B2	0.289424	1.12668		AC107075.1	1.38046	0			CDKN2D	1.06495	2.05332		LOC100506178	-1.26408	8.05561		RPA2	-0.74591	18.8335		MRTO4	-1.39462	33.4774
		VSIG2	-0.73691	0.858963		AC022150.2	0.282987	0.0005		HMGB3	-0.24308	1.09981		SNORD11	0.239074	0			RPL32P3	-0.66626	2.04279		PYCRL	-0.91621	8.03728		AMFR	0.460733	18.7358		MYBL2	-1.6543	33.42
		H3F3B	0.187237	0.85595		ZNF816	-0.18348	0.0005		C11orf68	0.350716	1.09676		BANF1P3	-0.47866	0			ZRANB1	0.334695	2.04279		PRX	1.04024	8.03199		HSPA9	-0.90862	18.6159		DUT	-0.77349	33.3544
		NCL	-0.21596	0.852697		ZNF132	-0.08	0.0005		PPIC	0.454222	1.07632		RNU6-1301P	2.56496	0			LOC153684	-0.70421	2.03641		IRGQ	0.657583	8.01817		CAB39L	0.966716	18.6		PAM	0.791662	33.2529
		SERTAD1	0.325898	0.852697		LINC01521	-0.13749	0.0005		SLCO4A1	0.620858	1.0709		MIR5787	1.56651	0			RORA	0.492908	2.03373		MAFG-AS1	-1.23746	8.0022		P4HA2	1.28031	18.6001		TMEM8B	2.34035	33.3
		MAP3K6	0.376638	0.846641		TEF	-0.17271	0.0005		MYCBP	-0.40306	1.06958		MIR4449	0.519079	0			GIN1	-0.70784	2.02874		UBA6-AS1	-0.73513	7.96573		RALGPS1	1.32471	18.5996		RALGPS1	1.71957	33.2368
		ACVRL1	0.240012	0.846641		Z83840.1	-0.13052	0.0005		IRF2BPL	0.457598	1.06682		SNORA26	0.65128	0			TLE3	0.485797	2.02868		MECOM	-0.55923	7.93147		PPARA	1.71261	18.5856		RAE1	-0.79407	33.114
		MYEOV	1.65101	0.835734		C22orf46	0.11372	0.0005		OPTN	0.344219	1.06553		RNU6-583P	1.25854	0			IRF2BPL	0.794851	2.02362		WDR37	0.485392	7.88079		CSTF2	-0.74983	18.5848		BRCA1	-1.7995	33.1021
		PCBP4	0.29272	0.831172		AP000254.1	0.221627	0.0005		SHISA2	1.19038	1.05102		PTGES3P3	1.05798	0			CPEB4	0.859304	2.01961		HNRNPDL	-0.62846	7.83484		ZNF202	-0.81582	18.5541		TUBA1B	-1.66528	33
		PFAS	-0.24638	0.830276		AC010326.4	-0.02293	0.000368		TNFRSF10C	-0.5168	1.04953		AC025754.1	0.098584	0			TUFT1	0.509573	2.01928		C18orf8	0.54866	7.79591		HNRNPDL	-0.92699	18.3813		MAPRE2	-0.82273	32.925
		GMPR	0.486847	0.818743		AC104447.1	0.003894	8.84e-05		KLF9	-0.39846	1.04869		RN7SL689P	0.16196	0			IGF1R	0.360374	2.01624		DET1	-0.77113	7.79591		RAN	-0.66606	18.4		DHFR	-1.81489	32.8419
		SLC2A4RG	0.399756	0.816404		ZNF280D	0.00414	8.84e-05		ITGB5	0.269409	1.0439		RF00410	-0.18506	0			C15orf62	-0.7724	2.01443		MARK2	0.464671	7.79591		WDR77	-0.87102	18.3706		EIF4B	0.816271	32.8
		PSMD2	-0.21359	0.808659		NSFP1	0.019401	8.84e-05		THAP9-AS1	-0.46754	1.03991		SNORA5A	0.417526	0			YPEL2	0.537124	2.01443		GDE1	0.308056	7.78523		MAPRE2	-0.61997	18.3351		CLSPN	-2.06052	32.8109
		KDM1A	-0.18547	0.80307		MALT1	-0.00299	8.84e-05		MEX3A	-0.33362	1.03493		RNU6-1091P	1.96845	0			ADM5	1.06053	2.01057		UBL4A	-0.51115	7.78131		SCPEP1	0.970016	18.2848		TICRR	-1.56953	32.7503
		SET	-0.18463	0.802324		ZNF446	-0.0056	8.84e-05		TRIM16	0.484569	1.02856		MID1IP1-AS1	-0.06784	0			HERPUD1	0.542942	2.00789		PDPK1	0.563989	7.74618		CYB5D2	0.92576	18.2425		IPO9	-0.66214	32.681
		AMIGO2	0.423403	0.802324		CFAP410	-0.00362	8.84e-05		CRAT	0.264986	1.02064		MIR98	1.68382	0			CHMP1B	0.309895	2.0058		RBM22	0.40107	7.68773		MTFR1L	0.512108	18.2		AUNIP	-1.75961	32.6
		HMOX2	-0.22292	0.802324		Z98884.2	-0.56687	0		ACKR3	0.845173	1.01201		RN7SL5P	3.73814	0			MAVS	-0.26926	2.00085		LOC541472	-1.38624	7.6442		DDX56	-0.78886	18.2147		NCLN	-1.07563	32.6273
		PLPPR2	0.347823	0.802324		RF00019	-1.98326	0		JUNB	0.645816	1.01201		AL442638.1	1.42912	0			ZNF485	-0.85126	2.0003		PYGO2	0.51159	7.64317		ABCF2	-0.6239	18.1593		SPEG	3.14204	32.548
		RAB11FIP3	0.226921	0.798813		ZBTB40-IT1	0.496383	0		HNRNPH1	-0.46743	1.00868		SNORD121A	0.502965	0			ZNF587	-0.45805	2.00019		LARP7	-0.45694	7.63692		TMPO	-0.81411	18.1485		H2AFZ	-1.19393	32.5467
		NUP88	-0.23269	0.793312		MIR3605	0.397302	0		MROH1	0.326299	1.00109		RF00019	-3.77751	0			ERCC6-PGBD3	-0.50599	1.98384		EHD4	-0.51834	7.62926		CCNB1	-1.18987	18.1334		ARPC5L	-0.90446	32.5
		NEXN	0.663561	0.784942		RF00019	-1.98326	0		HNRNPA1	-0.26128	1.00082		AC090587.1	0.577997	0			CIPC	-0.28778	1.9773		TRIM69	-0.61806	7.5812		FKBP11	-1.03565	18.1298		HN1	-1.19697	32.4
		MLKL	-0.33576	0.784942		AL596325.2	0.8334	0		PLA2G4A	0.502297	1.00071		AP003392.1	0.581602	0			UTP3	-0.34388	1.96789		ABI1	0.52565	7.57563		CENPO	-0.83131	18.1		DTYMK	-1.3364	32.4
		GTF2IP4	-0.33584	0.781589		RNU6-418P	0.00275	0		GCKR	1.3521	0.994874		RNU4-23P	1.09097	0			FDXACB1	-0.74449	1.965		ARHGEF39	-0.97895	7.55266		NCAPH	-0.98844	18.035		CEP55	-1.65194	32.2015
		HIF1A	-0.17141	0.781589		AC011247.2	0.647358	0		MCM10	-0.36798	0.994874		AL596094.1	0.554519	0			PRUNE	-0.36944	1.965		MUM1	-0.53698	7.54943		TMEM8B	1.7557	18.0191		CXCR4	-2.62963	32.1446
		SETD5	-0.23481	0.774408		RNU7-45P	1.28423	0		RNF24	0.330043	0.994874		MIR1915	2.26398	0			TMEM57	0.30456	1.965		SLFN11	-0.54816	7.5303		FANCI	-0.99325	17.9946		PLSCR4	1.72582	31.9034
		FGFR1	-0.23398	0.774408		AC137630.3	0.843257	0		NCL	-0.24694	0.988729		C1DP1	0.346562	0			EXOSC3	-0.41458	1.95014		ZNF827	-0.63369	7.52396		KIFC2	1.38132	18		SAT1	1.81578	31.8
		MYCBP	-0.38462	0.769763		RNU6-26P	0.407885	0		NASP	-0.26262	0.985712		AL358394.1	0.29401	0			ITPRIP	0.808624	1.94472		CCDC61	-0.94484	7.38533		CYSTM1	0.712576	17.9662		MCM4	-1.73141	31.8
		NRP2	0.247624	0.769763		LINC02062	0.206245	0		TMEM147	0.267653	0.948726		MIR4701	-0.76623	0			ZBTB9	-0.36742	1.93478		TMEM234	-0.73581	7.38533		ORC1	-1.00778	17.8993		SMPD4	-0.84699	31.5347
		RUVBL1	-0.2149	0.769763		AC136628.3	0.576949	0		RCN2	-0.23019	0.946368		RNU6-574P	1.00666	0			AGAP4	-0.3893	1.93439		ADCY6	0.51378	7.37815		LARP7	-0.67765	17.8772		NME1	-1.37912	31.5
		FAM43A	0.437888	0.769763		RNU6-850P	-0.44107	0		LHPP	0.759466	0.919266		AC107032.1	0.76694	0			CARD6	-0.28885	1.9314		FAM134C	0.593305	7.3738		SNRPD3	-0.44178	17.7877		DNAJC11	-0.80791	31.4928
		NT5C2	0.299066	0.769763		AC006026.3	-0.3422	0		GALK1	0.38181	0.919266		SNORA31	-0.21273	0			SIX4	0.94228	1.9314		HPDL	-1.29362	7.3738		FHL1	0.930459	17.7717		MFSD2A	-2.43004	31.4679
		PLPP4	0.357191	0.769763		LINC00685	0.433118	0		ORAI1	0.278539	0.918297		RNA5SP383	0.591711	0			IER5L	0.789264	1.9167		SLC29A2	-1.01174	7.35597		DCLRE1B	-0.85774	17.7278		FBXL20	1.44443	31.4587
		SPPL2A	0.25374	0.769763		MIR222	0.826604	0		IRAK2	0.383226	0.913251		RBM8B	0.406917	0			GATA2	0.988985	1.91642		THADA	-0.61205	7.32263		PNN	-0.74774	17.7253		PUS1	-1.03111	31.3137
		KPNB1	-0.21415	0.769763		MIR6087	-0.31957	0		SYNPO	0.326086	0.912205		AC124312.2	0.297709	0			MIR137HG	-0.62929	1.91642		BAIAP2	0.7691	7.31642		LMNB1	-1.02294	17.6183		MCM6	-1.33705	31.1706
		SEC14L1	0.245352	0.769763		RNY3P16	1.26176	0		VPS9D1-AS1	-0.4865	0.912205		MIR6859-4	0.937415	0			ZNF592	0.313619	1.91642		CLUAP1	-0.4695	7.30968		TOE1	-1.12911	17.6134		MTA2	-0.68641	31.1597
		RRAS	0.296308	0.769763		TONSL-AS1	0.459522	0		EBNA1BP2	-0.23757	0.911752		AC009054.2	0.31766	0			IER5	0.790388	1.91341		TBC1D24	0.461517	7.3		SLC19A1	-0.91797	17.6028		TBC1D4	-0.90677	31
		PCYOX1L	-0.38292	0.767449		RNA5SP530	3.80639	0		PNRC2	-0.23167	0.910447		RNU1-103P	1.65678	0			RYBP	0.617132	1.90493		PFAS	-0.74197	7.27851		APLP1	1.69599	17.6		TRIM16L	1.48212	30.9315
		CERCAM	0.243524	0.767449		MIRLET7D	0.989394	0		CDCA3	-0.33446	0.908112		AC010531.6	0.223759	0			GOLGA8A	-0.45283	1.90242		TOR1B	0.362566	7.26335		RBM8A	-0.61428	17.5965		CDCA7	-1.71327	30.9027
		CD276	-0.29223	0.767449		SNORD62A	0.278074	0		NBPF1	-0.43415	0.901456		AC107983.1	0.765736	0			THNSL1	-0.63473	1.90072		GTF2B	0.598832	7.2365		ARMC4	-1.09024	17.5644		NUP88	-0.88557	30.8914
		RBM3	0.193484	0.763797		MIR4479	1.44404	0		PLA2G15	0.325824	0.896281		AC127024.5	0.60901	0			PHF23	-0.35846	1.89063		RAD50	-0.73289	7.22538		CNDP2	-0.56752	17.56		RRP36	-0.96394	30.8873
		UHRF1	-0.20765	0.75845		RNU7-49P	0.53418	0		FNBP1L	-0.24056	0.894288		MIR6784	3.2872	0			FLCN	0.420958	1.88289		KNOP1	-0.4944	7.21779		GFM1	-0.78998	17.5401		RAB8A	-0.76094	30.8614
		SNED1	0.31374	0.758444		MIR4489	0.009867	0		PQLC3	0.413021	0.892517		SNORA71B	-0.02427	0			SNAPC2	0.363512	1.87807		TSC1	0.44431	7.20215		GMNN	-0.97116	17.5401		GTF3C6	-0.9434	30.7844
		POP1	-0.30873	0.758444		MIR6753	-0.42052	0		PHKA2	-0.36209	0.892517		SNORD37	3.49982	0			CREBRF	0.815107	1.85736		ICAM2	-0.48061	7.1385		ARPC5L	-0.66842	17.5187		NUP85	-0.81178	30.6005
		RGCC	0.496981	0.758444		MIR616	0.184538	0		PTMA	-0.2813	0.891083		AC008946.1	1.42273	0			MTO1	-0.22204	1.85736		RAB40B	0.917491	7.13695		POLA2	-0.87672	17.4701		SRSF1	-1.16942	30.6005
		ILF3	-0.1645	0.758444		SNORA9B	0.109342	0		TBC1D8	0.264312	0.889735		MIR4324	1.68578	0			C11orf96	0.779287	1.85378		RBM33	0.526884	7.12386		NCLN	-0.79449	17.4617		RECQL4	-1.57024	30.5891
		ZNF254	-0.38015	0.758444		RNY3P8	2.83966	0		UCHL1	0.406079	0.886057		MIR6819	-0.06792	0			CUX1	0.264939	1.84794		KIAA0907	0.719626	7.12205		PCDHGB5	0.855154	17.4		SUN1	0.474124	30.4992
		GPR3	-0.72451	0.756655		COX5BP6	-0.7019	0		HMGB1P6	-0.24916	0.886057		RNA5-8SN2	-0.13812	0			KMT2C	0.60525	1.84794		TMEM138	-0.42442	7.11338		GDE1	0.441665	17.4		DANCR	-0.9937	30.5
		MEST	0.299705	0.756655		AL355075.2	0.813313	0		CPNE8	0.541887	0.871912		RF00019	-3.77751	0			MTERF1	-0.73304	1.84434		FBXO34	0.46106	7.11277		SPATS2L	-0.6346	17.3487		FUCA1	1.63587	30.4586
		ADGRF5	0.505247	0.753977		AL139099.3	0.515868	0		LGALS3	0.502653	0.871912		AP001052.1	0.061572	0			TMCC1-AS1	-0.55716	1.84434		SUN1	0.242618	7.10943		SRSF7	-0.81498	17.3323		GPR153	1.82985	30.4
		AC037198.1	0.624463	0.751899		RF00012	-1.91041	0		PCYOX1L	-0.39665	0.871683							WDR89	-0.64213	1.83907		RTEL1	-0.648	7.109		SCD5	0.8443	17.3251		AHSA1	-1.02176	30.384
		PGGHG	0.324638	0.751255		SNORD116-2	0.111032	0		AC025048.2	1.04225	0.871683							FOXC1	0.745972	1.8272		DIS3L	-0.4693	7.10761		TRIM16L	1.13564	17.3238		PRICKLE4	2.07666	30.3541
		IL1RL1	-0.55905	0.746961		RNU6-415P	0.070499	0		MT2P1	1.21231	0.861346							ZNF587B	-0.63626	1.8272		NRP1	-0.42543	7.09533		SLC6A6	1.23663	17.314		TRMU	-1.00689	30.3335
		EDN1	0.399961	0.745695		RF00019	-1.98326	0		C11orf24	0.357897	0.861346							ST3GAL1	0.430902	1.82071		MROH6	1.27235	7.0918		BUB1B	-1.07231	17.2201		NOP56	-1.26378	30.271
		DHX9	-0.21542	0.724131		RNU6-322P	0.271293	0		HNRNPM	-0.37181	0.861346							FAM117B	0.703891	1.81164		ELOVL4	0.984005	7.0716		URB2	-1.19143	17.1923		CYB5D2	1.17107	30.2316
		SLC12A2	0.332493	0.716534		AC126755.6	-0.3413	0		MGST3	0.340635	0.849457							GOLGA8A	-0.4118	1.81164		MSTO1	-0.53294	7.06012		SDCCAG3	-0.63909	17.1853		PPIL1	-1.12902	30.2
		SYNJ2	0.436071	0.716534		AC026471.4	0.270357	0		AKAP12	0.534545	0.849457							ARHGAP32	0.516384	1.80907		MGAT2	-0.45085	7.04334		POLE3	-0.93183	17.1731		HSP90AA1	-1.12858	30.1805
		C11orf95	-0.25843	0.716534		SNORD71	2.22678	0		AP1S1	0.243198	0.846917							TRIM26	0.270694	1.80448		ARHGAP18	-0.79611	7.03962		ISG20L2	-0.75002	17.143		SNHG3	-1.45784	30.16
		DNAJC3	-0.22339	0.716534		AC130689.1	0.588554	0		PSAP	0.200966	0.845904							LMO4	0.445417	1.79951		CCRL2	-0.70238	7.03962		PTPRS	1.03354	17.1427		TANGO6	-0.91839	30.1
		MYL9	0.504802	0.716534		MIR193A	0.76538	0		ACADSB	-0.36337	0.823351							ZFAND3	0.250439	1.79884		IFT172	-0.4796	7.04		RRM1	-0.94205	17.1396		SNRNP40	-0.77795	30.1
		C1QBP	-0.1879	0.716143		MIR378J	-0.15861	0		TAL1	-0.24118	0.808485							ZFP36	1.13655	1.78747		C10orf76	-0.40479	7.03668		NME1	-1.02695	17.1376		RRM1	-1.23626	30.1207
		DNAJB11	-0.20868	0.714437		AC099811.3	0.900373	0		AC012513.3	-0.85439	0.808485							CDC14A	0.555544	1.77955		FGFR3	1.15832	7.02		FXN	-0.66586	17.1131		FDPS	-1.04421	30.0549
		IARS	-0.24893	0.704962		HMGN2P15	0.328858	0		DOLPP1	-0.34203	0.807057							ZNF394	0.469026	1.77955		WDR20	0.43918	7.01801		MAP2K5	1.04947	17.0606		PDCL3	-1.07471	30.0549
		CBS	-0.8416	0.704962		AC060780.3	0.516115	0		OSBPL10	0.298696	0.804031							CHIC2	0.320939	1.77391		LINC00094	-0.39192	7.00374		NUP85	-0.6078	16.988		H2AFX	-1.74543	29.9455
		GSTM3	0.358946	0.701183		AC060780.2	0.787222	0		TOMM40	-0.21906	0.803467							CBX8	0.629516	1.76293		SMAD4	0.521335	7		GPATCH4	-0.96573	16.9842		HAUS8	-1.35711	29.9455
		DPP4	-0.59592	0.698798		AC018521.6	0.285046	0		CLIP2	0.249895	0.801612							FANCD2	-0.3911	1.76218		NEK10	1.42748	6.99742		ELAC2	-0.60029	16.9616		GPR4	-1.77694	29.8679
		SF3A3	-0.22926	0.698211		AC046185.2	-0.32998	0		PPP1R15A	0.326825	0.800735							COA7	-0.39537	1.76185		SELPLG	1.75297	6.94135		SBDSP1	-1.15544	16.8971		EXOSC8	-1.02713	29.6639
		IRF2BPL	0.388699	0.698211		AC025198.1	-0.18995	0		KLF11	0.544691	0.798857							RHPN2	0.543922	1.76185		ARHGEF11	0.394868	6.92557		PSME3	-0.60616	16.8797		TOE1	-1.45877	29.547
		NDRG1	0.27844	0.688444		AC111186.1	1.43446	0		EEF2K	0.2409	0.798857							DDX17	-0.33486	1.7607		HEMK1	-0.55918	6.92441		C9orf9	1.19371	16.8626		RCC2	-0.73139	29.5
		CRSP8P	-1.16482	0.688074		AC022211.3	0.348106	0		SEC11C	-0.40222	0.798857							PSRC1	-0.43373	1.75367		ABLIM3	-0.45304	6.91355		SSPO	2.52779	16.8		TPM3	-0.88516	29.4833
		UBFD1	-0.19646	0.688074		RF00275	-0.31108	0		TRPV2	0.614276	0.798568							CREBBP	0.422347	1.74689		TMEM223	-0.63447	6.90373		SNRNP40	-0.58447	16.8113		FNBP1	1.22858	29.3764
		IL4I1	0.819452	0.688074		SNORA60	0.301539	0		MAP1LC3B	0.250061	0.797039							ELK1	0.339492	1.74565		C2orf16	-1.44941	6.90226		PGPEP1	1.32237	16.7925		SF3B4	-0.83915	29.3
		MYADM	0.372243	0.687368		SNORD12C	0.162707	0		FTH1P7	0.921243	0.786376							HOXA1	0.909081	1.74565		AARS2	-0.51107	6.89187		WDFY4	-1.02429	16.8		TOMM40	-1.21716	29.3107
		PARP1	-0.17737	0.687215		AC011477.3	0.194309	0		PDE6D	0.314002	0.783546							FJX1	-0.32002	1.74353		ADAMTS9-AS1	-1.81344	6.89187		NUP88	-0.65597	16.7316		SCLY	-0.84338	29.1671
		NNAT	0.327743	0.676596		MIR6797	-0.31915	0		KIAA1147	-0.37014	0.782408							CSF3	-1.00943	1.72933		TTC17	0.469631	6.87927		NIPAL3	0.906773	16.6812		RNF130	0.703213	29.1236
		AKAP12	0.572988	0.675504		RF00019	-1.98326	0		NLRX1	0.490333	0.782408							KLHL24	0.655623	1.72933		ACAD9	-0.3619	6.83882		NUP188	-0.82671	16.6664		SYT7	3.13812	29
		ZNF138	-0.65973	0.669963		AC245452.2	0.103913	0		PLD3	0.284922	0.782408							MTERF2	-0.55561	1.7258		AMH	1.53163	6.83616		ADGRB2	1.64668	16.6		HNRNPDL	-1.15098	28.9801
		AC018647.2	0.645084	0.661024		RF00019	-1.98326	0		SNCA	0.275039	0.77979							CSTF2T	-0.48496	1.7168		FANCF	-0.57775	6.82891		MCM3	-0.83435	16.6356		KIFC1	-1.48447	28.9
		OXA1L	0.176818	0.648326		AL022328.1	0.586503	0		ERV3-1	-0.41161	0.77979							VMP1	-0.41073	1.71299		TMEM147-AS1	-0.70055	6.82891		UBE2H	0.579598	16.581		CORO1A	-2.20694	28.8965
		ALKBH8	-0.3586	0.646415		MT-TV	0.537658	0		MAGED1	0.286049	0.77979							JMY	0.570499	1.71043		ADAMTS1	-1.25882	6.82274		NR2C2AP	-1.34683	16.5059		ATAD3B	-1.56019	28.8647
		CANX	-0.17454	0.645828		MT-TS1	0.045484	0		SERINC2	0.43416	0.773677							WDR73	-0.24546	1.71043		MAPK8	0.549376	6.8121		PNO1	-1.19536	16.4916		DTL	-1.57876	28.8018
		SLC44A1	0.230505	0.633538						CD47	0.385593	0.773677							ZC3H12C	0.595903	1.70338		ADCY10P1	0.958564	6.74		SPEG	2.29413	16.4861		GLRB	1.61607	28.7495
		SLC3A2	0.310438	0.628747						TRAF3IP2	0.335272	0.773677							FAM46C	0.941053	1.69986		ZCCHC14	0.552498	6.74306		ATP7B	1.02449	16.4717		LINC00704	-1.48215	28.7
		STX11	0.430686	0.627289						STC1	1.44665	0.773677							NUAK1	0.534903	1.69986		KIAA0391	-0.46431	6.73636		NPC2	0.650625	16.5		GRAMD1B	1.3731	28.693
		GTF3C1	-0.18913	0.627289						DPYSL2	0.262147	0.773677							ZNF263	0.285265	1.69986		OAT	0.377981	6.73488		FSTL5	-1.80729	16.4619		PSMC3IP	-1.86181	28.6767
		ARHGAP23	0.190518	0.622438						RIMKLB	-0.51464	0.773677							ARID3B	0.596367	1.697		SFXN2	-0.67312	6.73488		CDK4	-0.65334	16.4502		CCDC137	-1.17026	28.615
		PQLC3	0.423499	0.622107						RPL7AP6	0.409212	0.764758							MKRN1	0.17315	1.697		C18orf25	0.665989	6.73424		RTN2	1.5853	16.4502		CKS1B	-1.33412	28.5
		RABEP2	0.274627	0.606306						NOC2L	-0.19751	0.757178							ZBED8	-0.66964	1.69596		C2orf82	1.51668	6.73367		DDX39A	-0.89592	16.4		PKI55	-2.31268	28.5
		RANBP1	-0.23828	0.606306						SMG6	-0.28842	0.753486							CCNL1	0.493359	1.68836		TDP1	-0.43571	6.72279		FER1L4	2.39512	16.4		GINS2	-2.00776	28.3
		NFKB2	0.338536	0.600757						KHSRP	-0.19353	0.749282							ZNF132	-0.70392	1.68372		SERINC5	0.525777	6.70387		TATDN2	-0.4593	16.4113		HNRNPA3	-1.07804	28.2477
		ABCG1	-0.3696	0.597506						TAPBP	0.274113	0.749085							RBM12	-0.30942	1.6779		TPRN	0.740339	6.69849		CADM4	1.63689	16.3182		HLA-E	1.57709	28.1764
		C1orf115	0.238263	0.595854						TTC21B	-0.35878	0.745714							WWTR1	0.315107	1.67282		TP53BP1	-0.37507	6.67841		ATXN1	0.793556	16.3078		ACOT7	-1.06557	27.9478
		LMNB1	-0.16779	0.595854						P3H1	0.215619	0.744613							MFHAS1	0.328257	1.67259		CDADC1	0.585345	6.66902		ALDH1B1	-0.86283	16.3061		THOP1	-1.27528	27.9
		PXDC1	0.220515	0.595854						DCHS1	-0.28661	0.743416							MMACHC	-0.4492	1.66335		PRR3	-0.53433	6.64534		TTF2	-0.89748	16.3		PCDHGB4	1.09005	27.9108
		ENTPD7	-0.29369	0.595854						MRTO4	-0.2617	0.739113							SIK3	0.283403	1.66152		SNX30	0.698177	6.62671		CDK5RAP2	-0.6737	16.2578		POLE	-1.12518	27.8674
		MTMR10	0.427618	0.595854						PAPSS1	0.229214	0.73911							FAM53C	0.274843	1.65978		PPFIA1	0.414329	6.6084		PTPRA	0.571572	16.251		DLGAP5	-1.78137	27.7656
		SYNE3	0.279127	0.5949						ALAS1	0.242639	0.726404							ATP6V0B	0.267516	1.65881		ANKRA2	0.720895	6.60129		SHCBP1	-1.27519	16.251		CALCOCO2	0.700333	27.7211
		ABCA3	-0.18516	0.574353						KCTD15	-0.32023	0.724511							BORA	-0.48802	1.65881		SMIM14	0.590895	6.59854		KIAA1324L	0.687743	16.2372		CENPW	-1.45934	27.7167
		POLA1	-0.27459	0.572292						KIAA0355	-0.25387	0.724425							NAPEPLD	-0.48856	1.65881		LOC339803	-0.67417	6.59		LYAR	-1.11953	16.2119		MSTO1	-1.01492	27.6728
		ADI1	0.293856	0.571325						EFNB2	-0.67998	0.71871							CDKN2AIP	0.74196	1.65493		NXF1	0.810953	6.59097		NAP1L4	-0.31453	16.197		METTL1	-1.13703	27.6361
		TMEM120A	0.337638	0.563677						SLC6A6	0.457817	0.71625							ERCC6	-0.42766	1.65493		LOC100129503	1.10739	6.57029		HDGF	-0.51442	16.2		DNAJA1	-1.03081	27.6
		ECH1	0.355222	0.558644						HNRNPK	-0.16874	0.714717							PPM1D	0.517604	1.65493		YPEL5	0.764574	6.57006		POMT1	0.62343	16.1956		TUBA1A	-1.59339	27.5856
		CDCA7	-0.23541	0.556116						STRBP	-0.34982	0.714717							TADA2A	-0.31245	1.65493		PHLDB2	-0.82675	6.46661		CELSR1	1.82232	16.1837		RAB6B	1.99678	27.6
		ZC3H7B	0.191549	0.554556						TMEM131L	-0.32993	0.710522							GLUL	0.242941	1.64242		RHBDF2	-0.62128	6.45342		CALCOCO1	1.22633	16.2		DIS3L	-0.89083	27.565
		C7orf50	0.266629	0.552357						ST3GAL6	0.449353	0.710219							OVGP1	1.04124	1.64242		TNXB	1.66252	6.44127		DARS2	-0.71906	16.1785		AHCYL2	0.888402	27.5609
		TBC1D8	0.226759	0.540763						MPDU1	0.260993	0.710219							RIBC2	-0.83292	1.64242		BRD3	0.479031	6.42727		SERINC3	0.550251	16.1785		PASK	-1.1692	27.4857
		SORBS2	0.371802	0.540763						NPC1	0.561648	0.710219							RND1	0.839323	1.64242		FNBP1	0.608812	6.42349		ALKBH8	-1.00295	16.2		FANCG	-0.95666	27.5
		AIP	0.292578	0.540763						SPRY2	0.629307	0.707485							ZNF22	-0.36537	1.64242		MAML1	0.466303	6.423		AVEN	-0.68271	16.1586		PRPS1	-0.85272	27.465
		LINC01116	0.41132	0.530246						DHCR7	0.26297	0.705696							ZNF703	0.926303	1.63728		MED20	-0.41737	6.39986		U2AF2	-0.72451	16.1415		TDP1	-0.84719	27.4605
		SDC1	-0.48807	0.529351						TES	-0.25322	0.703437							AXIN2	0.795273	1.63369		UBXN8	-0.56028	6.39986		OAZ2	0.817858	16.1		KRT80	-2.04153	27.4525
		CAMLG	0.220899	0.52364						PDIA5	0.2576	0.700658							NFKBIE	0.501747	1.63233		ANKRD13C	0.487837	6.397		CLSTN3	1.44834	16.0783		CLIP3	2.29453	27.4298
		AC089983.1	1.46819	0.523298						PRPF19	-0.23736	0.699349							ERF	0.522384	1.63138		POP5	-0.42728	6.4		SNRPA1	-1.13992	16.0595		SAPCD2	-1.53793	27.4
		MT-RNR1	0.253332	0.523298						MLEC	-0.25177	0.698234							HIF1AN	-0.25254	1.63138		TMCC1-AS1	-0.88549	6.3964		CCT5	-0.76353	16.0101		KIF23	-1.44138	27.3787
		GTDC1	0.333878	0.518529						C2CD3	-0.27055	0.697056							TSC22D1	0.318075	1.63138		NVL	-0.44446	6.37348		HAUS8	-0.98134	16		ORC6	-1.37939	27.4
		SSH1	0.288656	0.518529						SOD1	0.204655	0.697056							AKAP8	0.235168	1.63041		PI4K2A	0.488776	6.37348		CENPM	-1.08191	15.9323		PLA2G16	1.1141	27.3
		CDC25A	-0.2602	0.514215						KRT18	-0.37612	0.694489							PHF13	0.698362	1.63041		LINC00346	-1.04754	6.36188		SEMA4F	0.882978	15.8981		UMPS	-0.95727	27.3
		EVA1B	0.404424	0.505517						STX4	0.262552	0.694489							SERTAD1	0.830611	1.60784		SPRYD4	-0.56357	6.33793		RBM28	-0.6911	15.8599		TK1	-1.52349	27.247
		KCTD12	0.435985	0.505517						SPAG7	0.274641	0.694489							SUSD6	0.313079	1.58797		COX15	-0.41934	6.33469		POP5	-0.65529	15.8		NUSAP1	-1.14178	27.2445
		AIFM2	0.356329	0.504217						SETD1B	-0.26787	0.690018							TRAF1	-0.7785	1.587		SNX19	-0.31878	6.33046		DDX55	-0.72571	15.774		CDKN3	-1.41301	27.2
		TNFSF15	-0.34313	0.503476						LINC00963	0.306589	0.686417							TLDC1	-0.228	1.58332		KDSR	0.512669	6.32526		CKB	2.17661	15.6694		CCDC69	0.764801	27.2
		TUBB	-0.1948	0.499046						MYH10	-0.37004	0.686417							ANKRD10	0.503984	1.58008		ADORA2B	-0.64099	6.31268		NOLC1	-1.14757	15.7		PRR11	-1.22103	27.2
		FSTL3	0.61468	0.495423						USP6NL	-0.32439	0.6771							LOC441666	-0.96698	1.58008		WIPI2	0.445129	6.31268		ORAI3	1.50445	15.7		BMS1	-0.8655	27.2
		PIR	0.195013	0.494814						PWWP2B	0.371464	0.676449							ZFP62	-0.4063	1.58008		EFR3B	1.18851	6.30781		SNHG3	-1.05576	15.6		MAP2K5	1.30429	27.1473
		STK24	0.273747	0.494814						EMILIN2	0.43076	0.666898							ZNF512	-0.36542	1.58008		HNRNPD	-0.41946	6.30781		KRT80	-1.55268	15.611		C16orf59	-1.49332	27.1
		ZNF326	-0.27381	0.489085						SKP2	-0.28042	0.665761							ZNF891	-0.66701	1.58008		NTSR1	-1.18587	6.30455		SLC27A1	1.51607	15.6		ATG16L2	1.74175	27.1
		CHTF18	-0.26362	0.488147						LRSAM1	0.315659	0.663994							MXD1	0.753098	1.57481		ALDH1B1	-0.55653	6.30316		AGO4	0.829114	15.6		EPB41L2	-0.86453	27.11
		KLC2	0.226354	0.487249						CFLAR	0.284888	0.662363							MALAT1	-0.47274	1.57377		HINFP	0.598526	6.30312		LTA4H	1.15479	15.6		SUV39H1	-1.39488	27
		TMEM14C	0.208533	0.480646						IKBKG	-0.39996	0.661392							FAM111A	-0.40208	1.57119		PROSER3	-0.61352	6.29893		WDTC1	0.877171	15.5848		ARMC6	-1.09506	26.9563
		PDLIM1	-0.42011	0.480646						AASS	-0.43884	0.658779							GRAMD1B	0.416104	1.57119		FAM229A	1.36605	6.29787		TMEM97	-0.9899	15.6		KLHL36	0.701669	26.8211
		DARS2	-0.23211	0.480375						SLC47A1	0.53509	0.658779							PIGM	-0.44814	1.56322		LIG3	-0.45125	6.29787		ZCCHC24	1.57648	15.5635		CENPA	-1.11258	26.8
		GULP1	0.353688	0.480375						AL136985.3	0.592195	0.657108							SLC2A3	0.671131	1.56026		EEF2K	-0.4159	6.27431		TM7SF2	1.5512	15.5593		CMIP	0.918565	26.7771
		KIF20A	-0.21863	0.480294						S100A11	0.238899	0.65273							SLC26A1	-0.58923	1.5403		VPS9D1-AS1	-0.66672	6.27295		PDCL3	-0.7711	15.5378		SSPO	3.12734	26.7664
		HMGB1P6	-0.19957	0.479795						SOX17	0.615359	0.649472							SH3BP5-AS1	-0.46541	1.5192		CABYR	-0.99846	6.27232		KRT18	-1.03349	15.5		KIAA0040	-1.5704	26.7414
		COG2	-0.30933	0.472373						SDCBP	0.236564	0.649472							SYT1	0.475354	1.51407		IL4R	-0.53344	6.26372		AIMP2	-0.81207	15.5257		EIF5A	-0.99312	26.6985
		ADARB1	0.249448	0.472373						TM4SF1	0.275173	0.648848							STK17B	0.597802	1.49573		TADA2A	-0.51015	6.26307		IGBP1	0.737403	15.5257		ULK2	0.872927	26.6
		CNOT6L	0.221114	0.468444						JRK	-0.28855	0.648848							VCPIP1	0.419883	1.48956		PALB2	-0.57926	6.23607		POC1A	-0.88569	15.5092		NRM	-1.07309	26.6196
		PTPN2	0.298992	0.467798						MAFG	0.295772	0.648848							ZNF774	-0.61586	1.48009		MAFG	0.708029	6.21978		PRPF19	-0.60623	15.5		NPC2	0.816545	26.6
		JUND	0.361026	0.467798						BMP6	0.288424	0.638549							ZNF594	-0.73659	1.47893		ANKEF1	-0.81041	6.21035		TRAIP	-1.13108	15.4441		EXOG	-0.99288	26.5999
		PSMD1	-0.16928	0.467455						ALS2CL	0.466563	0.63674							LARP6	0.391201	1.47839		MOB2	0.577724	6.21035		DCAF6	0.541035	15.4		BBS2	1.03798	26.5734
		BCORL1	-0.34077	0.467455						DOCK9	-0.32957	0.6326							FAM118A	-0.3326	1.47702		ZNF747	-0.79235	6.20685		ERMP1	0.926472	15.4308		MLLT3	1.38281	26.5619
		LYVE1	-0.34497	0.467455						PKP4	-0.29508	0.631262							UBFD1	0.15732	1.47382		NBEAL2	-0.58048	6.20644		KIF4A	-0.96416	15.4307		SNRPA1	-1.45225	26.4745
		CCDC188	0.452298	0.467455						EIF4A2	0.305695	0.630442							UMPS	-0.28003	1.47382		AMFR	0.27731	6.203		KCNMB4	1.75805	15.3759		RFC5	-0.84591	26.4362
		WDR43	-0.24419	0.46738						GAA	0.318752	0.630442							GEMIN6	-0.29771	1.46594		ARHGAP39	0.590486	6.18		PRC1	-1.00543	15.3611		SMC2	-1.50775	26.4316
		MYCT1	0.262384	0.46738						C1orf21	0.424282	0.630415							LOC220729	-0.36693	1.45773		CDK9	-0.35307	6.17136		DLGAP5	-1.33607	15.3216		SSBP1	-0.75376	26.4229
		IKBKG	-0.3904	0.46704						MSMO1	0.354144	0.630415							TADA2B	0.252167	1.44782		IGIP	1.02126	6.17136		FAM168A	0.471448	15.3123		SLC38A5	-1.61646	26.404
		PAICS	-0.18698	0.465339						ETV1	-0.32073	0.630415							PSMD5-AS1	-0.45255	1.44647		AIMP2	-0.52979	6.16784		HNRNPA3	-0.80148	15.2925		HMGCS1	-1.15129	26.3957
		EIF4A2	0.274349	0.461733						STARD10	0.420422	0.625907							GDE1	0.162441	1.43992		PPIL2	-0.42258	6.15707		LYPD1	-2.47849	15.2729		CFB	2.25404	26.3923
		AASS	-0.29975	0.461733						KANK3	0.521616	0.624163							KLF11	0.364397	1.43273		OBSCN	-1.00618	6.13113		MPDU1	-0.76281	15.2488		UBE2R2	0.796397	26.3922
		KLF13	0.201023	0.461733						PARP12	-0.2944	0.623959							ING2	0.760702	1.42496		CCDC71	-0.86346	6.12993		HSD11B1L	1.45369	15.2027		GRAMD4	1.32124	26.3
		CLSTN3	-0.27414	0.461153						GBE1	0.348887	0.62275							NEURL1B	-0.7259	1.42375		PPM1A	0.459593	6.09609		PIGZ	1.2006	15.1909		CDC20	-1.6766	26.3
		TACC3	-0.18104	0.457956						MANF	-0.3774	0.617879							TBX3	0.693152	1.42375		SYT1	-0.81954	6.08978		DUSP22	0.666827	15.2		FNTB	-1.05529	26.2646
		HEXIM1	0.244648	0.457956						CDR2	0.235775	0.617743							SLC35F6	-0.20894	1.42321		KIZ	0.749574	6.09		GTSE1	-0.96273	15.1156		NEK2	-1.10616	26.2
		ILF2	-0.17579	0.455256						SLFN11	-0.19509	0.617743							DCP1A	0.395349	1.41997		SH3TC2	-1.21397	6.08861		FTH1	0.804849	15.0888		ERMP1	1.19163	26.2
		SHISA3	0.518289	0.455256						ANKRD54	0.26037	0.617743							INSIG1	0.412315	1.41699		ZDHHC18	0.425109	6.08656		RAB4A	0.598691	15.1		LRRC59	-1.22069	26.2
		DRAP1	0.178216	0.455256						CSRP1	-0.31001	0.617549							ERRFI1	0.721129	1.41116		ORC2	-0.56257	6.03844		RRP9	-1.05173	15		ATAD3A	-1.02688	26.1
		MCM10	-0.29034	0.455256						ANKRD55	0.657689	0.617549							XRCC2	-0.62511	1.40679		SDF2	0.470883	6.03243		STAMBPL1	-2.13257	15		SEPHS1	-0.77465	26.0485
		HOXB3	-0.34658	0.451133						ZBED3	-0.34962	0.617549							GAB1	0.462512	1.40556		CDK5RAP2	-0.42554	6.02387		ADPGK	-0.43145	15.0186		WDR5	-0.58211	26.0479
		SQSTM1	0.309329	0.449993						PTP4A3	0.69823	0.617549							GADD45A	0.78007	1.39226		EIF1	0.514425	6.01307		HSP90AA1	-0.80386	14.977		POLE3	-1.13613	26.036
		KIAA0513	0.474379	0.445608						SNHG1	-0.3497	0.617549							ZNF202	-0.2775	1.39226		KNSTRN	-0.63636	5.99922		KIF24	-0.98393	14.9726		ADGRL1	1.72288	26
		LHFPL6	0.252564	0.444837						LACTB	0.339227	0.617549							FBXL2	-0.28838	1.3899		DDR2	-0.57008	6		ODC1	-0.96784	14.9719		POLR3H	-1.15625	26.0101
		FADS3	0.234833	0.438821						ZNF286A	-0.40305	0.617549							ZFC3H1	-0.52739	1.3899		LYL1	-0.75058	5.99104		GINS3	-1.05093	14.9569		NDUFA9	-0.70689	26
		MARCKS	-0.19187	0.435767						SBNO2	0.275556	0.617549							ZNF783	-0.46796	1.38675		FBXO42	0.416529	5.97914		EFNB3	1.60566	14.9461		PSMC3	-0.98256	25.9625
		PRPF40A	-0.18479	0.434091						FP565260.1	-0.48865	0.617549							DFFA	-0.16618	1.38364		IST1	0.287363	5.97914		EBNA1BP2	-1.05264	14.9		TIMP2	1.11442	25.9
		SLC41A3	0.233617	0.432605						RHOA	0.174225	0.615139							PRDM4	0.282547	1.38364		PLA2G15	0.460127	5.95906		TIMM23	-0.50174	14.9271		NSDHL	-0.90824	25.9
		TNFRSF10C	-0.42231	0.432605						TMEM243	0.345768	0.615139							TANC2	0.423289	1.38364		LOC101928707	1.48969	5.93739		RCC1	-0.83787	14.9		PTPRS	1.24992	25.8393
		CCT5	-0.17052	0.429847						LIMK2	-0.29621	0.615139							PIM2	0.600622	1.38299		CREB3L4	-0.72887	5.93399		SMPD4	-0.586	14.9		CENPU	-1.21577	25.834
		CDKN1A	0.275777	0.426479						RIPOR1	0.208513	0.61044							NOSTRIN	-0.84026	1.37646		CLDND1	0.453091	5.93336		TMEM5	-0.68073	14.8436		AURKA	-1.34306	25.7
		P2RY2	0.512819	0.425464						HSP90AB1	-0.20712	0.610254							KNOP1	-0.26246	1.37383		TOX	-0.66677	5.93217		GTF3C2	-0.52969	14.839		HNRNPH3	-0.96678	25.7
		PPP1R35	-0.38012	0.423471						DEGS1	0.235812	0.603883							OSER1	0.493806	1.37383		HSPA12B	-0.7968	5.92889		LAMC2	-1.51798	14.8		WRAP53	-1.17439	25.6489
		MYO1D	0.246552	0.423471						RAB29	0.279624	0.601795							ZNF324B	-0.47197	1.37122		ZFYVE1	0.610862	5.92351		RFC5	-0.63172	14.8		POLA1	-1.47207	25.6183
		PSMB10	0.477564	0.419703						CROT	-0.45038	0.594616							CRAMP1	0.418436	1.37073		TOB1	0.752329	5.91178		ADGRL1	1.3206	14.8237		HTATSF1	-0.60102	25.6122
		AC243964.3	0.405918	0.419703						NDEL1	0.247316	0.59329							FAM102A	0.503181	1.37073		TRIP6	-0.51566	5.90315		MMP10	-1.47318	14.8237		DBF4B	-1.23997	25.6
		SYDE1	0.289718	0.41857						NCKIPSD	0.362232	0.591866							KLF9	0.50483	1.37073		USP13	-0.50612	5.87332		KHDRBS1	-0.45414	14.8051		UBE2C	-1.51636	25.4762
		RPGR	-0.37142	0.41487						PSMC3IP	-0.52297	0.591866							TRIM27	-0.27438	1.37068		SFXN4	-0.49794	5.8576		AUNIP	-1.11678	14.8		CAMLG	1.21847	25.5
		LPCAT2	0.265135	0.414147						SPPL2A	0.329885	0.591062							MED22	-0.22603	1.37024		PHOSPHO1	1.22894	5.8521		TRPM4	1.06973	14.7892		ARHGAP26	1.02839	25.4372
		MT-RNR2	0.301348	0.414147						EID2	0.28908	0.590925							SNHG7	0.380835	1.37012		ANKRD36	-0.87003	5.84216		MAML3	0.733086	14.8		HMOX2	-0.90316	25.4
		CDC42EP1	0.217281	0.412553						PGM1	0.332978	0.589134							ORC2	-0.32445	1.36052		KRT80	-0.98922	5.84216		GPR137B	0.852207	14.7382		APP	0.704586	25.4007
		LINC00607	0.370168	0.412553						ILF3	-0.19896	0.588633							TP53BP2	0.298471	1.34558		RAB9A	0.504195	5.83689		MCM7	-0.91836	14.7359		WDR77	-1.01355	25.4
		C11orf68	0.213241	0.411363						FAM76B	-0.31367	0.587694							CDC7	-0.46126	1.33809		ANAPC7	-0.3457	5.83229		NOP58	-0.96928	14.6598		FST	-2.39969	25.3829
		CCDC86	-0.21723	0.410457						WSB1	-0.33831	0.587694							CHST11	0.325644	1.33809		DMPK	0.748904	5.83		CHCHD4	-0.8568	14.6454		EXT2	0.701577	25.376
		MAPRE2	0.222883	0.407097						BLVRB	0.350065	0.587694							IRS2	0.829432	1.33809		TRIM62	0.799345	5.82571		ATP6V0A1	0.683599	14.6106		PSMD1	-0.76049	25.3579
		GPD1L	-0.26314	0.404962						SHC1	-0.24956	0.586757							TERF2IP	0.235349	1.33713		PLEKHG1	-0.78886	5.81122		GPAT2	-1.13766	14.5987		YPEL1	2.02836	25.3
		ACADVL	0.190932	0.404962						YIF1A	0.295074	0.586757							BPGM	0.289886	1.33557		GAREM2	-0.80041	5.80471		CCNB2	-0.88888	14.5686		FTL	1.34343	25.1443
		PIAS3	0.197983	0.4039						MRPL36	0.301981	0.585547							CDC42EP2	-0.49342	1.33557		ATF4	0.512467	5.79181		WDR4	-0.90034	14.5646		ZFAND3	0.742343	25.1195
		AGPAT5	-0.18717	0.402295						NFKBIZ	0.452139	0.580496							TLE1	0.383053	1.33557		FLCN	0.622479	5.79033		SUV39H1	-1.02378	14.5238		EIF2B1	-0.5432	25.1173
		ASF1A	-0.28044	0.40193						IFI27L1	0.43561	0.580215							C6orf106	0.142123	1.33127		RABGEF1	0.452106	5.78758		SNRPN	0.522703	14.5063		STIP1	-0.94291	25.0568
		AK5	0.502794	0.400738						TCEAL9	0.233752	0.577048							SLC9A7P1	-0.7454	1.33057		HSPA6	1.78916	5.77708		CLMP	-1.66755	14.5031		IGBP1	0.924313	25.0462
		TM4SF1	0.246977	0.400738						DUSP1	0.554271	0.572611							STAG3	-0.52887	1.33057		KCTD13	0.856002	5.75605		TANGO6	-0.63227	14.4991		PABPC1	0.427856	25.0016
		PCDH10	0.428068	0.400738						RNF20	-0.26966	0.572611							BTN2A1	0.27774	1.323		FSTL5	-1.07654	5.71869		PLEKHA5	0.663072	14.4825		C17orf53	-1.39017	24.9556
		ARHGAP10	0.338947	0.400738						CNN2	-0.27081	0.572611							NOA1	0.376881	1.31822		KANK1	-0.8816	5.71		LAMP1	0.38966	14.4725		VIPAS39	0.896435	24.952
		OPN1SW	-0.63371	0.400738						NCLN	-0.25001	0.572611							PHF12	0.406462	1.31274		RALA	-0.48293	5.7085		MYBBP1A	-1.01114	14.4636		KIF22	-1.30237	24.9475
		G6PD	0.247919	0.400738						CD3EAP	-0.37194	0.572611							UBALD2	0.552926	1.30551		MXD4	0.82727	5.69616		HNRNPH3	-0.73054	14.4084		TUBA1C	-1.66474	24.9296
		AP001000.1	-0.77366	0.400738						LSS	0.28339	0.572611							OTUB2	-0.57332	1.30551		RAC2	-0.41342	5.6668		NOP16	-1.16864	14.3981		TUBB4B	-1.60286	24.9296
		NUP107	-0.23744	0.400738						XRCC2	-0.39868	0.572434							SUDS3	-0.19034	1.30551		C16orf70	0.400491	5.65077		CRHR1-IT1	0.84807	14.3893		TIMM21	-1.08394	24.8913
		JPT1	-0.21131	0.400738						RAB2A	0.212796	0.568814							MTMR3	0.261092	1.30028		CD93	-0.36853	5.6501		LTV1	-0.8894	14.3671		CELSR1	2.22517	24.8456
		PLCB1	0.283289	0.400231						TUBB2A	0.264502	0.565876							CNST	0.438271	1.29971		C8orf76	0.480413	5.63645		ZNF674-AS1	-1.35591	14.3568		TRA2A	-0.93923	24.6869
		MYRIP	0.316448	0.399376						AC006329.1	-0.53672	0.562697							ZNF484	-0.56959	1.29887		FAM222B	0.402508	5.62764		EIF4A3	-0.56447	14.3237		FIGNL1	-1.30081	24.6612
		SLC35A5	0.246207	0.399376						TP53INP1	-0.29437	0.562697							ZNF543	-0.64864	1.29887		PSPN	1.02108	5.6225		NTM	-1.92144	14.3118		TUBG2	1.23041	24.6439
		HNRNPA2B1	-0.1839	0.399376						CD59	0.468132	0.562697							ARHGEF39	-0.48922	1.29653		ANKH	0.554392	5.60071		SLC45A1	1.81278	14.3103		HTR1B	-1.13606	24.5718
		SLC10A3	0.239444	0.399376						CORO1A	-0.69292	0.562377							CFAP44	-0.77334	1.29119		TAF5	0.462767	5.6		STIM1	0.649176	14.24		DNMT1	-1.176	24.5386
		NR2F2	0.155957	0.399376						TMEM171	0.614323	0.559345							NOD1	0.347902	1.29119		SMG5	0.405284	5.60004		MAK16	-1.21615	14.2224		GRWD1	-0.86793	24.5194
		ODC1	0.266625	0.396419						SLC48A1	0.343935	0.559345							CPEB2	0.6542	1.28671		SPPL3	0.355285	5.58604		SORT1	1.42815	14.2		CHEK1	-1.22737	24.5
		KLHL13	-0.25896	0.396419						MLLT6	-0.19054	0.555487							POLH	-0.35768	1.28671		PHACTR1	-0.70866	5.58536		ARHGAP26	0.780349	14.2		RELB	1.70054	24.477
		HMGB3	-0.17761	0.396036						DBT	-0.27015	0.554504							SIK2	0.331848	1.28671		CCDC51	-0.59263	5.58457		POLR3H	-0.85886	14.2		WDR62	-1.31793	24.4
		TINF2	0.206904	0.396036						FTH1P8	1.02756	0.551818							CLUHP3	-0.87392	1.28029		NUB1	0.244803	5.57505		GLB1	0.689097	14.1358		TRAIP	-1.43724	24.3747
		PLD3	0.231326	0.396036						FBXO6	0.737569	0.550929							SLC25A53	-0.45047	1.27366		ZBTB40	0.41383	5.56891		TNPO2	-0.55337	14.0868		CCDC15	-1.74395	24.3723
		MGAT5	-0.24099	0.395862						ICA1	0.300993	0.540564							ADIPOR2	0.158448	1.26923		PLEKHA3	0.594875	5.55319		RCC2	-0.50977	14.1		C12orf76	1.10536	24.3
		FAM114A1	0.188691	0.393829						CHAF1B	-0.27035	0.538906							GLIS2	0.585732	1.26691		CDCA7	-0.75714	5.55158		SHF	1.88823	14.0799		ALKBH8	-1.22651	24.2906
		ARHGAP26	-0.28889	0.393829						SLC5A6	-0.24124	0.538219							LDLRAD3	0.231545	1.26691		DBNL	-0.49901	5.54427		CTSF	1.4387	14.038		DDX56	-0.90125	24.3
		RSPO3	-0.64529	0.393829						POLA1	-0.34507	0.538219							MAP1LC3B	0.30364	1.2647		CDCA3	-0.65991	5.52923		CTPS1	-0.88713	14.0243		SUPT16H	-0.65939	24.2637
		CREM	-0.37298	0.393829						CRLS1	0.229821	0.538219							LAG3	0.862539	1.25721		CHMP6	-0.57122	5.52714		PNPLA2	1.10893	14.0212		HPDL	-2.29019	24.2448
		TLR4	0.212306	0.391972						AK2	-0.20087	0.533708							ZC3H10	-0.46094	1.25721		PRDM5	-0.78285	5.52419		MLKL	-0.87242	14		FKBP11	-1.18693	24.2
		SNRPA1	-0.24665	0.391972						MARCKS	-0.16754	0.533708							ZNF366	-0.72371	1.25721		LUC7L	0.427198	5.52052		MTHFD1L	-1.03689	13.9889		TMEM59	0.709148	24.186
		GBP1	0.279193	0.389702						TMEM120A	0.345244	0.533708							HSF2	0.415577	1.25603		CCDC15	-0.83032	5.5184		EEF2KMT	-0.75251	13.98		PPIH	-0.9551	24.2
		WDR3	-0.25563	0.389702						TMEM65	0.255088	0.533708							VEGFA	0.675152	1.25603		GPAT4	0.350032	5.51587		YPEL5	1.06751	13.9739		ISG20L2	-0.88298	24.2
		EIF4G1	-0.18905	0.389702						FAM102A	0.309358	0.533708							TRIM69	-0.30743	1.25449		CNTRL	-0.44937	5.49323		RASSF4	1.56645	13.9737		HNRNPD	-0.77858	24.1255
		DBN1	-0.21899	0.389702						TIMM10B	-0.31883	0.533708							RAB35	0.188796	1.25311		KCTD21	0.519693	5.48566		CACYBP	-0.71791	13.9661		KRT18	-1.27394	24.1144
		NT5E	0.263362	0.389702						SF3B3	-0.21943	0.533708							ZNF17	-0.50966	1.25187		NIT1	-0.49434	5.46612		BMS1	-0.625	13.95		ILKAP	-0.76374	24.0989
		AC006329.1	-0.52661	0.389702						GRAP	-0.74406	0.533708							KBTBD2	0.370975	1.25101		AOC2	1.31385	5.47		DNAJC11	-0.53932	13.9274		TTF2	-1.08294	24.0004
		PHYH	0.397231	0.389702						AP001000.1	-0.78804	0.531303							LRIG1	0.244854	1.24736		TMCO6	-0.72292	5.46291		DNAAF5	-0.4465	13.8932		GATAD1	0.750336	23.9875
		RSRC2	-0.22534	0.389702						ACTR1B	0.202573	0.531271							NSUN5P1	-0.7166	1.24641		ZFYVE27	0.597651	5.4527		HNRNPD	-0.59687	13.8893		SLC6A6	1.43727	23.9842
		COL4A2	0.226185	0.389702						GORASP2	0.195331	0.531271							UBL3	0.330987	1.24641		GCC1	0.425158	5.45		DNMT1	-0.89323	13.8775		ADAMTS9	-0.90376	24
		XRCC6	-0.16146	0.389702						LMNB1	-0.23186	0.531271							FOXJ2	0.29305	1.24461		NFX1	-0.48908	5.449		TXNIP	2.19414	13.8765		CDT1	-1.19031	23.9771
		HARS2	-0.21528	0.388081						MYCT1	0.235965	0.531271							LOC101929340	-0.54812	1.2284		FAM53C	0.4172	5.44588		GAS6	0.796078	13.8742		EPAS1	1.33209	23.9771
		CPPED1	0.247806	0.387393						EVI5L	0.298654	0.531271							RBMXL1	-0.35152	1.22562		ACACA	-0.5126	5.43458		SLC46A3	1.37417	13.9		KIAA0319L	0.81535	24
		ABCC10	0.264212	0.38507						CDC45	-0.26312	0.531271							MZF1-AS1	-0.77366	1.22244		GALE	-0.47149	5.4344		MYO19	-0.75361	13.8071		DHX9	-1.16657	23.9598
		CPQ	0.397738	0.38507						EXT1	0.361724	0.530675							NHLRC1	-0.71231	1.22244		THNSL1	-0.91447	5.43144		KNSTRN	-0.92756	13.7997		CCDC34	-1.02185	23.9566
		SLC2A6	0.230746	0.38507						ANPEP	0.634386	0.530675							RERE	0.294772	1.22244		FAM64A	-0.64519	5.43067		GTF3C6	-0.63242	13.7929		ACAD11	0.887783	23.9001
		TCTN3	-0.22984	0.38507						HACD1	0.422618	0.529847							USP51	-0.84307	1.22244		TMCC2	0.8484	5.42882		SRM	-0.91254	13.7929		EIF4A3	-0.72274	23.8965
		OGFOD1	-0.20134	0.38507						P2RX4	0.487843	0.529847							ZNF669	0.314677	1.21055		NCOA1	0.517018	5.42507		GRAMD4	0.971288	13.7855		RNASEH2A	-0.96217	23.8229
		HOXB2	-0.27856	0.38507						RPP25	0.456007	0.529847							PAQR8	-0.30518	1.20508		SNRNP48	0.619373	5.41703		HEBP1	0.700171	13.7831		U2AF2	-0.87036	23.8
		EXT1	0.331131	0.38456						CAV2	0.288707	0.52909							MCM3AP-AS1	-0.53988	1.20504		COQ5	-0.32053	5.40903		LRRC59	-0.89524	13.8		RFWD3	-1.04087	23.8
		FTSJ3	-0.22194	0.38456						TSC22D3	-0.43366	0.526429							SOCS3	0.979397	1.20504		FAM86EP	-1.00395	5.39612		PCCA	0.857832	13.7587		BMP6	0.546877	23.7242
		ANXA2R	-0.47742	0.38272						TST	0.349121	0.526429							CAMLG	0.34766	1.20108		YIPF4	0.419652	5.3901		BIRC5	-0.95232	13.6668		SEMA4G	1.72658	23.6886
		TOMM40	-0.19965	0.38272						CXCL2	0.909755	0.520515							TEFM	-0.46261	1.20018		ALKBH8	-0.59751	5.38265		LAS1L	-0.70216	13.5904		PSMB2	-0.61098	23.6869
		PDGFA	0.388838	0.378377						RAP1B	0.185578	0.520515							ASB7	0.333397	1.19949		BTBD19	-0.74605	5.37949		AHSA1	-0.68873	13.5863		TXNIP	2.83272	23.6773
		RING1	0.271429	0.37794						HNRNPU	-0.16257	0.518884							DNAJC14	-0.17779	1.19949		PTCD2	-0.67686	5.37307		SAPCD2	-1.09037	13.6		PHF21A	1.13959	23.6611
		MEGF6	0.342394	0.372171						CLIP4	0.464918	0.518884							SPC24	-0.40325	1.19949		NOS3	-0.55332	5.36226		SLC25A42	1.20315	13.55		MRPS28	-0.83389	23.6
		EEFSEC	-0.30738	0.372171						ACOT2	0.438167	0.518884							ZNF37BP	-0.39372	1.19949		METTL13	-0.33734	5.35825		SMC2	-1.08799	13.5331		DEPDC1B	-1.37586	23.6283
		NFE2L3	-0.26242	0.372171						ERCC2	-0.22489	0.518231							N6AMT1	-0.36025	1.19695		DUS2	-0.50502	5.35413		AHCYL2	0.633823	13.5314		UBE2L3	-0.58624	23.5608
		RFLNB	0.247908	0.372171						STMN1	-0.30728	0.51228							GLCCI1	0.480873	1.19255		RAPGEFL1	0.680027	5.33937		B4GAT1	0.76098	13.5		KNSTRN	-1.20264	23.5598
		BMP2	0.677173	0.372171						NUDT4	-0.29115	0.50894							KCMF1	0.286268	1.19196		HDDC3	-0.63832	5.33		APOBEC3B	-1.28613	13.5307		KIAA0101	-0.93852	23.6
		FKBP9	0.159361	0.371175						ZNF664	-0.19556	0.508209							ZNF26	0.326675	1.18587		LOC105369779	-0.90329	5.32808		WDR62	-0.98197	13.5277		CYSTM1	0.802885	23.4774
		PDPR	-0.23178	0.36819						UBTF	-0.26737	0.508209							MARS2	-0.53159	1.17527		ATIC	-0.4511	5.32		ANAPC7	-0.50641	13.5258		ADPGK	-0.53594	23.4711
		CNEP1R1	0.282548	0.366549						TMEM88	-0.57892	0.507636							SETD4	-0.304	1.16494		DACH1	-0.97077	5.32366		SERPINB2	-2.0385	13.522		EZH2	-1.0911	23.4571
		SMARCA2	-0.20297	0.365524						P2RY2	0.634419	0.505564							PLA2G15	0.25464	1.16449		YPEL2	0.742952	5.32068		PLD1	1.01013	13.498		HSD11B1L	1.77457	23.4446
		ICA1	0.288148	0.36502						SMARCC2	-0.19386	0.504963							PEX11A	-0.43241	1.16237		C15orf52	-0.64442	5.31794		SMYD2	-0.61877	13.498		BPGM	-0.9682	23.3768
		FBXW4	0.325022	0.364679						CCDC69	0.457946	0.504397							SELPLG	0.909912	1.16237		ZNF207	0.327612	5.31515		NFATC2IP	-0.39219	13.5		EBNA1BP2	-1.30246	23.3485
		HSPD1P1	-0.46068	0.354612						CEP41	-0.36534	0.498951							ZNF823	0.576466	1.16158		SIRT5	-0.54641	5.31288		UHRF1	-1.4217	13.5		SLC48A1	1.19325	23.3
		HEBP2	0.297898	0.354612						COA6	0.277859	0.495471							EEF2	0.267709	1.15616		LPP-AS2	-0.97813	5.30817		SMARCA1	0.753715	13.4517		NATD1	1.94388	23.3
		OPTN	0.248519	0.354612						NR2F2	0.240347	0.495471							SEMA7A	0.652794	1.15611		CELF1	0.373629	5.29768		GPR4	-1.19938	13.4		PA2G4	-0.92901	23.2731
		TNFRSF12A	0.330729	0.354612						CCDC86	-0.21648	0.494751							GTF2B	0.301014	1.15517		FHDC1	1.5294	5.29334		ITM2B	1.04627	13.4357		ALDH2	1.02606	23.3
		LRP10	0.158778	0.353682						CCDC77	-0.31285	0.493136							BCL2L2	-0.25774	1.15226		C8orf4	-1.20996	5.28257		HTATSF1	-0.43718	13.4203		MAN2A2	0.828636	23.2678
		EFTUD2	-0.15113	0.353682						RAB1A	0.179025	0.490358							HOXB8	-0.37308	1.15226		HARS2	-0.40232	5.27567		CDC6	-1.18381	13.4053		GALNT15	3.04358	23.2
		ATF5	0.344641	0.344212						CLEC2B	0.706468	0.490358							BRPF1	0.376739	1.15033		ZNF852	0.82286	5.27272		MINA	-0.80956	13.4053		ASF1B	-1.67655	23.2
		CCDC80	0.381445	0.343585						GEMIN6	-0.35317	0.48644							CLK1	0.688328	1.14818		ZSCAN12	-0.62224	5.27272		DIEXF	-0.99288	13.4029		ASAP3	1.82586	23.1757
		AC008771.1	0.828642	0.343585						SMARCC1	-0.25134	0.48644							PHACTR1	0.38542	1.14816		ZXDC	0.587372	5.24331		LMBR1L	0.942641	13.385		DSCC1	-1.74447	23.1606
		SMARCC1	-0.18959	0.34154						RFT1	-0.28238	0.485371							HYLS1	-0.55331	1.14539		GBP1	-0.59035	5.22127		PPIH	-0.7116	13.381		ZC3H6	1.81823	23.119
		CSRP1	-0.24293	0.341016						APEX1	-0.30718	0.483034							TRMT5	-0.35235	1.14467		COL7A1	1.36023	5.21697		SLC48A1	0.916374	13.3719		HMOX1	2.36267	23.1
		PELP1	-0.17232	0.333341						FOXO3B	-0.54862	0.482783							RFX3	0.462257	1.13424		MLH1	-0.32636	5.19812		LANCL2	-1.03693	13.2916		PIK3IP1	2.32379	23.0312
		NASP	-0.20241	0.333149						UBE2A	0.233742	0.481923							TANC1	0.286431	1.13076		YY1	0.286707	5.197		SATB1	1.72583	13.279		TNXB	2.91777	23.0312
		COL27A1	-0.33125	0.332158						MESD	-0.19531	0.481923							GID8	0.148591	1.13074		CHEK2	-0.49949	5.19541		CEP55	-1.06814	13.2605		ZNF25	1.2314	23.0051
		GLIS2	0.344512	0.332158						NPM1	-0.15058	0.477955							KDM7A	0.407079	1.12825		FOXL1	-0.99636	5.19541		LRP10	0.623601	13.2605		NUP50	-0.85274	22.9758
		NUP93	-0.19856	0.328073						HMGB1	-0.20011	0.477955							CCDC66	-0.36402	1.11892		JMY	0.832422	5.18334		TRMU	-0.66604	13.2605		LTA4H	1.38444	22.9757
		LRRC59	-0.17997	0.327347						PRR5L	-0.42339	0.477638							ARMCX4	-0.24275	1.11616		TMEM106A	-0.77695	5.18153		TIMM21	-0.79053	13.2324		CDC25C	-1.52852	23
		PINK1	0.383562	0.326439						AC007998.3	0.268581	0.476179							PDE4D	0.506215	1.11616		PIGM	-0.68471	5.18091		POLR1E	-0.65871	13.2		CEP41	-0.70003	22.9688
		TNFSF18	0.404992	0.326439						BCAR1	-0.27112	0.476017							PGBD4	-0.60382	1.11616		SQSTM1	0.741281	5.16353		GSG2	-0.74491	13.2		NFATC2IP	-0.50917	22.9
		RNF145	-0.18629	0.326439						RFC3	-0.25299	0.472806							SDE2	0.511551	1.11465		VPS52	-0.42112	5.1507		PGAM5	-0.5998	13.2102		SRSF7	-0.92466	22.8
		CKAP4	-0.17515	0.326439						C22orf23	0.629313	0.472806							LOC102724428	0.744606	1.11386		CD37	0.837417	5.13469		BMP6	0.412592	13.1801		FERMT1	-2.33261	22.8
		SOCS3	-0.37736	0.326439						SNX7	0.236296	0.471495							BRAP	0.177412	1.11127		HLCS	-0.39796	5.12974		NRK	-1.70906	13.1709		ADSSL1	2.27716	22.7892
		TUBA1B	-0.19708	0.326298						AGBL5	-0.28665	0.471495							BRD1	0.311289	1.10803		MYPOP	0.68793	5.1143		KPNB1	-0.73601	13.1707		BUB1	-1.35865	22.7
		ANAPC1	-0.2913	0.326196						SWI5	0.308433	0.471495							SDHAP2	-0.25631	1.1067		NEAT1	-1.11097	5.11321		OGFOD1	-0.65284	13.1593		PCDHGB5	0.961214	22.7054
		MECOM	-0.1906	0.326196						KRT7	-1.09674	0.471495							DNMBP	0.370589	1.10669		THAP10	0.710625	5.11321		TONSL	-0.90371	13.1512		SNRPD1	-0.91326	22.6212
		DPYSL3	-0.20634	0.326196						CABLES1	-0.30322	0.471495							C17orf96	0.400937	1.10626		ODF2	-0.37201	5.11119		DNASE2	1.13653	13.1		CCT5	-0.89724	22.6169
		MAFG	0.22905	0.326196						CTU1	0.375752	0.471495							DUBR	-0.51807	1.10626		IP6K2	0.493719	5.10647		SNHG15	-0.99371	13.1292		MELK	-1.18889	22.6
		EXOSC5	-0.32196	0.323584						U2AF2	-0.29085	0.471495							FOXJ3	0.32451	1.10626		NEURL1B	-1.14602	5.10309		THEM4	-0.53793	13.1292		MIF4GD	1.34125	22.6
		TUSC3	-0.22071	0.323497						EIF1AXP1	-0.30683	0.471132							HBEGF	0.817751	1.10626		KLF11	-0.59957	5.09226		WBP11	-0.54675	13.1		DDX1	-0.867	22.5543
		CSE1L	-0.17202	0.32196						SERBP1	-0.18745	0.469749							MED13L	0.381256	1.10626		HNRNPU	-0.34154	5.09119		AMD1	-1.22615	13.108		SKA3	-1.79215	22.5226
		TUBA1A	-0.21011	0.316814						C21orf58	-0.40747	0.469749							PABPC1	0.118293	1.10626		IFT20	0.424705	5.08837		C11orf54	0.754061	13.1		ELAC2	-0.68396	22.4949
		ATPAF2	0.306212	0.316814						ANP32E	-0.31157	0.467247							SMOX	0.334034	1.10626		SNAI3-AS1	-1.08047	5.08837		SLC12A6	0.777894	13.0882		SMC1A	-1.21706	22.4853
		TGFBR1	0.299827	0.316716						USP40	-0.23278	0.467247							SNHG5	0.524213	1.10626		SPG11	-0.4748	5.08166		ASAP3	1.39003	13.1		DDX23	-0.63475	22.4788
		CYP20A1	0.272007	0.313907						KDELR2	0.190463	0.467247							UVRAG	0.334089	1.10626		AKAP8L	0.689593	5.07971		MYEF2	-0.72838	13.0871		ARMC4	-1.23324	22.5
		MANF	-0.2368	0.313907						SET	-0.15479	0.467247							ZFAS1	0.472104	1.10626		RIMKLB	-0.5369	5.07641		POLE	-0.77417	13.0818		RACGAP1	-1.26058	22.4116
		RBBP7	-0.14094	0.313907						ITFG2	-0.37039	0.467247							ZNF70	-0.33359	1.10626		FADS1	-0.38217	5.07594		NPM1	-0.62799	13.0668		AIG1	1.0139	22.4047
		LINC01137	0.81962	0.304178						CORO6	0.549605	0.467247							C2orf16	-0.70329	1.10082		UBE2Z	0.352763	5.05601		PRPF4	-0.62722	13.0642		CRHR1-IT1	1.03924	22.341
		UBXN2B	-0.38006	0.304178						TRAPPC2B	0.579779	0.467247							FOXO3	0.34859	1.08634		SPTBN2	-0.63527	5.04727		ACSF2	1.1994	13.0619		UBAC2	0.664781	22.3115
		HIPK2	0.481732	0.303757						CSTB	0.311722	0.467247							KCTD5	0.210304	1.08634		SLC9A7P1	-1.21973	5.04726		C20orf194	0.613056	13.1		TCP11L2	2.06664	22.2852
		YPEL5	0.227677	0.303689						LRP10	0.202193	0.466757							SLX4	-0.31776	1.08634		LOC153684	-0.94322	5.0167		SNPH	0.935914	13		RUVBL1	-0.8195	22.3
		DDX46	-0.21792	0.303689						TRAPPC1	0.200438	0.466757							SRBD1	-0.26704	1.08634		RPH3AL	-0.62711	5.01582		SNRPD1	-0.69902	13.0342		EBF4	2.38307	22.3
		EVA1A	0.282646	0.302149						METTL5	0.313862	0.466716							ZNF131	0.291543	1.08631		SCN5A	-0.61327	4.9943		KIF23	-1.00106	13		HNRNPR	-0.71726	22.2751
		TGFBR2	0.144793	0.302149						HOXB3	-0.36358	0.466716							ZNF574	0.412141	1.08103		KIAA1958	0.774106	4.98107		SSBP1	-0.53256	13.0163		ACAD9	-0.62484	22.2
		TCOF1	-0.19247	0.302149						SNORA11F	-1.05963	0.466356							ZNF658	-0.582	1.08103		TRIM6	-0.96213	4.98023		FBXO44	1.24666	13		RBM28	-0.81116	22.2205
		TNIP1	0.183543	0.302149						VSIG2	-0.73227	0.462453							MGAT2	-0.22041	1.07661		ATXN1L	0.434682	4.97183		TAPBP	0.655954	13		AKT3	1.20918	22.1
		MIR25	-1.37763	0.302149						GUF1	-0.22992	0.462345							SERTAD2	0.502631	1.07661		BORA	-0.71242	4.96606		UTP14A	-0.62472	13.0013		CENPF	-1.60745	22.1
		VCP	-0.12382	0.302149						CDH13	0.325231	0.462345							KLF6	-0.47623	1.07402		FAN1	-0.41339	4.96319		A1BG-AS1	1.03767	12.9908		SLC44A5	1.73155	22.101
		DNMBP	0.21811	0.302149						ACSS2	0.279485	0.462297							DCLRE1A	-0.44159	1.0645		SENP3	-0.3063	4.95585		UTP15	-1.14753	12.9651		RPS6KA2	1.18042	22.0739
		STAT6	0.162781	0.302149						ENTPD4	-0.27165	0.456118							C1orf74	-0.63805	1.06318		TRIM56	-0.35568	4.95		TMCO3	0.360139	13		FBXO25	1.05064	22.0443
		USP10	-0.16164	0.302149						SETMAR	-0.42883	0.455149							PDP2	-0.32692	1.06313		KLC2	0.472384	4.94665		MYO18A	0.894402	12.9355		SCARB2	0.932399	22
		TICAM1	0.30196	0.302149						UHRF1	-0.27166	0.454321							FZD1	0.682023	1.06068		GID4	0.627067	4.93389		KLHL24	1.43913	12.9302		OIP5	-1.39209	21.9523
		UBAP2L	-0.14968	0.300995						IL17D	0.390853	0.449537							INCA1	-0.49815	1.05964		ZNF704	0.684174	4.93375		NUP62	-0.50088	12.9269		NR1D2	1.5512	21.9522
		KIF21B	-0.29997	0.300995						ABCA2	0.389399	0.448074							PAFAH2	-0.26501	1.05638		BTRC	0.397831	4.93007		YPEL1	1.47157	12.9256		TUBB2A	-1.29906	21.8653
		PCDH7	-0.19776	0.300995						HEBP1	0.210767	0.447328							ARHGAP42	0.52957	1.05086		KANSL3	0.295943	4.92459		RAE1	-0.49458	12.9213		RFC3	-1.39404	21.8
		CHPF2	0.153811	0.300995						SREBF1	-0.27545	0.447328							GINS1	-0.3879	1.05004		WDR26	0.502161	4.92265		RPS6KA2	0.913119	12.9152		KHDRBS1	-0.54571	21.8318
		PABPC1	0.121108	0.300995						CXADR	-0.37456	0.447328							RBM48	-0.39652	1.05004		STOML1	-0.49664	4.92192		CDC20	-1.18575	12.9055		FARS2	-0.85951	21.8205
		ECSIT	0.264069	0.300995						WDR4	-0.25358	0.447328							UBXN8	-0.2833	1.05004		ACAD8	0.385349	4.92044		CCNDBP1	0.554336	12.9		DDX46	-0.99244	21.8
		CACNG6	0.614837	0.299376						TRNP1	0.475441	0.445979							THUMPD3	-0.25981	1.0498		SCRN1	-0.30177	4.91669		MTA2	-0.44456	12.8921		TONSL	-1.15692	21.7893
		KLF11	0.42846	0.298315						AC073130.3	0.530879	0.445979							CDC42EP4	0.329349	1.04635		VILL	-0.84963	4.91669		NFKBIB	-0.66981	12.9		WDR73	-0.71051	21.7
		C3orf14	0.3603	0.298315						SLC35B2	0.208091	0.445625							LOC101928707	0.798705	1.04635		SLC19A1	-0.50442	4.91631		ITM2C	1.19228	12.9		KIFC2	1.49788	21.7
		JUNB	0.464293	0.298315						PASK	-0.34158	0.444859							MSL3P1	-0.71975	1.04562		SCMH1	-0.34298	4.89959		CRYL1	0.773458	12.8689		AGO4	0.964152	21.7
		KPTN	0.303724	0.298315						SLC2A10	0.410516	0.444859							SOWAHC	0.458977	1.04562		RMND5A	0.570539	4.89605		IVNS1ABP	-0.82643	12.9		CDCA2	-1.32726	21.7172
		IFI6	0.42842	0.297937						UBE2H	0.203197	0.440221							TRIM62	0.42916	1.04562		ZNF215	-0.75421	4.88282		B4GALT1	0.396541	12.8383		GPAT2	-1.41047	21.6902
		NADK2	0.239177	0.294446						PRMT7	-0.29054	0.437501							IRAK2	0.481248	1.04324		SNAPC5	-0.59887	4.88197		DTYMK	-0.84485	12.8		TCF7L1	1.02083	21.7
		HNRNPC	-0.1498	0.294446						DDX51	-0.26255	0.437326							RAB3A	0.94346	1.04324		RNF8	0.349367	4.88178		GNS	0.675815	12.7966		DNAAF5	-0.55292	21.6264
		UBE2H	0.159593	0.293869						LAP3	-0.24177	0.435547							GSG2	-0.26911	1.04059		FAM86DP	-0.56672	4.88138		POLR3K	-0.75966	12.7859		NCAPG2	-1.26606	21.6157
		VPS11	0.218078	0.293869						MAGED2	0.284905	0.435547							PAGR1	-0.25681	1.03986		COA7	-0.5564	4.87451		ABI3BP	-1.10129	12.7798		PFAS	-1.21615	21.6
		HDAC5	0.366312	0.293869						GPC2	-0.50416	0.434596							NDST2	-0.2885	1.03804		GATAD1	0.361959	4.86845		KDELC2	-0.68776	12.764		BCAS3	1.17386	21.5859
		TM7SF3	-0.16918	0.290152						NOP56	-0.25274	0.434327							KLHL28	0.526036	1.03786		TAF8	0.405368	4.86623		IARS	-0.82897	12.7547		MMP10	-1.77172	21.5606
		LGALS3	0.36978	0.289665						ANXA5	0.234753	0.430434							ZNF33A	-0.36489	1.03786		RNF20	-0.31589	4.8539		RASSF1	-0.97822	12.7537		INO80C	-0.85746	21.5
		RFX2	0.345497	0.289665						COX6A1	0.251453	0.430434							ZNF417	-0.51106	1.03786		SMARCC2	-0.38416	4.85127		GDF11	0.512372	12.7		TMEM171	-1.54967	21.4933
		PPP2R2A	-0.20092	0.288597						SYNCRIP	-0.2175	0.424496							CHRNA10	0.739736	1.03518		FRMD4A	-0.694	4.83406		CMSS1	-0.72044	12.7242		HSPE1	-1.15028	21.5
		ALDOC	0.500836	0.286708						PPIL1	-0.24519	0.421841							CBLB	0.373008	1.03097		PLEKHG4	-0.58367	4.82157		SLC43A3	-0.61862	12.7		POMT1	0.707504	21.4
		AK2	-0.17165	0.283436						PDCD1LG2	0.728291	0.421841							NR2F2-AS1	-0.51881	1.02635		TOPORS	0.420727	4.81535		SRPRB	-0.72525	12.7		HMBOX1	1.03486	21.4175
		ZNF618	0.238442	0.282399						OAT	0.239557	0.421841							C16orf72	0.359804	1.02281		ZNF318	0.335406	4.79858		TUBG2	0.899516	12.7		CALM1	-0.68582	21.4
		JAM3	-0.14443	0.282399						SHROOM2	-0.23912	0.421733							PCF11	0.426015	1.02193		PPIL1	-0.47103	4.79814		PSAP	0.537796	12.7		DCTPP1	-0.82052	21.4
		ANKRD1	0.388435	0.282399						IDUA	0.429162	0.420206							MAML3	0.255078	1.02117		LMNB1	-0.55725	4.79314		HARS	-0.50356	12.6663		AKR1C3	2.0727	21.3365
		PPP1R15A	0.245915	0.282399						CNTNAP3C	0.776656	0.418328							DGCR8	-0.38883	1.01218		KIAA1191	0.21697	4.78918		WDR55	-0.44574	12.6625		TUBG1	-0.9587	21.3365
		GGT5	0.356044	0.282399						AC127502.2	0.388748	0.418328							NSUN5P1	-0.5696	1.01213		TRMT5	-0.58321	4.78909		TUBA8	-1.77532	12.66		CREBRF	2.18886	21.3208
		PMF1	0.332958	0.280811						POGLUT1	-0.26999	0.411332							YPEL5	0.379687	1.0113		DCAF12	0.290935	4.77919		STEAP1B	-1.17817	12.6582		PRPF19	-0.70356	21.3176
		VARS	-0.15747	0.280811						TIGD5	0.291706	0.408668							ZSCAN20	-0.47157	1.0113		COX19	0.482386	4.77356		ORC6	-0.93504	12.6566		ILF3-AS1	-1.18152	21.3
		BMS1	-0.17326	0.28065						ARIH2	-0.21184	0.406403							ZNF25	0.358507	1.011		FBXO3	0.472523	4.7678		SNED1	0.766764	12.6563		CTSF	1.74969	21.3031
		DNAJC2	-0.20428	0.276189						PRKRA	0.265648	0.406072							PEX12	-0.4909	1.00634		NUDT18	-0.84714	4.76758		GRN	0.824877	12.6404		OPRL1	2.02597	21.2629
		TCF7L2	-0.28857	0.276189						DKC1	-0.18006	0.406072							EPM2AIP1	-0.53992	1.00552		HOXB8	-0.61482	4.76581		HNRNPA2B1	-0.54251	12.6322		DYM	1.00205	21.2623
		RPP25L	0.360387	0.269848						PPP2CB	0.196224	0.406072							FBXW4P1	0.774461	1.00552		TRMT2B	-0.39897	4.76		CENPN	-0.9465	12.6315		NSUN2	-0.86623	21.2348
		CXCL16	0.503391	0.26916						ERG28	0.253992	0.406072							GABARAPL1	0.375628	1.0049		FAM27C	-0.79134	4.76		HLA-E	1.06649	12.6315		PSMC1	-0.7124	21.2296
		MAGED2	0.248243	0.26442						SLC43A2	-0.22854	0.406072							ZNF680	-0.68361	1.0049		SLC25A43	-0.50269	4.76107		RRP1	-0.88356	12.6305		TCF19	-1.67855	21.2233
		BUB1B	-0.24885	0.26442						CEBPB	0.382805	0.406072							DUSP10	0.889635	1.00307		TIMELESS	-0.40311	4.76107		HNRNPR	-0.54463	12.6078		EXOSC2	-0.96873	21.1872
		ENO1	-0.14179	0.261057						PLEKHA4	0.583304	0.406072							C21orf58	-0.46173	1.00089		HECA	0.696114	4.75112		EIF4B	0.511067	12.6048		XRCC5	-0.64346	21.1643
		HNRNPF	-0.14283	0.261057						IL4R	0.245718	0.40574							CRTC3	0.289364	1.00089		DNAJC17	-0.58457	4.7501		ATF5	-0.80847	12.6045		CENPV	-0.8201	21.1
		MREG	-0.3733	0.260149						TNFAIP1	0.197641	0.405588							RANBP6	-0.46555	1.00089		GABRR2	1.46676	4.74978		HDDC2	-0.87412	12.6		SNRNP25	-1.03642	21.1
		RFTN1	0.208676	0.260133						ACOT1	0.93587	0.403715							PRR5L	-0.46558	1.00052		ALS2CL	-0.77907	4.74326		CDT1	-0.86341	12.6		PCMTD1	1.5641	21.0833
		ZNF608	0.255991	0.258633						HNRNPL	-0.18721	0.403715							STK35	0.21739	1.00052		TGFBR2	-0.45058	4.74326		PPL	2.155	12.6		MFSD13A	1.13346	21.1
		SRF	0.157429	0.258633						LPCAT4	0.349218	0.402428							CFAP157	-0.41207	0.99313		PIGO	-0.41894	4.73847		FERMT1	-1.63622	12.562		OGFOD1	-0.81905	21.1
		AKR1B1	0.169341	0.258633						CLDN14	0.662259	0.402428							FAM214B	0.465084	0.992927		VSIG2	0.6348	4.73246		PRR11	-0.83464	12.6		ADGRB2	1.82274	21.0403
		EXTL3	-0.15735	0.258633						ALDH3A2	0.241991	0.402401							EIF1	0.263287	0.992265		CAMLG	0.558859	4.72984		CDC45	-0.75808	12.5485		SEC61A1	-0.58879	21
		CCNDBP1	0.209808	0.258633						GPR4	-0.32267	0.402369							KCTD11	-0.39246	0.992265		ARMC7	0.643023	4.72602		NBEA	1.13866	12.5		TATDN2	-0.51493	20.9984
		LARP6	0.252738	0.258633						KIF20A	-0.33218	0.39929							BAIAP2	0.360724	0.991689		ATP6V0B	0.379402	4.72521		NUP107	-0.77696	12.5046		ZWILCH	-1.56672	21
		LGALS1	0.150794	0.258633						SMPD1	0.21745	0.398176							FANCC	-0.25807	0.991689		B3GNT8	-0.9491	4.71611		PXDN	0.640629	12.4934		VDAC3	-0.53797	20.972
		GTPBP1	-0.21098	0.258633						ILF2	-0.17658	0.398039							ATG14	0.316417	0.991176		ATG4D	0.710684	4.70497		CNNM2	1.28498	12.5		FER1L4	2.66801	20.927
		MT-TH	0.934437	0.258633						NYNRIN	-0.39597	0.396827							ARHGEF11	0.189789	0.983991		ADAMTS6	-0.88252	4.69841		LIG1	-0.74924	12.484		MRPL47	-0.71697	20.9
		XPNPEP3	-0.25294	0.256807						MTHFD1	-0.22649	0.396827							KLHL26	0.329896	0.983991		TMED7-TICAM2	0.854959	4.68941		SLFN11	-0.6772	12.4783		SQLE	-0.88855	20.8679
		ZNF674-AS1	-0.54963	0.253682						FLJ46906	0.397749	0.395072							MAP2K3	0.347963	0.983991		INTS6L	0.649571	4.67534		SSRP1	-0.60997	12.4668		HNRNPH1	-0.72959	20.8545
		SLC35B3	0.246143	0.251774						MIB2	0.30967	0.394448							PLEKHA5	0.2366	0.983991		FAM120AOS	-0.33805	4.67106		CCDC15	-1.21639	12.4605		NCAPH2	-1.01768	20.8531
		VEGFA	0.287577	0.251774						S1PR1	0.199101	0.394448							PLEKHF1	0.793819	0.982498		CNNM2	0.832145	4.6692		XRCC5	-0.49794	12.4243		C19orf48	-0.77691	20.8497
		PGAM5	-0.15228	0.251774						PIGZ	0.484597	0.394448							HILPDA	-0.3748	0.977023		ALPK3	-0.62432	4.6665		ARNT	0.563334	12.4228		RPL39L	-0.90848	20.834
		C15orf41	0.362599	0.251774						ZNF608	-0.30055	0.394448							GRASP	0.488807	0.974491		NLGN3	1.43167	4.6665		NUP93	-0.73397	12.4139		ADPRM	1.24672	20.8253
		MAN2B2	0.170771	0.249793						STX11	0.446665	0.394448							SOCS7	0.314502	0.974491		DROSHA	-0.247	4.65527		RBM19	-0.58361	12.4074		ARNT	0.719722	20.8253
		ZNF711	-0.47195	0.249793						SORT1	-0.36523	0.394342							ZNF252P	-0.33986	0.974491		GEMIN6	-0.43903	4.65189		RUVBL1	-0.61585	12.407		CNNM2	1.63121	20.7964
		PDP1	0.23148	0.249793						ETV4	-0.26788	0.394342							SH3BP4	0.266674	0.973994		FAM107A	-0.68103	4.65003		LETMD1	0.812322	12.4		C14orf80	-1.48702	20.7647
		MRPL45	0.215684	0.249793						DNAJC11	-0.22671	0.389895							FIGNL1	-0.33901	0.969771		FRMD3	-0.76194	4.62838		BOP1	-1.01151	12.3844		LARP7	-0.7225	20.749
		EPOR	0.294661	0.249304						DHRS3	-0.85234	0.389895							DUSP5	0.911764	0.968005		CIT	-0.59679	4.61204		ARSA	0.852525	12.4		CRBN	0.833628	20.7
		ANKRD16	-0.39233	0.249175						SMIM29	0.268659	0.389895							KLF13	0.279691	0.968005		SNX11	0.354423	4.61204		CST1	-1.99873	12.4		PRKCH	0.663905	20.7
		HNRNPH3	-0.14518	0.249175						SECISBP2	-0.26015	0.389895							ZFP14	-0.51943	0.968005		ENOSF1	-0.37912	4.60865		NOL8	-0.67366	12.3538		STIL	-1.30752	20.7
		KMT5A	0.178264	0.249175						NOLC1	-0.27529	0.389895							NCKAP5L	0.34667	0.967332		ZNF174	0.478526	4.59561		TCOF1	-0.98945	12.3461		PRPF38A	-0.57323	20.7
		B2M	0.201762	0.249175						DDX11	-0.23511	0.389895							ZNF160	0.346544	0.967332		CDC25B	-0.46266	4.59123		CENPP	-1.03018	12.3438		ASB9	-1.29588	20.6694
		ABR	0.168129	0.249175						CCDC92	0.259108	0.389895							TIMM10B	-0.27554	0.966508		ERG	0.226659	4.59123		EIF5A	-0.68056	12.3		PSAP	0.67859	20.6523
		EVI5L	0.26056	0.249175						CIB1	0.18928	0.389895							HSPA8	-0.39913	0.965755		GABBR2	-0.50813	4.59123		TIMM50	-0.5848	12.2958		NIPAL3	0.995267	20.6
		AL118516.1	-0.545	0.249175						PAQR4	-0.27939	0.389895							RNASEK-C17orf49	0.897591	0.964732		WDR73	-0.33715	4.59118		ACAD9	-0.46627	12.2803		POP1	-2.00415	20.6172
		INSIG1	0.251129	0.248934						PDXDC1	0.189504	0.389895							THAP10	0.400321	0.964254		CSGALNACT2	0.684781	4.58501		GTF2IP4	0.845428	12.2623		AMPH	-1.7136	20.523
		DHRSX	0.239244	0.248934						RANBP10	-0.23791	0.389895							CSTF1	-0.33679	0.962492		MARK3	0.32557	4.57426		ANGPT2	-0.72243	12.2409		TIPIN	-1.4663	20.4969
		LSM12P1	-0.40499	0.248934						TICAM1	0.317098	0.389895							PPTC7	0.438739	0.961946		ASB3	0.484131	4.56167		CEP41	-0.50754	12.2356		SBDSP1	-1.26225	20.4965
		DMAC1	0.198534	0.246064						TRPM4	0.276785	0.389895							ALS2CL	-0.43822	0.958799		LRCH3	0.361803	4.56167		NOP14	-0.61756	12.2327		LOC102724434	-2.64023	20.4775
		PLXNA3	0.233205	0.245928						SIL1	0.287328	0.388803							BAIAP3	0.79623	0.958799		TRIM46	-0.74756	4.56		TANC2	0.978343	12.2257		CADM4	1.80886	20.5
		PIGBOS1	0.425199	0.245928						LIMS1	-0.19267	0.388118							IFT80	-0.3519	0.958799		DNAJC14	-0.2806	4.55655		PCNA	-0.68517	12.2256		SQSTM1	1.39378	20.4687
		MAP2K3	-0.21527	0.245928						EPB41L1	0.419715	0.388118							LPIN2	0.1994	0.958799		PTBP1	0.353683	4.55593		USP44	1.63389	12.2213		HNRNPU	-0.64698	20.4378
		NMT2	0.352828	0.245097						ATP6V1F	0.225076	0.38625							METRNL	0.33137	0.958799		ZNF227	0.464241	4.55439		TMEM173	0.969764	12.2008		SERINC3	0.609621	20.3541
		CGRRF1	0.343987	0.242269						TRMT10B	-0.39714	0.38625							METTL13	-0.18013	0.958799		TNS3	-0.77824	4.54992		NARS	-0.41479	12.1826		IFRD2	-0.92377	20.3443
		ADRB2	0.506235	0.240035						SERBP1P1	-0.30118	0.386053							MIR663AHG	0.561509	0.958799		RNASEH1-AS1	-0.77782	4.54561		C1orf115	0.893516	12.1707		MGAT2	-0.72901	20.3249
		RPE	-0.19984	0.238527						SLC44A1	0.305298	0.386053							NUMB	0.195443	0.958799		HSDL1	0.425566	4.54135		MGAT4B	0.797677	12.1707		TARDBP	-0.8195	20.3053
		CD55	-0.21835	0.236032						COQ8A	-0.4599	0.383861							TTF2	-0.2846	0.958799		ZSWIM4	0.881428	4.53614		A1BG	1.47125	12.1707		GFM1	-0.84008	20.3041
		FLOT1	-0.24593	0.236032						CLDN15	0.443292	0.383332							HIST1H4J	0.667604	0.958546		PRRX1	-1.45187	4.53449		DUS3L	-1.03391	12.1689		IPO4	-0.93561	20.2715
		ANP32B	-0.16101	0.236032						DUSP4	0.324127	0.381903							ZNF79	-0.31126	0.954353		RPP25L	-0.66879	4.53076		NEXN	-1.33016	12.1678		HIBADH	0.79952	20.2692
		COL4A1	0.256421	0.236032						ARL1	0.217329	0.378951							FAM212B	-0.383	0.948321		ZNF239	-1.41345	4.53		H1F0	0.835442	12.074		SLTM	-0.73332	20.253
		LACTB	0.219272	0.236032						AC026271.3	-0.62127	0.377996							HOTAIRM1	0.505955	0.948321		PNPLA8	0.531634	4.53039		DHRS1	0.818991	12.0653		AIM1	-1.82582	20.2403
		PSMD11	-0.15743	0.236032						CYSTM1	0.330594	0.376694							STAG3L5P	-0.3742	0.948321		CARHSP1	0.401587	4.5279		METTL3	-0.61215	12.0592		TFDP1	-0.68069	20.2297
		PPP1R13L	0.223776	0.236032						NAMPTP1	0.258186	0.376694							POU2F1	0.37926	0.947824		CTSK	1.04568	4.52406		CCDC92	0.82041	12.0587		CRACR2A	-1.18054	20.1849
		LINC00205	0.23928	0.236032						MEX3B	-0.3225	0.376694							ZNF445	-0.33551	0.947824		RIBC2	-1.1763	4.52406		RFWD3	-0.74525	12.0525		POP7	-1.07304	20.158
		HOXB-AS3	-0.57554	0.235893						RPA2	-0.22306	0.375873							PI4K2A	0.239343	0.947753		TPX2	-0.54062	4.51902		PMM2	-0.76272	12		LYST	1.62837	20.1418
		MSANTD2	-0.29596	0.235673						PRDX5	0.285805	0.37586							ZFP36L2	0.646762	0.947753		ELOVL6	-0.69974	4.51571		H2AFZ	-0.73136	12		ST8SIA6	2.53572	20.0948
		LETMD1	0.288615	0.23518						RRP12	-0.26008	0.37586							TBX18	-0.32384	0.946345		KCTD5	0.342537	4.51497		NASP	-0.48656	11.9912		ZFYVE28	1.05439	20.1
		PHPT1	0.237401	0.23494						PLIN2	0.2616	0.375615							TMEM186	-0.28696	0.946075		ATP8B3	-1.1047	4.50917		KHSRP	-0.46166	11.9841		PCCA	1.01998	20.025
		KIAA0355	-0.18768	0.233817						DNMT3B	-0.38202	0.375615							CDKN1B	0.488411	0.944576		TMEM218	-0.43676	4.50186		UBE2R2	0.542831	11.9817		TCTA	-1.26799	20.024
		FLVCR1	-0.30198	0.23341						AC009414.2	0.347832	0.373915							BBS10	-0.54918	0.94435		ZNF419	0.513126	4.49811		UBXN8	-0.7479	11.9739		ABCF2	-0.64691	20.0214
		CCDC59	-0.20928	0.23341						FAM173B	-0.39622	0.373915							KIAA0753	-0.22598	0.943323		DNAJC30	-0.56746	4.49783		SLC25A51	0.615997	12		TOMM6	-0.66685	20
		PARVA	0.130072	0.23138						PLEC	0.372529	0.373915							ITPRIPL1	-0.42768	0.93912		CNNM3	0.669126	4.48275		GLRB	1.0833	11.9631		EEF2	0.850125	20.0084
		PDLIM2	0.273134	0.231088						TUG1	-0.25703	0.373915							CCDC77	-0.22877	0.938621		MAU2	0.377763	4.47316		PRKCH	0.510734	12		MST1	1.86938	19.9828
		FKBP5	-0.17436	0.230334						SELENOM	0.478419	0.373915							NFATC2IP	-0.13606	0.937498		KLHL7	0.505237	4.46618		TMEM63B	0.821556	11.9479		SLBP	-0.61989	19.8957
		MLEC	-0.15022	0.229486						ASF1A	-0.23381	0.373855							MORC2	-0.21898	0.937403		ACKR3	-1.24644	4.45862		PINK1	1.13139	11.9393		NTN4	0.9988	19.9
		CMTM7	0.203928	0.228059						SLC50A1	0.33393	0.372233							CEP41	-0.18388	0.937352		WTIP	0.644812	4.45533		XRCC3	-0.8092	11.9		MRPL18	-0.70095	19.8529
		ZNF207	-0.15339	0.228059						BCS1L	-0.22367	0.372233							NEDD4L	0.243547	0.937352		HMGCS1	-0.49486	4.45074		NOP2	-1.0911	11.9279		ESPL1	-1.33278	19.8
		SMO	-0.25204	0.22791						CXCL16	0.510344	0.372233							NXF1	0.386997	0.937284		PDXDC1	0.26826	4.45074		FAM136A	-0.74801	11.922		FHOD1	-0.91072	19.8
		TOR3A	-0.19651	0.227471						MYO1D	0.245424	0.372233							MAFF	0.542523	0.933843		USP4	-0.37743	4.45074		PALB2	-0.77354	11.9163		NUP107	-0.9694	19.7856
		ZNF286A	-0.29654	0.225413						EIF1AX	-0.22251	0.370158							LOC100129550	0.437523	0.931546		ZDHHC7	0.223295	4.44594		SF3B4	-0.53642	11.9		TTC1	-0.57472	19.7268
		BCAM	0.379462	0.225413						NR1H2	0.241086	0.370047							C1orf216	-0.28674	0.930243		FBF1	-0.6683	4.43321		SULT1E1	-1.80532	11.9		HDGF	-0.56069	19.6952
		AMOTL2	0.174851	0.22491						TMEM70	0.245508	0.368906							CEBPB	0.458394	0.930243		NR1D2	0.742033	4.43196		CD99L2	0.546269	11.9054		CALCOCO1	1.33548	19.7
		GADD45A	0.199138	0.224011						PKD1P6	-0.31933	0.368693							ZNF496	0.304607	0.930243		KDR	-0.57552	4.42946		MAN2B1	0.755218	11.9		ZNF544	-0.76642	19.6627
		MAP4	-0.15664	0.224011						UNC93B1	0.358157	0.363457							SMUG1	-0.26161	0.928536		SUDS3	0.279892	4.43		SPDL1	-1.20373	11.8855		PAQR4	-1.24615	19.651
		TMEM154	-0.4153	0.224011						ARHGEF17	-0.40229	0.363457							NOL8	-0.24286	0.928278		E2F1	0.543515	4.42414		OPRL1	1.53951	11.9		MED22	-0.67332	19.6
		OAS3	-0.31047	0.224011						C16orf74	0.410022	0.363457							ZNF546	-0.59018	0.924542		PABPC1	0.190832	4.41866		CARHSP1	0.617758	11.871		BLM	-1.67994	19.6
		AC025048.2	0.776476	0.224011						MT-RNR1	0.260311	0.363457							MMAA	-0.37742	0.924436		LOC100506691	-0.94493	4.39273		AKR1C3	1.56927	11.8692		RNASEH1-AS1	-1.64603	19.6
		RCOR1	0.183359	0.223475						ELMOD2	-0.30299	0.361719							PUS10	-0.34397	0.924436		FAM102A	0.74211	4.37739		MRPS25	-0.54678	11.862		RBBP7	-0.57006	19.575
		MSTO1	-0.27769	0.218252						ZNF300	-0.31356	0.359354							LCMT2	-0.63629	0.923233		SH3RF3	-0.4406	4.37416		SIDT2	0.905397	11.8502		HEBP1	0.823369	19.5493
		RTL8C	0.192738	0.218252						FOSL1	0.480751	0.359354							SNAI1	0.889152	0.923233		SMG1P7	0.858102	4.36752		SMC1A	-0.89095	11.843		PSMD13	-0.64278	19.5144
		TMEM65	0.17762	0.218252						PICALM	0.273737	0.359354							SPRED1	0.364445	0.92096		CLEC1A	-0.60118	4.35878		HNRNPU	-0.49719	11.8386		SELE	2.65345	19.4905
		CCDC57	-0.34614	0.217932						ARSD	0.318628	0.358643							EED	-0.35367	0.910912		SPC24	-0.62648	4.3564		FAM229B	0.872494	11.8359		TMEM38A	1.85467	19.4804
		CEP76	0.305453	0.217932						NUMA1	-0.18932	0.358643							KNSTRN	-0.31413	0.910912		LRRC57	0.389972	4.35338		RNF103	0.644626	11.8319		NCAPD2	-0.89578	19.4264
		GAR1	-0.17548	0.216539						LAMTOR5	0.197319	0.357582							RPL28	0.272477	0.907122		ZNF512	-0.50986	4.34743		TUBA1C	-1.15774	11.8308		CEP128	-1.31373	19.3998
		NLRX1	0.394444	0.216261						SNRK	-0.21493	0.357582							SLBP	0.174847	0.907122		EXOC6B	-0.34378	4.34532		ACAD11	0.635896	11.8254		PTPRM	1.05357	19.3899
		RABGGTA	0.216687	0.213515						TXLNG	-0.32963	0.357582							RNF145	-0.4922	0.906819		KIF15	-0.56128	4.34202		MCM4	-1.0628	11.811		BORA	-1.35144	19.3847
		ARMC9	0.358283	0.213285						MSANTD3	0.227253	0.357582							DGCR6	0.633773	0.906191		USP46-AS1	-1.17051	4.33936		NIFK	-1.06431	11.81		RCC1	-0.94375	19.329
		TMEM267	0.363095	0.213285						SENCR	0.443186	0.357582							SLC22A5	-0.40934	0.904964		DCAF4	-0.49453	4.33775		KCNC3	1.80985	11.7723		NES	-1.1932	19.3219
		ZC4H2	-0.3429	0.213285						KLF13	0.177666	0.357582							UBAP1	0.271068	0.904964		SLC6A6	0.649517	4.33051		ACSS2	0.901453	11.7698		TPT1	0.5688	19.3088
		BNIP3L	0.222738	0.213285						OSGIN1	0.41981	0.357582							SH3RF3	0.250027	0.902847		C21orf2	0.584828	4.31483		ANKLE2	-0.43583	11.7		SFPQ	-0.93767	19.3
		SCX	0.826818	0.213285						PRMT1	-0.1842	0.357582							ZBTB7A	0.311242	0.902847		ATG4A	-0.38301	4.31449		TDRKH	0.869997	11.7055		NFKB2	1.03783	19.2786
		EDC3	0.251998	0.213285						ECE1	0.201887	0.357095							NIF3L1	-0.24835	0.898743		SFR1	-0.57028	4.31337		HN1	-0.72454	11.7028		HN1L	-0.89648	19.27
		KSR1	-0.25694	0.213285						TCEAL8	0.252413	0.357095							EIF2AK3	0.368794	0.895762		CCDC126	0.832736	4.30979		RAB40B	1.1197	11.7019		NFKBIB	-0.81548	19.2239
		LETM1	-0.18625	0.21286						SCX	0.886578	0.357095							PPM1B	0.193756	0.892403		ATP6V0E2-AS1	-1.01892	4.30967		RFC3	-1.01996	11.7019		CKAP2L	-1.33452	19.2183
		CNOT6	-0.2014	0.21286						EXOSC5	-0.45484	0.357095							TLK2	0.1923	0.892123		RAD51D	-0.4347	4.3018		ARIH2	-0.54848	11.6784		KIF15	-1.12249	19.1765
		ERCC6	0.364449	0.21286						BRPF3	-0.20667	0.355317							ZNF222	0.406627	0.892123		CERK	0.297419	4.29936		GLG1	0.475701	11.6771		GLIS2	1.7503	19.1601
		PA2G4	-0.18736	0.21286						RAB32	0.200376	0.355317							MLLT10	0.382659	0.889406		CPM	1.33533	4.29503		TEF	1.28399	11.6346		KDM7A	1.25181	19.1142
		ZFP36	0.31037	0.21286						SAAL1	-0.25401	0.355317							RNF38	0.293537	0.887163		BAG2	-0.70661	4.29209		TTC4	-0.65578	11.6345		FAM136A	-0.938	19.0002
		ZNF865	0.309888	0.21286						TRIM8	-0.36237	0.355317							ZNF112	-0.45394	0.884642		DSCR3	0.212297	4.29111		RAD51	-0.9307	11.6309		SPC24	-1.24634	18.987
		DNAL4	0.297727	0.21286						ITPRIP	0.42325	0.355317							KCNK6	-0.32504	0.884265		ULK2	0.37755	4.29111		RABL3	-0.90506	11.6214		ATP6V0A1	0.76879	18.9798
		AC004556.1	1.25779	0.211603						NDUFAF8	-0.42697	0.355317							PNISR	-0.21058	0.884265		USP40	-0.44402	4.29111		REEP2	1.40853	11.6012		KIAA1161	1.13156	18.9798
		PDE4A	0.261061	0.210959						SREBF2	0.170413	0.354388							GCC1	0.219985	0.882696		IQGAP2	-0.96679	4.28882		HSPE1	-0.85281	11.5992		NECTIN1	-0.69119	18.9798
		PRPF19	-0.13577	0.207759						RBM43	-0.34787	0.354182							ZNF331	-0.24523	0.875463		P2RY2	-1.01259	4.25399		IMP4	-0.8149	11.583		ZNF862	1.48921	19
		CYB5D2	0.314785	0.207759						EWSR1	-0.1957	0.352642							ZNF276	0.310598	0.873597		PLD1	-0.59988	4.24538		F11R	0.899969	11.5732		BCAM	1.15107	18.9639
		WDR91	-0.29177	0.207395						TPRG1L	0.262071	0.352464							SAV1	0.210755	0.870549		SLC16A13	-0.85289	4.24223		HDAC5	1.35252	11.6		KCNAB2	1.53634	18.9639
		NAT10	-0.18217	0.207395						TUBG2	0.357604	0.352464							NEU3	-0.27642	0.866343		XYLB	-0.6394	4.23859		GRAMD1B	0.887785	11.6		DNAJA4	-0.85014	19
		EML2	0.297093	0.207395						PLEKHM1	0.216598	0.352464							C7orf25	-0.62517	0.865886		TRIM65	-0.33314	4.23564		FIGNL1	-0.89162	11.5582		HIF3A	2.14412	18.9
		CAD	-0.2006	0.206784						TSPAN4	0.256106	0.350728							THUMPD2	-0.34781	0.865874		TMEM62	-0.41349	4.23271		GOSR2	-0.71238	11.5485		POLR3K	-0.92129	18.9122
		UXT	0.246424	0.206784						OPRL1	0.59924	0.350728							LRRC8A	0.291181	0.865111		BANP	0.505705	4.22631		TMEM132A	0.886259	11.5297		OAS3	-1.50109	18.8889
		RARA-AS1	-0.55864	0.206784						ZADH2	0.346749	0.349423							STAG3L5P-PVRIG2P-PILRB	-0.35968	0.86354		KDM7A	0.631068	4.22591		MRPS28	-0.57808	11.5235		TMEM154	-1.70881	18.8859
		TERF2	-0.19282	0.206455						MBTD1	-0.27545	0.34918							HMGXB3	0.252417	0.86185		PAIP2	0.447561	4.22396		RANGAP1	-0.74297	11.5		CAB39L	0.961555	18.8665
		NVL	-0.21898	0.205525						DUSP22	0.252049	0.349179							SIAH2	0.331494	0.859958		YTHDC1	0.347115	4.22104		RNASEH1-AS1	-1.2213	11.4865		CXCL16	1.46326	18.8658
		NSUN2	-0.18747	0.20292						HTR1B	-0.27953	0.349132							ARL17A	-0.29604	0.859214		UBTF	-0.35435	4.219		EPAS1	0.930864	11.4779		NUP62	-0.5996	18.8634
		SLC43A3	0.208873	0.20292						NCAPD2	-0.26005	0.346651							USP42	0.230888	0.858042		ZNF202	-0.39715	4.219		TNKS1BP1	0.833196	11.4765		HMG20A	0.717649	18.858
		SNCG	-0.24583	0.201394						MACO1	-0.25828	0.345939							DCLK2	0.338962	0.857713		DOCK9	-0.48115	4.21581		WIPI1	0.906677	11.4709		PCDHGA4	1.57998	18.9
		CLEC11A	0.30046	0.201139						PTRH2	0.20839	0.345939							CHD2	0.232521	0.855626		NARF	0.618858	4.21581		UBIAD1	-0.72017	11.5		ERCC6L	-1.54454	18.8266
		PPCS	0.298582	0.201089						LINC00888	0.39742	0.343399							TNRC6B	-0.25278	0.851239		METTL21A	-0.53727	4.20763		NBR1	0.622462	11.4492		ZMYM6NB	0.891202	18.8
		PSMD12	-0.16959	0.200245						ZNF138	-0.4762	0.343399							CDR2	0.439536	0.849172		MPDZ	-0.44	4.20763		FAM234A	0.742253	11.4291		PHAX	-0.61048	18.7551
		WTIP	0.327333	0.199464						SAT1	-0.35196	0.343399							LOC105369779	-0.45286	0.849172		SNUPN	-0.44561	4.19821		GPR107	0.349418	11.4126		TROAP	-1.52382	18.7471
		XKR8	0.259559	0.198608						LINC01235	0.541525	0.343399							SPRYD4	-0.26342	0.849172		BCL6B	0.500376	4.19701		ZFYVE1	0.8094	11.4083		PNN	-0.759	18.7
		SYNM	0.287115	0.195538						POLR1E	-0.27305	0.343399							RC3H1	0.405221	0.843892		CRY1	0.367594	4.19452		CHAF1B	-0.63188	11.4082		HDDC2	-1.07252	18.7134
		ITPRIPL2	0.160731	0.195538						ANP32B	-0.19233	0.343399							TTI1	-0.21433	0.842961		ZNF438	-0.84627	4.19452		HNRNPH1	-0.54453	11.407		XRCC2	-1.81951	18.7114
		SH3RF1	0.307768	0.195023						BACE1	0.248426	0.343399							SH3BP5	0.16761	0.842914		CDC7	-0.67308	4.19078		ITGB4	2.15605	11.3993		RASSF1	-1.17597	18.7042
		HSPA4	-0.14856	0.195023						ESYT1	-0.17526	0.343399							EP300	0.362321	0.841787		FDXACB1	-0.92646	4.18		NUP35	-1.00891	11.3981		LEO1	-0.53673	18.7024
		QSOX2	-0.17666	0.195023						NOP10	0.17387	0.343399							TRIM5	-0.16052	0.841787		MECP2	0.300474	4.18177		FOXO4	1.18585	11.4		FOXRED1	-0.83676	18.6959
		CXCL1	-0.3739	0.194723						CLDN7	-0.56584	0.342745							COG8	-0.24908	0.838268		FOXJ2	0.43682	4.17216		KIF22	-0.88571	11.3874		NUP188	-0.86441	18.7
		HDAC6	0.178237	0.194723						FEZ2	0.284227	0.34273							PIF1	-0.38827	0.836523		INTS4	-0.31281	4.17108		DHODH	-0.72363	11.3839		YPEL5	1.21795	18.6527
		LY96	0.440058	0.194723						ABHD14B	0.30256	0.34273							ZNF284	-0.58113	0.829176		FAM109B	-0.55191	4.16535		TFB2M	-0.8865	11.3656		DYNC2LI1	0.917947	18.6
		ERCC6L2	0.396486	0.194723						STAB1	-0.25829	0.34273							ELL	0.430165	0.829066		NME6	-0.40432	4.16535		TUBA1B	-0.98631	11.3655		ACTL6A	-0.55986	18.5898
		UNC93B1	0.308703	0.194723						LAS1L	-0.21048	0.34273							NUP43	-0.30035	0.829066		EIF1B	0.442833	4.16254		BBS9	0.718059	11.4		PLK1	-1.43315	18.5885
		CRYL1	0.227439	0.194723						PIF1	-0.32515	0.34273							RNF169	-0.28759	0.829066		KDM3A	0.633557	4.15725		THOP1	-0.81756	11.3596		CWF19L1	-0.63739	18.5845
		TPM1	0.22303	0.194723						CD276	0.233601	0.34273							EDA2R	-0.60154	0.828326		TESK2	0.843317	4.1363		HMG20A	0.56333	11.3508		PPARA	1.69069	18.5833
		SPATA20	0.222505	0.194723						CTH	-0.62936	0.342596							MID1IP1	0.494405	0.828326		PP7080	-0.51043	4.12965		ANP32B	-0.37815	11.3438		ALDH1B1	-0.91041	18.5639
		GSS	0.166506	0.194723						MT2A	0.311121	0.342596							NUAK2	0.732768	0.828326		ETV1	0.557858	4.11662		EPB41L4A	1.09105	11.3436		ITGAE	-0.85726	18.5352
		NFKBID	0.551591	0.194723						RASD1	0.775397	0.342596							PLEKHH3	0.660272	0.827828		NIPA1	0.668344	4.1154		PRPF38A	-0.42532	11.3295		LANCL2	-1.21463	18.4996
		NOL3	0.379834	0.194381						ZNF586	-0.3953	0.342596							STARD4-AS1	-0.53269	0.827828		SRSF11	0.326572	4.10208		ATP2B4	0.717566	11.3113		TOP3A	-0.62933	18.4822
		PLA2G12A	0.28517	0.194065						FILIP1L	0.392945	0.342288							ZNRD1ASP	-0.48042	0.827828		DNAH10OS	1.06561	4.10065		MKNK2	1.25646	11.3076		TTC17	0.727888	18.4809
		DHX33	-0.23543	0.194065						ESYT2	0.235634	0.341776							MGEA5	0.226598	0.827644		TMEM63A	-0.49095	4.09822		DUT	-0.44906	11.275		PIGZ	1.30413	18.4534
		SH3PXD2B	-0.15166	0.19295						SPHK1	0.26195	0.341109							APLN	-0.48311	0.825817		CUBN	-0.60188	4.09152		WDR46	-0.6002	11.247		WSB1	1.202	18.4202
		PRMT1	-0.15239	0.19295						ADAMTS6	0.598449	0.339988							MAP10	-0.55486	0.825817		SMYD5	-0.4556	4.08775		PCMTD1	1.15537	11.2294		NDC80	-1.26973	18.4169
		UVRAG	0.193019	0.192717						SLC30A4	0.397168	0.338563							TCEANC2	-0.22139	0.824868		CCNB1	-0.59131	4.07711		CCDC28A	1.05766	11.2188		ODF2	-0.67147	18.4154
		IFI27	0.411657	0.192717						SF3A3	-0.17059	0.33479							B4GALT5	-0.33457	0.820463		SENP5	0.497109	4.06725		SMIM3	1.13542	11.2		ATP5G1	-0.89724	18.4
		ZADH2	0.267317	0.192717						NRP2	0.249557	0.33479							LOC102724814	-0.48052	0.818936		SLC7A14	-1.09303	4.06725		PSMC3IP	-1.1417	11.1635		TTBK2	1.26045	18.4
		CXCR4	0.418998	0.192495						KIF3B	-0.18907	0.33479							SIRT1	0.437026	0.818936		TACC3	-0.48916	4.06725		SVIP	-0.48698	11.152		DOC2B	2.90568	18.4006
		DTX3L	0.259976	0.192495						ANXA4	0.218245	0.333892							TMCO3	0.123017	0.818414		FBXO21	0.373679	4.06681		DHX15	-0.68956	11.1402		WDTC1	0.941054	18.4
		TBC1D30	-0.27812	0.192495						TET2	-0.41938	0.332539							APC2	0.600549	0.816614		CD200	-1.05495	4.05595		NCAPG2	-0.91499	11.1218		RBM3	-0.7242	18.3935
		C17orf75	-0.2326	0.189934						C15orf39	0.232637	0.332539							FRAT2	0.528203	0.812792		ARMCX4	-0.37178	4.05019		CACNG8	0.775493	11.1027		NCOA5	-1.15289	18.3881
		UBASH3B	0.33929	0.189613						JPT1	-0.17648	0.332539							PNPLA8	0.290825	0.812792		TBX19	1.07295	4.05019		PEG10	-1.11058	11.1027		NCL	-0.85586	18.3753
		NEU1	0.171516	0.189472						MTHFD2L	-0.29796	0.330378							PRICKLE2	0.459293	0.812792		BCKDK	-0.42622	4.04765		LOC101927746	-1.81005	11.1024		IGFBP1	-2.51201	18.3733
		CITED2	0.22433	0.189472						AC055811.4	-0.70863	0.327255							OSBPL10	0.238504	0.811564		TFB1M	-0.42918	4.04635		TMEM18	-0.65358	11.1		H19	2.96702	18.3646
		SNHG1	-0.28147	0.189472						PABPC4	-0.17046	0.327149							SLC25A35	-0.38813	0.809046		RXRB	0.446351	4.04385		PRMT5	-0.6239	11.0932		TMEM5	-0.75392	18.4
		TSPAN11	0.407444	0.189472						EEF1A1P6	0.419549	0.327149							TMEM136	-0.28989	0.808229		CDKAL1	-0.37248	4.03748		CTSA	0.655682	11.1		HSPH1	-1.38267	18.3
		PRKAB1	0.212285	0.189472						UBE2G2	-0.19848	0.327149							IKBKB	-0.16191	0.808202		SGPP1	0.74014	4.0373		SCLY	-0.51003	11.0489		NPTXR	1.41308	18.3187
		RPP25	0.438568	0.189472						N4BP3	-0.50439	0.324587							ZNF649	-0.42764	0.807529		WDR48	0.392577	4.0245		PLCD3	1.00579	11.0442		LAMC2	-1.68519	18.3
		EIF5A	-0.18659	0.189472						PCMT1	0.165169	0.323915							BBC3	0.632973	0.806399		WDR77	-0.42508	4.01793		DYNC2LI1	0.719351	11		SLC25A10	-1.15608	18.3
		CRYZL2P	-0.36047	0.189105						PHTF1	-0.18316	0.323413							ABL2	0.4149	0.80437		TNFRSF10B	0.402318	4.01		STRIP2	-0.80357	11.019		FSTL5	-1.88919	18.2491
		JADE2	0.258159	0.189105						KIAA0040	-0.46138	0.323413							SEC14L2	0.238962	0.803403		MINA	-0.46182	4.00365		KIF3B	0.395714	11.0157		E2F2	-1.83548	18.2487
		ARSA	0.207748	0.189105						SERPINE1	0.492043	0.323413							HOXA5	0.551827	0.802565		AK5	-0.53859	4.00177		SLC2A12	1.75501	11.0152		METTL3	-0.74706	18.2
		P3H2	0.343911	0.185753						CNTRL	-0.36713	0.323413							ARRDC1-AS1	-0.29209	0.798176		SMAGP	-0.44904	3.99758		TSR1	-0.88119	10.9967		IKBKE	-1.0891	18.2217
		SBDSP1	-0.24616	0.185548						MED27	0.263185	0.323413							SAP18	0.188686	0.797627		TGFB1I1	-0.62339	3.99758		DTL	-0.97237	10.9945		KHSRP	-0.56308	18.1794
		PNO1	-0.23323	0.184534						NFATC2IP	-0.23095	0.323413							ZFAND5	0.277077	0.797627		ICK	0.492289	3.99681		C1QBP	-0.47252	10.9831		RUFY3	0.741485	18.1443
		RPS2P32	0.813884	0.184534						CBX1	-0.15928	0.323413							CTTNBP2NL	-0.26777	0.797186		CXXC5	0.866032	3.99103		PM20D2	-0.94723	10.9824		REEP2	1.73545	18.1
		DHRS4	0.244068	0.184534						FAM110A	0.344816	0.323413							HOXA9	0.508102	0.796328		ABHD11	-0.65288	3.99026		RALBP1	0.314513	10.9781		ZCCHC24	1.67766	18.072
		CCNK	-0.24232	0.184534						NFIX	-0.21627	0.323413							RPL15	0.154283	0.795449		INTS7	0.484867	3.98406		PKI55	-1.40006	10.9		PECAM1	0.74818	18.0702
		SERF2	0.197766	0.184534						HMGB2	-0.26357	0.323259							ALDH1B1	-0.25532	0.795129		MEAF6	0.255484	3.98299		NUBP1	-0.70597	10.9418		XRCC6	-0.66437	18.1
		SPAG7	0.191969	0.184534						ECSCR	0.194684	0.322741							HOMEZ	-0.29953	0.794598		TMEM243	0.531008	3.98161		NSDHL	-0.58849	10.9312		ASS1	2.12873	18.0629
		E2F8	-0.22379	0.184077						GTF2IP4	-0.25223	0.322741							AHR	0.533952	0.793963		ADAT1	-0.36332	3.96556		PPP1R16B	1.36423	10.921		WDR34	-1.07081	18.1
		ZNF304	-0.36406	0.183032						PYCR3	-0.35525	0.322741							AMFR	0.129681	0.793963		ACBD5	0.309537	3.96451		KIAA1161	0.868754	10.8835		DHX37	-1.07706	18
		PTK7	-0.1508	0.181732						PPIB	-0.2314	0.322741							GOLM1	0.112805	0.793963		RAB4A	0.32511	3.9627		WDR19	0.67247	10.8742		LINC00607	0.860499	18.0076
		GLYCTK	0.312658	0.180841						DLG5	-0.24837	0.321378							ARRDC2	0.45419	0.793843		TNIK	-0.61466	3.9627		LOXL1	1.33401	10.8648		RPS6KA4	-0.9498	17.9912
		MCM7	-0.14014	0.179048						SEMA4B	0.512202	0.320847							GRB2	0.104668	0.78874		THAP2	0.703264	3.96043		MAT2A	-0.82298	10.8648		VPS29	-0.6764	17.9859
		TNFRSF14	0.245586	0.17703						SAPCD2	-0.30613	0.318712							RABL2A	-0.41877	0.78874		PLAG1	0.713235	3.95987		TARS	-0.63512	10.8621		GLB1	0.766812	17.942
		HSDL2	0.198751	0.17703						SSH1	0.220567	0.318712							LIN54	0.453588	0.785282		RBM48	0.592458	3.95987		MCM8	-0.96446	10.8477		SLC46A3	1.54063	17.8934
		PHF19	0.180974	0.17703						SDF2L1	-0.48452	0.318712							LINC00847	-0.39409	0.785282		LOC81691	-0.72664	3.95708		NTN4	0.746155	10.8452		PRMT7	-0.74914	17.8886
		GPR137	0.274394	0.17703						EXD3	0.388679	0.317649							ENTPD4	-0.14966	0.781834		MYEF2	-0.41747	3.95321		SLC35E2B	0.528797	10.8		DLG4	1.54815	17.881
		PDCD11	-0.184	0.17703						AC137932.2	0.693867	0.317649							IPMK	0.659909	0.781193		LINC01287	1.40013	3.9531		TMEM201	-0.86043	10.8316		LSS	-0.71896	17.858
		KHNYN	0.161259	0.17703						STX8	0.27472	0.317649							RN7SL2	0.40323	0.780191		PKN3	-0.4616	3.94808		ZNF862	1.14044	10.8		MKNK2	1.56272	17.8529
		HOXD8	0.288609	0.176227						ZNF326	-0.26078	0.31593							PTBP1	0.188962	0.778825		SQLE	-0.40814	3.94763		MAGOH	-0.60756	10.8194		SULT1E1	-2.21856	17.9
		BBC3	0.259922	0.176127						RAC2	0.28103	0.3147							TIAM2	0.285568	0.778825		PAFAH2	-0.40872	3.94636		ADCY9	0.681587	10.8		HMGB1	-0.76634	17.8
		RRP1	-0.17179	0.174989						P4HA1	0.231081	0.314222							IWS1	-0.1608	0.775928		BRD2	0.439388	3.94548		YARS	-0.57229	10.8		ZBTB2	-1.23614	17.8257
		TCERG1	-0.21741	0.174224						C20orf204	-0.60018	0.314042							TFB1M	-0.24291	0.775928		LOC102724159	-0.3977	3.94166		PPP1R8	-0.44576	10.7941		WBP11	-0.63065	17.8217
		MAT2A	-0.22621	0.17421						HSPC324	0.558353	0.313672							DDX58	-0.34835	0.773396		OGG1	-0.44102	3.94095		ZFP90	0.864536	10.8		SLC25A13	-1.01972	17.8
		DCUN1D5	-0.17148	0.17421						E2F2	-0.37407	0.313597							VPS36	-0.26619	0.772473		ZNF821	0.597772	3.94065		DHFR	-1.0449	10.7863		SLCO2A1	2.62784	17.8153
		PTPN13	-0.3322	0.173874						LAMB2	0.157165	0.313597							ATP6V1G1	0.164163	0.770597		OTUD7B	0.315884	3.93117		SERINC5	0.636387	10.7828		LYPD1	-2.64387	17.8
		VAT1	0.149119	0.173874						TNRC6A	-0.33106	0.313597							CDKN1C	0.795688	0.770597		ERCC3	0.258158	3.92195		UBE2C	-0.99207	10.8		NUBP1	-0.89989	17.8
		KCTD7	0.298266	0.173099						MYSM1	-0.39127	0.312967							RAD52	-0.29092	0.770588		RRP7BP	-0.73486	3.91452		IQSEC2	0.778929	10.7788		RAB4A	0.64112	17.7449
		SGSH	0.161592	0.173004						ITGB4	0.618037	0.312836							RN7SL1	0.498037	0.770219		VPS36	-0.46436	3.91396		FANCG	-0.59686	10.7647		RQCD1	-0.51655	17.7449
		BCL3	0.274826	0.173004						PLAT	1.09086	0.311677							ZNF526	-0.35768	0.769914		C2orf49	0.456044	3.91338		LYN	0.732437	10.8		TRA2B	-0.88877	17.7449
		HNRNPU	-0.115	0.172685						POLG	0.244102	0.311677							NR3C2	0.405278	0.769689		ACR	1.24197	3.90051		EMG1	-0.72964	10.7395		SIDT2	1.09488	17.736
		PQLC2	0.273673	0.172441						RANBP1	-0.18923	0.311677							RASAL2	0.290206	0.769689		STEAP1B	-0.68509	3.90051		HIBADH	0.589841	10.7354		LOC105372481	-0.6124	17.711
		PARP10	0.411418	0.172441						GLRB	0.553152	0.311584							TXLNA	-0.17141	0.769689		ZNF720	0.419077	3.89952		SYT7	1.98415	10.7		RBM17	-0.45446	17.7
		LINC01013	0.278216	0.170254						POC1A	-0.24236	0.31093							KRBA2	-0.6037	0.767332		ZNF710	-0.5489	3.89332		DNAJC2	-0.73779	10.7076		PMM2	-0.91837	17.7041
		SLC7A2	0.451399	0.170254						GNG11	0.365519	0.31093							NDUFAF7	-0.20465	0.763773		GNG13	1.3842	3.88513		LOC102724159	-0.6261	10.7		INCENP	-1.08648	17.7
		RAD51C	0.215525	0.169885						UVRAG	0.226665	0.31093							C16orf70	0.194925	0.76265		KCNJ14	1.12843	3.87422		KLF13	0.701883	10.7		STX16	0.548805	17.6822
		HMGCL	0.262208	0.168585						B2M	0.204565	0.31093							TULP4	0.260835	0.762309		AHNAK2	-0.78768	3.86958		C6orf106	0.312618	10.693		PCSK1	-1.92775	17.6783
		SNX7	0.188564	0.168585						BCL3	0.258534	0.31093							PHLPP1	0.303756	0.761792		RAD54L2	0.397133	3.86958		NUP50	-0.58455	10.6553		STIM1	0.714008	17.678
		KDM5B	-0.2082	0.168585						METRNL	0.397107	0.309827							PLAG1	0.409377	0.761792		FASTKD5	0.533457	3.86633		CCDC14	-0.70786	10.6376		WDR46	-0.74667	17.7
		MME	-0.38944	0.168585						PHLDA1	0.222776	0.308882							PPP1R3E	-0.44608	0.761792		KHNYN	0.344468	3.86181		AK2	-0.41327	10.6338		SNED1	0.894748	17.6552
		DHFR	-0.16362	0.168585						ATP2A2	-0.24413	0.308882							PTRH2	-0.22738	0.761792		TMCO4	-0.67194	3.86055		PLPPR2	0.700257	10.6301		RAD51C	-0.85067	17.6401
		EIF1AX	-0.17783	0.168585						SNHG14	-0.24218	0.308882							ZBTB26	-0.52774	0.761792		CIR1	0.376026	3.86054		USP13	-0.65305	10.6301		AKAP8	-0.63028	17.6254
		PSAT1	-0.17456	0.168585						CGNL1	-0.20492	0.308882							CAMSAP1	0.359761	0.76053		EEF2KMT	-0.40855	3.86054		FBXL7	0.534403	10.6236		MTFR1L	0.497264	17.5908
		HNRNPUL2	-0.15818	0.168585						GNL3L	-0.2196	0.308294							CFAP20	0.167794	0.76053		HTR2B	-1.37815	3.86054		SYNGR1	1.44588	10.6212		SORD	-0.69954	17.5664
		FLI1	-0.23674	0.168585						C14orf119	0.178046	0.308294							LMTK2	0.257127	0.757539		RNF207	-0.8944	3.86054		KCND1	1.76012	10.6148		PSMC2	-0.57947	17.5492
		DNAJC17	-0.30166	0.168585						GJA4	-2.16141	0.306885							ACAD11	-0.23174	0.75679		XRCC3	-0.4794	3.85576		AKAP8	-0.49084	10.6047		JMY	1.43744	17.5184
		AC132872.1	0.643383	0.168585						RNF44	-0.27354	0.304623							HEMK1	-0.23942	0.755831		DHDDS	-0.33416	3.85292		CYTH3	0.626486	10.5955		PSMC4	-0.68222	17.5184
		NPM3	-0.21529	0.167558						SMO	-0.34836	0.304623							SCAF4	0.276994	0.755133		ZNF385A	0.690457	3.85094		CCDC137	-0.71137	10.5818		TUBA8	-2.10953	17.4691
		TNRC6C	0.250511	0.167558						BCL9	-0.26776	0.304537							CRTC2	0.325612	0.754968		IP6K1	0.371318	3.85029		SAE1	-0.44039	10.577		EME1	-1.34492	17.4643
		RCC1	-0.14936	0.167439						LRRC20	-0.30639	0.304537							CCDC127	-0.23817	0.752803		GNGT2	-0.64422	3.84913		CLUH	-0.76548	10.5769		HLA-B	1.37713	17.5
		PPM1G	-0.13022	0.166772						ANKRD10	-0.22324	0.304537							KLHL9	-0.49168	0.750882		GOLGA1	-0.32916	3.84361		ISCA2	0.620078	10.5769		SLFN11	-0.79289	17.4361
		SH3GLB2	0.16793	0.166772						TRAF3IP1	-0.23156	0.30221							CARF	-0.41756	0.750718		NAT10	-0.50563	3.84361		CLSPN	-1.16712	10.5725		KLHL24	1.65094	17.4348
		FBXW8	-0.21853	0.166772						NACAD	0.472916	0.30221							EME1	-0.36431	0.750718		GDPD1	0.839916	3.83651		GPN1	-0.40582	10.5612		ZKSCAN1	0.975816	17.433
		ARHGAP35	0.185493	0.166772						PHYH	0.324817	0.30221							GJA1	0.23716	0.750718		CREBRF	0.99494	3.83523		ZFHX2	1.3814	10.5529		GPR137B	0.914151	17.4242
		MAP1LC3A	0.412145	0.166583						LAMP1	0.176022	0.30221							HIST1H2BK	0.394633	0.750718		FYCO1	-0.46323	3.83488		NEK2	-0.69763	10.5		SLC35B1	-0.73475	17.4155
		OAF	-0.2275	0.165454						FAM98A	0.262779	0.300693							PLCXD1	-0.27992	0.750718		NDST1	-0.44405	3.83247		SERGEF	0.853558	10.5353		CENPL	-1.17882	17.4149
		TEX264	0.238776	0.163583						CCRL2	0.418878	0.300693							RELB	0.418857	0.748485		PYY2	1.4457	3.82726		EVI5L	0.852738	10.5091		CIAPIN1	-0.53202	17.4139
		ZNF300	-0.26153	0.163583						C11orf95	-0.34141	0.300693							ZNF37A	-0.38029	0.746992		SH3BP5	-0.28083	3.82327		MIS18A	-0.84615	10.5		NIF3L1	-0.83534	17.4
		BCAP29	0.239941	0.163583						SCFD1	0.232409	0.300693							PLK3	0.38551	0.746397		TSSK3	1.43177	3.82		PCSK1	-1.47019	10.5001		NLRC3	-1.69989	17.4066
		GSN	0.294293	0.163583						PLCD3	0.280806	0.300693							IFT81	-0.31477	0.746371		ERI2	-0.71542	3.82193		CCNY	0.526693	10.4978		FGFR3	1.69112	17.4
		AK1	0.282175	0.163583						SCN1B	0.290954	0.300693							CHKA	0.326737	0.746263		PPCS	-0.43758	3.81286		MYBL2	-0.93235	10.4978		PLEKHA5	0.716403	17.3851
		PSAP	0.159276	0.163583						NFKBID	0.563919	0.300498							TOMM40L	-0.20581	0.746263		PATL1	0.332754	3.8121		TOP3A	-0.47534	10.5		TRMT6	-1.04064	17.3794
		DKC1	-0.18116	0.16329						TMEM267	0.447448	0.298761							TOLLIP	0.206568	0.744354		PLAGL2	0.4105	3.80835		C10orf54	1.2696	10.5		GCLC	0.668546	17.3641
		CTSD	0.22159	0.16329						CRSP8P	-0.9217	0.298761							ACVR1B	0.252872	0.741033		ZNF638	0.410422	3.80835		SLIT2	-0.8779	10.5		PIGV	0.853148	17.3633
		ELAC2	-0.13972	0.16329						ZBTB40	-0.2498	0.297258							FAM86C1	-0.27632	0.741033		CDC20	-0.67704	3.80641		TRAPPC9	0.648268	10.5		MYO1B	-0.87198	17.4
		JAK1	0.20325	0.163082						KHDRBS1	-0.14337	0.297258							TTC14	-0.41996	0.741033		TNFRSF21	-0.50804	3.80641		C1orf109	-0.66994	10.4688		SMARCA1	0.845048	17.4
		CIZ1	0.163152	0.163082						DUSP5	0.32925	0.29642							ZNF852	-0.45253	0.741033		POLM	-0.58059	3.80199		KDM3A	0.954013	10.4635		EFNB3	1.70639	17.4
		GRAP	-0.55672	0.163082						CKMT2-AS1	0.578858	0.296281							C2CD2L	0.462607	0.738457		TMEM171	-0.64835	3.79809		FAXDC2	1.95665	10.5		CDS2	0.561452	17.3
		AC008568.1	-0.632	0.162149						PINK1	0.345519	0.295787							RARA	0.496204	0.738457		CHD2	0.384432	3.79645		WDR12	-0.74023	10.4595		ANKLE2	-0.52515	17.3356
		AC108449.2	-0.74864	0.162149						PHF14	-0.20617	0.293872							TAF5L	0.171882	0.732165		PDP2	0.479691	3.7857		C1orf174	-0.47777	10.5		CHST3	-0.76856	17.3288
		ANAPC16	0.18888	0.162149						PAQR8	0.294586	0.293379							ZNF764	-0.38174	0.731461		LENG9	-1.04293	3.78		RNASEH2A	-0.63546	10.4249		MON1B	-0.47185	17.3
		PHETA1	0.210013	0.162149						PAM	0.156265	0.293208							SLFNL1-AS1	-0.76343	0.730504		TTC13	0.387728	3.77639		TP53RK	-0.50981	10.4		ANTXR1	-1.66616	17.2802
		MEF2A	0.286175	0.162149						REEP5	0.184496	0.293208							NRF1	0.25949	0.729726		TMEM69	-0.34246	3.77577		PDLIM1	0.869661	10.392		SNRPN	0.562897	17.3
		YPEL3	0.376798	0.162149						RPL7L1	-0.17909	0.293208							SESN2	0.380499	0.729602		TMEM71	-0.74907	3.76537		SPATA13	-0.98515	10.4		ADCY4	1.54449	17.2399
		PPIC	0.228607	0.162084						MSRA	0.271818	0.293208							ZSWIM1	-0.45441	0.729602		RPS6KA5	0.762998	3.76507		TMEM147-AS1	-0.83642	10.392		EXOC4	0.736877	17.2
		KIF13A	0.159586	0.162084						KIFC3	0.238496	0.293208							RSRC2	0.262096	0.726738		C2orf74	-0.53285	3.75931		CHTF18	-0.97094	10.3896		EXOSC10	-0.65136	17.194
		UBXN8	0.294531	0.162084						TMEM184B	0.183387	0.292472							MCPH1	-0.25625	0.726275		DUBR	-0.77407	3.75637		FBXO2	2.03668	10.3837		KCNC3	2.14233	17.189
		TMBIM6	0.114078	0.162084						DHX9	-0.17247	0.288774							ARRDC4	0.672013	0.725858		GABARAPL2	0.263494	3.75155		ABTB1	1.34169	10.3755		MMRN2	0.997684	17.1775
		DLL1	-0.45501	0.160088						RNPEP	0.170331	0.288774							TES	0.213962	0.720103		DHODH	-0.4281	3.74944		C17orf53	-0.86687	10.3716		A1BG	1.71577	17.1063
		LINC01235	-0.37756	0.160088						AC009533.1	-0.41497	0.288774							NDC80	-0.34506	0.719616		GPAT3	-0.58388	3.74935		ITFG2	-0.55595	10.3694		FANCC	-0.82381	17.1061
		UBE2N	-0.14386	0.160088						ABCA3	0.263974	0.288774							NKX3-1	0.508812	0.715759		NKTR	0.403409	3.74184		UBE2L6	1.48421	10.3606		NBEA	1.31265	17.0818
		ARPC5	0.163198	0.160076						ATAD3B	-0.36853	0.288738							SLC25A3	0.104508	0.714984		SERINC1	0.610321	3.74184		ACTL6A	-0.41993	10.3559		TIMM50	-0.68337	17.0818
		EFEMP2	0.248719	0.159223						CCDC142	-0.45988	0.288738							NCK2	0.186706	0.71492		KDM5A	0.381784	3.73763		NLE1	-0.69686	10.3532		TAF15	-0.68068	17.0696
		CCAR1	-0.22411	0.159223						TSPAN11	0.400579	0.288738							B4GALT1	0.129465	0.713919		CEP55	-0.59552	3.73677		MCMBP	-0.66086	10.348		MPDU1	-0.79702	17.0382
		RNF113A	-0.3225	0.159038						LTBP2	-0.32176	0.288738							RGL1	0.258448	0.713904		AUH	0.575921	3.73602		ODF2	-0.50612	10.3415		GDE1	0.431235	17.0158
		CTSZ	0.201082	0.159038						C20orf96	-0.40559	0.288738							OSGEPL1	-0.34281	0.712942		CACHD1	0.413692	3.73408		DSN1	-0.60118	10.3332		PTPRE	-0.70539	16.9514
		RRAGC	0.22341	0.158484						LRP5	0.231443	0.28817							TSHZ1	0.414675	0.712942		DHH	-0.67885	3.73019		NDUFA9	-0.44652	10.3332		SSRP1	-0.70357	16.9351
		FNBP1L	-0.14245	0.158484						AP000695.1	0.3245	0.287095							ZNF618	0.234734	0.712942		ZC3H4	-0.54944	3.71923		USP30	0.734816	10.3285		POLD3	-0.78621	16.9178
		SETD9	0.47452	0.158484						MGAT4B	0.239512	0.286465							FAM179B	0.260663	0.712418		SH3PXD2A	-0.55643	3.71361		APP	0.453399	10.3246		SATB1	1.92274	16.917
		RGS7BP	-0.49895	0.158484						ADGRF5	-0.42957	0.286048							SSBP3	0.137272	0.712418		EEF1AKMT1	-0.5291	3.70558		MRPL15	-0.52637	10.3		FTSJ2	-0.71788	16.891
		PLEKHG1	-0.26881	0.158484						SMARCA1	0.224968	0.285465							ZNF232	-0.33161	0.708688		AATBC	-1.21482	3.70404		BCAM	0.857837	10.3078		CBX1	-0.3557	16.8775
		RBAK	-0.26688	0.158484						FAM13B	-0.29807	0.284359							RBBP6	0.330112	0.707378		LYRM1	-0.56098	3.70114		ALDH16A1	-0.85548	10.3039		IFT140	1.09322	16.8775
		TAX1BP1	0.15369	0.158484						CRIP2	0.304925	0.284359							KDM4D	-0.53628	0.706715		TMEM242	0.262613	3.70114		TIPIN	-1.03108	10.3034		NUP93	-0.84746	16.8753
		PLEKHA8	-0.23129	0.158484						PRDX1	0.173311	0.284357							CARD8	-0.16895	0.704698		PMS2	-0.36563	3.69704		CHST12	0.715323	10.3033		SLC12A6	0.871954	16.8649
		ARMCX1	0.194479	0.158484						STUB1	0.273828	0.284357							CCDC14	-0.24898	0.704698		ACVRL1	-0.42792	3.69626		DNAJC8	-0.32168	10.2993		MCM8	-1.19504	16.8538
		C11orf24	0.233064	0.158484						ZNF134	-0.32771	0.284357							SZT2	-0.21519	0.704698		MID2	-0.46777	3.69005		P4HTM	1.03945	10.2896		B4GAT1	0.838329	16.8473
		NECTIN1	-0.17607	0.158484						CENPM	-0.32895	0.284357							ZNF572	-0.77277	0.704698		CHCHD4	-0.4429	3.6881		CPNE7	-1.40252	10.2887		KIF2C	-1.13314	16.8416
		MMRN2	-0.22353	0.158484						RRP9	-0.22069	0.283353							HECA	0.352866	0.704556		KLHL25	0.570291	3.6881		TMEM138	-0.49075	10.2822		CDK4	-0.6522	16.8134
		SNHG10	-0.39413	0.158484						TVP23B	0.258382	0.278876							C1orf198	0.241809	0.702457		FAM57A	-0.26012	3.67922		BRCA1	-0.99858	10.2815		CA11	2.06965	16.8029
		COMMD4	0.245982	0.158484						SRXN1	0.308469	0.278753							SIRT5	-0.25984	0.70236		ELMOD3	0.358954	3.68		EXOG	-0.60476	10.2733		MPP4	-2.21707	16.8029
		ZFPM1	0.318374	0.158484						TEAD2	-0.27836	0.276483							CENPBD1	-0.37781	0.700021		GPR21	0.310053	3.6774		TROAP	-1.13394	10.3		SLC43A3	-0.70435	16.7956
		HNRNPM	-0.22743	0.158484						PXDC1	0.22173	0.276243							ZNF876P	-0.60688	0.697732		TAF3	0.441097	3.67197		FAM234B	0.587023	10.3		SNRPF	-0.71107	16.8
		IKBKGP1	-2.09727	0.157184						CENPO	-0.21875	0.275958							FXR2	0.24578	0.697239		TERF2	0.260893	3.67165		HMBS	-0.77363	10.3		ARHGEF15	-0.87575	16.7646
		CAV2	0.140972	0.156595						ENC1	-0.38114	0.275958							IQCC	-0.32689	0.695812		RAPGEF1	0.459602	3.67113		RRP36	-0.55536	10.2514		SRPK2	0.707563	16.7555
		KARS	-0.12343	0.155235						IFI6	0.399503	0.27563							ZSCAN29	-0.27953	0.69379		C7orf26	0.448073	3.66545		FAM167B	1.69486	10.2		UTP11	-0.59851	16.7
		AHCYL1	-0.14191	0.154748						FAM167B	0.888691	0.27563							DCAF7	-0.12523	0.693474		TRIM23	0.670726	3.66245		TP53I11	0.74002	10.2262		CEP89	-0.66691	16.7
		RMDN1	0.210499	0.154748						LEPROT	0.197434	0.27563							DHRS7	0.154515	0.693474		XRRA1	-0.5111	3.66149		PDE6D	0.486669	10.2		GPR21	0.617482	16.7
		METTL3	-0.16693	0.154748						ISG20L2	-0.19894	0.27563							HIST1H2AC	0.688026	0.693474		CYLD	0.392399	3.66082		MAP1LC3A	1.22462	10.2068		AIMP2	-0.83196	16.6676
		SMN1	0.936855	0.154746						BBS12	0.418844	0.27563							WDFY2	-0.26548	0.693474		COL27A1	-0.49001	3.65831		MXD4	1.05678	10.2006		OGDH	-0.63606	16.7
		PRR3	-0.3409	0.154746						HOXA7	-0.43308	0.27563							FNIP1	0.417524	0.692508		OSBPL2	0.345973	3.65028		PSMD1	-0.48585	10.2006		TAGLN	-1.53482	16.6
		ECHDC1	-0.17823	0.154746						TRBC1	-0.36726	0.27563							YY1AP1	0.236398	0.692508		SERINC3	0.275655	3.65028		STEAP3	-1.10211	10.1913		KIF18B	-1.29363	16.6
		PLP2	0.219019	0.154746						FAM173A	0.284351	0.27563							DMRTA1	0.375996	0.691971		TRAF3IP2	-0.59601	3.64981		SUFU	0.686694	10.2		COQ3	-1.13705	16.6216
		GBA2	-0.21512	0.154746						TGFB1I1	0.203289	0.27563							TRAF4	0.403115	0.691971		NLRX1	-0.68685	3.64254		MAN2B2	0.532737	10.2		LDLR	-1.39956	16.6036
		NEAT1	0.330546	0.154746						PTCD3	-0.19148	0.274987							TNFAIP8L3	0.231209	0.690823		CNOT8	0.45592	3.6423		ZFYVE28	0.763926	10.1875		SLC9A7	0.870858	16.5297
		POLR3B	-0.23304	0.154746						MRGBP	0.202321	0.273979							ZNF141	-0.50243	0.686802		EME1	-0.62227	3.6423		HNRNPF	-0.48665	10.1835		LRIG1	-0.69556	16.5231
		POLR2A	0.14484	0.154746						FGF2	-0.2846	0.273589							DTX3L	-0.35011	0.686583		ACAD11	-0.39199	3.6416		ALAD	0.469658	10.1713		SHF	2.01808	16.5138
		STX8	0.238041	0.154746						ECSIT	0.23305	0.271117							BTBD7	0.251604	0.684758		EFNA5	-0.42427	3.6416		PAK1IP1	-0.91809	10.2		NRK	-1.92743	16.5071
		DLGAP4	0.140663	0.154746						NCOA7	0.227122	0.271056							TUB	-0.29973	0.683859		MYO1B	-0.42332	3.63763		ATG16L2	1.07896	10.1565		ATF5	-0.91705	16.5
		OCEL1	0.386259	0.154746						ENG	-0.17518	0.271056							PAN3	0.29366	0.683819		CYP2U1	0.576361	3.63072		PLXND1	0.903999	10.1554		GSG2	-0.82722	16.4666
		TK2	0.222946	0.154628						CAT	0.232319	0.271056							CMTR2	-0.40989	0.683691		SDC1	-0.69378	3.62966		HADHB	0.423968	10.1258		HMCN1	1.67395	16.4503
		ANXA2	-0.12502	0.1536						RAB20	-0.62699	0.271056							JOSD1	0.137215	0.683691		LOC105372481	0.281613	3.62672		BBS2	0.648906	10.1247		PRR29	-1.37792	16.4
		BCAR1	-0.16357	0.151731						NOMO2	0.21788	0.271056							TMEM204	0.392597	0.683691		EYA3	0.298975	3.62536		AURKA	-0.8453	10.1		EIF3L	0.551578	16.3838
		40787	-0.15802	0.151172						VPS8	0.235731	0.269672							LOC101927027	-0.38755	0.681841		SLC25A44	0.433053	3.62435		TTLL4	-0.74772	10.1		FHL1	0.881407	16.3632
		HCG11	0.247056	0.151172						ZNF674-AS1	-0.51812	0.268498							POM121	0.201628	0.681841		MDC1	-0.45275	3.62323		GRINA	0.656457	10.1104		MAGOHB	-1.09247	16.3632
		GABPAP	0.753616	0.151172						ITGA10	0.278395	0.268445							NASP	0.159336	0.681767		MAP3K5	-0.46014	3.62196		CCPG1	0.864914	10.0963		NUDC	-0.86685	16.3328
		SUPT16H	-0.16218	0.151172						CCNJ	-0.26895	0.268367							CNNM4	0.267883	0.681278		LMO7	-0.64085	3.61096		TOMM6	-0.47628	10.0812		MAGOH	-0.74192	16.3
		FBXO17	0.202448	0.151172						TARBP1	-0.22153	0.268205							FAM76B	0.288202	0.680036		CCIN	-1.42482	3.61043		SCN1B	0.885805	10.0808		CCNA2	-1.27205	16.3199
		LEPR	0.447982	0.150151						CDCA7	-0.19864	0.268205							LOC440300	-0.5405	0.680036		TTF2	-0.4404	3.60884		FEN1	-1.02903	10.0732		SERINC5	0.771804	16.3199
		GPR137B	0.288286	0.150151						ZNF367	-0.32646	0.268205							LINC00909	-0.45087	0.679058		KAT5	-0.42672	3.60463		MGAT2	-0.5164	10.1		STEAP1B	-1.3255	16.3
		PRPF4B	-0.2203	0.150151						RAB38	0.426756	0.268205							AKT2	-0.29619	0.678023		SRGAP2B	0.3699	3.59585		EML6	1.18469	10.0627		EPHB6	-1.42774	16.3085
		THSD7A	-0.50366	0.150151						RPSAP12	0.648757	0.268205							NFKBIB	0.206837	0.678023		IFT81	-0.53455	3.59396		CXCL16	1.08213	10.0564		CCDC28A	1.25797	16.2936
		NEK6	0.198697	0.150151						MMAB	0.264375	0.268205							RGL4	-0.62135	0.678023		MAML3	-0.387	3.59278		SLC25A33	-0.62633	10.055		PSMD11	-0.58863	16.3
		DLAT	-0.17554	0.150151						PHF12	-0.21311	0.268205							XIST	-0.47403	0.678023		CCDC17	1.06427	3.58704		HAUS7	-0.76651	10.0461		CFAP20	-0.57775	16.2708
		EPB41L3	-0.31742	0.150151						TWNK	-0.2505	0.26809							SLC25A5	0.125898	0.677813		PRICKLE4	0.764096	3.58643		AARS2	-0.59199	10		MRC2	1.31736	16.3
		CTSA	0.156401	0.150151						SMAD7	0.442336	0.26809							DNAJB4	-0.45726	0.674175		PNMA2	-1.21688	3.58062		ZWILCH	-1.08915	10.0271		L3MBTL2	-0.69476	16.257
		CABLES2	-0.23927	0.150151						NDUFS7	0.27341	0.267265							PAPD5	0.461785	0.674175		LDLR	-0.69038	3.57536		PDE3A	-0.91989	10.0246		PIEZO2	-1.6173	16.2389
		ASF1B	-0.22579	0.150151						TCTN3	-0.20407	0.26534							PVT1	0.406654	0.674175		KSR2	-0.97948	3.56892		ETHE1	0.789617	10.0227		C5orf45	0.956895	16.2329
		DDX20	-0.19279	0.149465						CYYR1	-0.33489	0.26534							THAP9-AS1	0.434848	0.674125		HIST2H2BE	1.02383	3.56449		EXOC4	0.568073	10		GOSR2	-0.83682	16.2095
		RRP9	-0.22593	0.149465						THEM4	-0.27147	0.264195							YAF2	0.258746	0.674125		CCNB2	-0.46103	3.56341		CA11	1.62133	10.0138		FUS	-0.87347	16.2
		DHH	-0.41159	0.149465						PIGM	-0.29403	0.264195							YBX1	0.147833	0.674125		USP49	0.515162	3.56		DEPDC1B	-0.89313	10		CCPG1	1.08351	16.1766
		KIF1C	0.112309	0.149465						PLXNA3	0.275484	0.264195							TMEM177	-0.3961	0.671202		C7orf49	-0.61838	3.55904		SLC41A3	0.652846	10.0035		GRINA	0.821617	16.1688
		NCLN	-0.19872	0.149465						RUVBL2	-0.18241	0.264195							NUDT13	-0.41949	0.670207		DDX56	-0.36475	3.55904		FCF1	-0.51213	9.98675		PCDH9	-1.45529	16.2
		MAP4K4	-0.21133	0.148747						AC132812.1	0.797074	0.2637							STAU1	0.138136	0.67016		OSBPL3	-0.51753	3.55626		EEF2	0.605942	9.97728		ACOT11	-1.39274	16.1508
		PASK	-0.22768	0.14852						SNRPE	-0.21471	0.263314							ZNF841	-0.31074	0.668375		ZNF469	-0.71031	3.55626		GPR21	0.482569	9.971		CYTH3	0.762557	16.2
		B3GNT2	-0.23699	0.146897						DOCK6	0.179591	0.263314							TPX2	-0.2736	0.667933		RNF6	0.373727	3.55264		DHX40	0.548483	9.96392		SMIM3	1.33972	16.1489
		URB2	-0.2945	0.146877						TGFBR2	0.171065	0.263296							USP38	0.353262	0.667933		RIPK1	0.386759	3.54992		SKA3	-1.19479	9.96275		RNF41	0.536952	16.1451
		HUS1	0.231019	0.146877						IFRD1	-0.22975	0.263296							SLC25A33	0.215418	0.665228		CYP26B1	-1.05479	3.54991		WRB	0.540894	9.96079		FXN	-0.63766	16.1298
		RCN1	0.172345	0.146877						GSS	0.178287	0.262866							TMEM39B	0.22131	0.665228		RAB23	0.649531	3.54556		MIF4GD	0.90406	9.95132		RALA	-0.76764	16.0912
		SYCE1L	0.47592	0.146877						P4HTM	0.261593	0.262351							ARF6	0.162934	0.664128		MAML2	-0.70241	3.54453		HSPH1	-1.02696	9.94516		OXCT1	-0.87626	16.1
		INPPL1	0.133716	0.146629						COL8A1	-0.25931	0.262351							HIST1H2BD	0.641622	0.664128		LOC100130111	-0.9392	3.54315		ITGB8	-1.5041	9.91766		DCBLD1	-0.7406	16.0496
		AC125232.2	0.615759	0.146417						GLUD1	0.19479	0.262351							HS6ST1	0.266022	0.664128		DISC1	-0.49989	3.5416		SLC44A2	0.811459	9.90868		C1orf43	0.511323	16.0365
		DDX60	0.269886	0.146417						SERF2	0.258869	0.262351							POGK	-0.20159	0.661552		NAMPT	-0.52401	3.54102		DDX24	-0.47699	9.89856		PLK4	-1.32065	16.0202
		PMP22	0.194159	0.146417						MOAP1	0.26495	0.262225							ARL10	-0.37729	0.661527		PAQR8	-0.42555	3.53905		EXOSC10	-0.49778	9.9		PTPRA	0.560339	16.0114
		ERGIC3	0.148544	0.146417						TMEM106A	0.368055	0.262225							CDR2L	0.282702	0.661527		SIRT4	1.04967	3.53905		PHF5A	-0.5046	9.86752		FXR1	0.637607	16.002
		TMEM147	0.181602	0.146417						PLEKHG2	-0.30233	0.262225							LENG8	-0.4637	0.661527		RAB36	-0.58415	3.54		MRC2	1.03629	9.86503		NOA1	1.01108	15.9885
		CYBA	0.312329	0.144746						HS6ST1	0.264973	0.261811							LINC00641	0.447155	0.661527		GLDC	-0.45204	3.53797		BUB1	-0.90081	9.86043		ZDHHC16	-0.57016	15.9706
		CRMP1	0.314645	0.144126						HOXB4	-0.27562	0.261237							MAPK8IP1	0.334321	0.661527		TSPAN14	-0.31691	3.53627		SUMO3	-0.46797	9.85577		CYB561D2	-0.95542	16
		ARHGEF28	0.153174	0.144126						ZNF117	-0.38526	0.260279							SPATA2	0.237454	0.661527		POLR1E	-0.35383	3.5353		C11orf98	-0.77593	9.84523		ORAI3	1.50003	15.961
		GGNBP2	0.162273	0.144126						GPR162	0.262564	0.260279							TBC1D3	-0.54136	0.661527		SYNC	-0.97692	3.52831		FAM210B	0.665681	9.83873		SRM	-0.96952	15.9435
		ROR1	0.581965	0.143916						TERF2IP	0.185782	0.260279							TXNL4B	0.292155	0.661527		KPNA2	-0.33578	3.5247		EPB41L2	-0.52318	9.83486		KPNB1	-0.79913	15.9001
		SDHC	0.143715	0.143916						SEC24D	0.239249	0.26013							ZNF747	-0.33897	0.661527		ILF3-AS1	-0.48904	3.52325		RACGAP1	-0.83913	9.83486		TMEM147-AS1	-1.04121	15.8814
		PCDHGA12	-0.29539	0.143916						NUDT8	0.378643	0.26013							CYTH3	0.22173	0.660589		NOP14-AS1	-0.47239	3.51921		SPRYD4	-0.67479	9.83193		TM7SF2	1.54778	15.8752
		TALDO1	0.13456	0.143916						HNRNPUL1	-0.14455	0.26013							RAB4A	0.176709	0.660589		SP6	-0.84682	3.51454		CTDSP2	0.654611	9.82		RDH11	-0.56285	15.8001
		CDK8	-0.26259	0.143916						GCLM	0.352016	0.25875							ZNF552	-0.39665	0.660589		CCDC190	-1.32993	3.51398		VPS9D1-AS1	-0.80186	9.80838		KIF14	-1.35807	15.7924
		MT1E	0.285275	0.143916						NKTR	-0.23309	0.258378							ZNF737	-0.54863	0.660589		CEP76	0.496403	3.51398		PES1	-0.60984	9.8056		OGT	0.821124	15.7796
		LEPROT	0.165203	0.143264						CSTF3	-0.22222	0.258306							DOLK	-0.26345	0.660358		NR2F2	-0.32241	3.51247		RXRB	0.658203	9.80037		CPSF6	-0.42641	15.8
		SLC7A7	0.31983	0.142818						MMP11	0.405088	0.258306							GLI3	0.268934	0.659998		CYHR1	0.580177	3.50821		SCFD2	-0.84007	9.77434		ACSF2	1.30121	15.7586
		MCM2	-0.1769	0.142801						TDRKH	-0.34989	0.258213							SEC31B	-0.39742	0.659998		UFSP1	-1.1295	3.50821		SERBP1	-0.40573	9.7713		LAS1L	-0.74754	15.7474
		MESD	-0.13926	0.141141						CEND1	-0.67506	0.258213							IFRD1	0.449877	0.658928		CCDC92	0.467541	3.50548		KREMEN1	1.44849	9.76668		MBP	0.915243	15.7276
		B4GAT1	-0.19096	0.138224						TRMT13	-0.34536	0.257985							MDM4	-0.31756	0.658928		EIF2B1	-0.21229	3.50548		DDX51	-0.62921	9.76		MARK4	1.21889	15.7034
		TRIM41	0.244994	0.137809						DANCR	-0.39959	0.257985							PUM1	0.225252	0.658928		PLEKHA1	0.362531	3.50548		DHX9	-0.75039	9.75934		CUBN	-1.15075	15.6988
		TRAF4	-0.18826	0.136055						CTIF	0.195617	0.257473							PXDC1	0.30352	0.658928		PLXNB3	-0.54471	3.50548		SEC61A1	-0.40457	9.75		PAGR1	-0.76014	15.7
		SOX7	-0.2409	0.135833						ZNF121	0.357145	0.257473							SFR1	-0.29187	0.658928		HIRIP3	-0.54568	3.5		PDCD4	0.96863	9.75		MIS18A	-1.03081	15.6873
		GALNT10	0.226342	0.135718						TKT	0.212621	0.25704							SKIL	0.486095	0.658928		VPS26B	0.291392	3.50291		RECQL4	-0.88291	9.73825		EFTUD2	-0.59519	15.7
		TSPAN12	-0.181	0.135718						EEF1A1	0.145423	0.25704							TDP1	-0.18027	0.658928		IKBKE	-0.49797	3.5		IRAK1	-0.53286	9.73776		HECA	1.18897	15.7
		MROH1	0.230975	0.135718						RAB18	0.16636	0.25704							TET2	0.338089	0.658928		C2CD2L	0.775978	3.49809		ZNF395	1.26768	9.73052		TNS3	-1.36521	15.668
		ZBTB47	0.234318	0.135617						XYLT2	0.20798	0.25704							ZNF528-AS1	-0.48512	0.658928		TRIM36	1.15973	3.49651		BORA	-0.95465	9.72		FADS2	-0.9012	15.6663
		PLIN2	0.183085	0.135617						ENOSF1	-0.22575	0.25704							TMEM185A	0.22623	0.657381		FOXO4	0.696112	3.48697		CHEK1	-0.77255	9.7152		ANAPC7	-0.53897	15.7
		CSTF3	-0.21198	0.135617						CAMLG	0.183155	0.256414							ABI2	-0.19304	0.656685		ACRC	0.991452	3.46148		KIF3C	0.694304	9.71		DHX15	-0.80913	15.6
		LYL1	0.180728	0.135388						MIR31HG	0.748859	0.256414							HSPA1L	-0.64677	0.656685		CCAR1	0.368512	3.46103		RNASET2	0.892326	9.71026		MRPL35	-0.81102	15.6476
		PPOX	-0.2305	0.135311						FERMT3	0.340364	0.256414							MUS81	-0.23641	0.656685		WLS	0.210234	3.45215		FGF11	1.75053	9.7061		CEP78	-0.88923	15.6
		AC147067.1	1.01436	0.135311						HNRNPC	-0.12113	0.256414							OAT	0.156587	0.656685		MRPS6	0.304442	3.44999		STON1	1.31877	9.69532		RPL15	0.500272	15.6303
		MXD4	0.272147	0.135311						E2F8	-0.2789	0.254014							PNMA1	0.163443	0.656685		POLA2	-0.40566	3.44999		SLC16A1-AS1	-0.86421	9.69449		GID4	1.04761	15.6283
		FAM173B	-0.24495	0.135311						ENAH	-0.25105	0.251162							SETD5	0.245121	0.656685		RRP7A	-0.44075	3.44999		ANAPC1	-0.81027	9.68928		STRA13	-0.91172	15.6193
		MFAP3	-0.21971	0.135311						MIR4435-2HG	-0.24244	0.248525							SFXN2	-0.27585	0.656685		NOL8	-0.37263	3.44306		RRP1B	-0.64176	9.68905		HMBS	-0.94993	15.5923
		TBC1D25	0.218499	0.135311						PCCA	0.292449	0.247581							TXNDC12	0.141977	0.656685		SLC41A2	0.756424	3.4413		RAB5B	0.423192	9.68413		PBXIP1	1.33358	15.5915
		LTBP3	0.193005	0.135311						CHCHD10	0.374107	0.247107							ZNF256	-0.37164	0.656685		CARF	-0.69681	3.43904		RRP7A	-0.70069	9.68015		CMSS1	-0.78967	15.5766
		CARD16	0.329115	0.135311						TMED3	0.156768	0.247028							ZNF653	0.415596	0.656685		EHHADH	-0.60261	3.43904		KIF14	-1.06947	9.67159		DDX55	-0.71153	15.5459
		MPI	-0.17016	0.135311						HK1	0.229602	0.245782							HOXA6	0.618348	0.655732		KIF3A	0.5085	3.43904		DDX23	-0.41805	9.64		LINC00641	-1.5905	15.5459
		MYO1C	0.104965	0.135311						TMEM158	1.04614	0.245688							NPAS2	0.153324	0.655732		TRAIP	-0.5434	3.43904		FKBP9	0.514456	9.63384		BRI3BP	-1.55772	15.5
		FAM210A	-0.23485	0.135311						MRM2	-0.28069	0.245688							TSEN34	0.230635	0.655302		TMCO3	0.196055	3.43885		HDAC11	0.986291	9.63		UBE2L6	1.79592	15.5
		SMARCA4	-0.14285	0.134991						ARHGEF1	0.145322	0.245688							PRH1-PRR4	-0.76664	0.654483		PAPD7	0.432876	3.4365		ZER1	0.774023	9.62707		TPP1	0.778167	15.4
		ERRFI1	0.279019	0.134898						ETFA	0.175059	0.245449							UBN1	0.21166	0.654483		CBFA2T2	0.403681	3.43489		ANO8	1.13809	9.62374		SLC27A1	1.48908	15.4
		STK17A	-0.15852	0.134898						TNKS1BP1	0.164689	0.244536							AMH	0.632545	0.654351		NCAPD2	-0.40018	3.43288		AIG1	0.676344	9.61528		PAXIP1	-0.69316	15.4284
		IL17D	0.294439	0.134898						INO80C	0.235015	0.244536							BRPF3	0.220834	0.654351		SCAMP2	0.304396	3.43288		HIRIP3	-0.86561	9.61327		NECAB3	1.10319	15.4258
		NAA20	-0.14564	0.134898						WASHC2C	-0.18308	0.243198							LY6G5B	-0.40641	0.653836		GPR173	-0.46833	3.42956		ADSSL1	1.51343	9.60794		PLCD3	1.17396	15.3925
		TATDN3	0.308153	0.134561						TERF1	-0.23934	0.24301							ZFPM2	0.321873	0.645725		RP1L1	-0.88211	3.42863		CD3EAP	-1.47005	9.60161		MRPL52	-0.87336	15.4
		ANXA4	0.18026	0.134476						CHAF1A	-0.20934	0.24301							NDRG1	0.358574	0.645366		THEM4	-0.28444	3.42863		SET	-0.53004	9.60161		GJA5	2.51551	15.3626
		ATP6V1F	0.152577	0.134326						HSPA12B	0.320891	0.242679							ST8SIA4	0.393612	0.643926		NRBF2	0.330657	3.43		CCNI	0.598199	9.59498		U2AF1L5	-0.79459	15.3614
		FUT8	-0.24499	0.134326						BNIP3	0.1694	0.241918							DDX28	-0.44022	0.640652		PCMTD1	0.675126	3.42585		IGFBP1	-1.79111	9.59462		P4HTM	1.25571	15.3581
		IAH1	0.222291	0.134125						GSDME	0.194639	0.241011							CCDC71L	-0.43279	0.640051		TMLHE	-0.42527	3.4255		ATP5G1	-0.65132	9.5905		NOP58	-0.9797	15.3
		GRK4	0.329104	0.134111						ATOX1	0.208397	0.24038							C19orf44	-0.34959	0.639338		CDK5R1	0.528935	3.42393		RPL39L	-0.60818	9.58834		SLC2A11	1.14158	15.3388
		CRELD1	-0.20109	0.133765						UROS	-0.22035	0.238909							GABBR1	-0.33595	0.639338		PDXP	0.49098	3.41968		SLC35F2	-0.57919	9.58347		S100A2	-1.73988	15.3179
		CYCS	-0.19405	0.133765						SRRT	-0.19049	0.238551							RBM38	0.212852	0.639338		CTDP1	0.401811	3.41874		PPRC1	-1.07736	9.58195		ZNF853	2.39356	15.3
		GOLM1	-0.15475	0.133765						ZNF628	0.332672	0.238551							ATXN1L	0.206591	0.63828		PSEN1	0.322288	3.41662		TMEM159	0.845115	9.56666		SPDL1	-1.35193	15.289
		ASRGL1	-0.35951	0.133765						PRPF38A	-0.17338	0.238397							SLC43A3	-0.1915	0.638181		C5orf45	0.472782	3.41334		FAM57A	-0.39968	9.54426		ZBTB22	0.948637	15.2739
		CDK12	-0.19736	0.133765						TMEM173	0.3258	0.236685							FGFR3	0.489793	0.637549		TMEM59	0.284539	3.41136		FIG4	0.601953	9.52096		C21orf58	-1.37811	15.2703
		NES	-0.25581	0.132703						AMD1	0.307179	0.236357							IFFO2	0.473698	0.637507		C22orf46	-0.73591	3.40919		LPIN2	0.471042	9.50356		ABHD11	-1.23103	15.2478
		GALNT11	0.168682	0.132703						GALE	0.200766	0.234343							TTC30A	-0.44665	0.63646		STK38	0.25972	3.40919		MMP15	1.16031	9.5		PNPLA2	1.14209	15.2
		TAPBP	0.162962	0.132149						HSPB8	0.292687	0.234343							FBXL20	0.298269	0.636029		FBLIM1	-0.38202	3.40673		HID1	1.46647	9.49792		ITM2B	1.10083	15.2404
		COA4	-0.16812	0.132149						DYM	0.226398	0.234343							CDT1	0.26381	0.632176		NOP9	-0.30633	3.40638		PSMD11	-0.45321	9.49751		GPATCH4	-0.90232	15.2
		TXNRD1	0.381831	0.132149						ATP8B2	0.16003	0.233915							C2CD4B	-0.55425	0.631461		RHOBTB2	0.394782	3.41		CRBN	0.572279	9.49		CCNE1	-0.9473	15.2328
		NPC2	0.183973	0.132149						LMNB2	-0.17348	0.233915							SNHG12	0.496105	0.631131		PPP2R2D	0.275012	3.40503		MYL9	-0.72153	9.48098		SORT1	1.4608	15.2309
		ORMDL3	0.219188	0.132149						TMEM217	0.596731	0.23254							ITGBL1	-0.25952	0.630811		STOX1	1.06184	3.39974		OCEL1	1.13397	9.47377		DBI	-0.61482	15.2
		RNF24	0.210806	0.132149						PHC1	-0.21664	0.232213							CCDC17	0.605461	0.630242		DAGLB	0.388537	3.39933		SLC25A23	0.713358	9.47		LRRC17	-1.04277	15.2032
		ZNF714	-0.29936	0.132149						ANAPC1	-0.27889	0.230038							MEF2C	0.280641	0.62671		HDHD2	-0.37347	3.3863		NUMB	0.462927	9.4328		ABCA1	1.76528	15.2026
		TMBIM1	0.12909	0.131787						TSN	-0.16174	0.230038							TRIM46	-0.36442	0.62633		RUNDC3B	1.06686	3.38565		KCNAB2	1.09889	9.43		NRAV	-1.25728	15.2
		RPS6KA2	0.180469	0.131787						RBM3	-0.22607	0.230038							CENPA	-0.23174	0.625315		KIF14	-0.66547	3.38467		SMYD5	-0.65977	9.42428		KLHL12	0.558969	15.1588
		HNRNPA1L2	-0.32557	0.131787						NONO	-0.15819	0.230038							HINFP	0.254196	0.625315		CLDN15	0.704417	3.38369		PTRH2	-0.59066	9.42184		LAMB1	0.852893	15.2
		STX3	0.221285	0.131451						OSTF1	0.197405	0.230038							KBTBD4	-0.23934	0.625315		COQ10A	0.575204	3.3828		DNAJA1	-0.60588	9.41831		DNAJC18	0.636183	15.1475
		TRMT44	-0.23489	0.131361						DDB2	0.184363	0.230038							MICALCL	0.679204	0.625315		CRK	0.27733	3.37925		ENOPH1	-0.44232	9.41619		AK2	-0.48864	15.1
		APOLD1	0.363814	0.131361						OIP5-AS1	-0.15834	0.230038							NCOA7	0.386925	0.625315		DCAF10	0.539899	3.37829		HSPD1	-0.84099	9.41619		PEBP1	-0.46476	15.1338
		PTGES3	-0.13528	0.131361						CCPG1	0.221618	0.230038							TTPAL	-0.23425	0.625315		PNPLA2	0.57345	3.37663		FAM86C1	-0.73947	9.41246		PINK1	1.25952	15.1329
		VPS35L	0.156661	0.131253						NGRN	-0.1933	0.230038							SMARCAL1	-0.16755	0.623574		BACH2	0.92255	3.37391		CAMLG	0.749384	9.40882		CPQ	1.06622	15.131
		TMA16	-0.20021	0.129087						LINC01197	0.318554	0.230038							ZNF710	-0.28956	0.622393		CYB561D2	-0.45376	3.37391		POLD2	-0.69383	9.40882		FOXO4	1.34929	15.1184
		PPRC1	-0.20632	0.129087						AC109460.2	-0.76948	0.230038							PPP1R12B	-0.28881	0.621099		MYRIP	-0.72875	3.37391		TARDBP	-0.56159	9.39791		ZFP90	1.01097	15.1105
		C19orf70	0.184392	0.129087						TRADD	0.272074	0.230038							RNF207	-0.46713	0.621099		SNX33	0.577622	3.37391		TNS3	-1.06395	9.36989		PMVK	-0.75074	15.1102
		NSMCE1	0.191176	0.128011						ARHGAP33	-0.39757	0.230038							EPC1	0.376652	0.617293		ZBTB14	0.473124	3.37391		SHISA4	1.0031	9.36575		ZCCHC17	-0.54363	15.1083
		PPIG	-0.18719	0.127387						CDC42EP5	0.466227	0.230038							MLKL	-0.25297	0.617293		LRRC20	-0.5418	3.37312		DANCR	-0.54858	9.36074		C1QBP	-0.54853	15.0959
		GLI3	0.29454	0.125667						NES	-0.30253	0.229433							GSE1	0.302532	0.617259		POU2F1	0.566694	3.36904		P2RY2	-1.44817	9.36074		DROSHA	-0.42263	15.0796
		TBC1D2	0.390185	0.1254						ERMARD	-0.31269	0.229433							TSC1	0.175783	0.616551		PRC1	-0.49433	3.36231		NUAK1	1.00654	9.35		CARS2	-0.58085	15.0761
		ZDHHC12	0.275322	0.1254						ODF2	-0.21576	0.229433							OSBP	0.267894	0.616037		SLC8B1	-0.26844	3.35583		TCAF1	0.466462	9.34734		H1F0	0.92302	15.0761
		EIF3F	0.169378	0.1254						PAAF1	-0.24742	0.229433							ZNF384	0.225979	0.614621		GYS1	-0.37061	3.35454		AMPH	-1.08316	9.34		TSFM	-0.61844	15.0759
		RAN	-0.10886	0.1254						PPCDC	-0.35129	0.229433							DIP2C	0.286105	0.614558		CMYA5	1.35124	3.3535		EIF4G1	-0.77284	9.33847		ST13	0.396563	15.0652
		GPT2	-0.18495	0.1254						SNORD17	-0.65179	0.229433							GSTO2	0.569332	0.612173		TINF2	-0.4247	3.35		WDR43	-0.98616	9.33		TRAPPC9	0.767742	15.1
		BCL7B	0.15557	0.125326						IFT27	-0.36903	0.229433							CES4A	-0.50807	0.609678		MTHFD1	-0.30863	3.34939		SLC1A1	0.75526	9.32638		KDELC2	-0.73894	15.055
		ATP6V0E2	-0.1852	0.124953						CSF2RB	0.246165	0.229433							DGCR14	0.268921	0.609678		EDA	-0.92299	3.34699		BCCIP	-0.93904	9.31545		A1BG-AS1	1.10146	15.1
		CYYR1	-0.23364	0.12457						CAVIN2	-0.30474	0.229329							ZMIZ1	0.199439	0.609678		C5orf15	0.312896	3.34225		NAT10	-0.74755	9.30978		MRPL46	-0.73842	15.0267
		SRSF11	-0.19839	0.12332						NXT2	-0.39649	0.228324							ANKRD42	0.292764	0.609461		NFATC2	-0.53973	3.34225		NT5C	-0.97732	9.30939		LSR	-1.66408	14.9934
		ATP1B1	0.256342	0.12332						NRP1	-0.18548	0.228324							ORC6	0.280814	0.608843		GTF2H2C	-0.51658	3.34215		KIAA1522	0.861466	9.3		MAP1LC3A	1.4668	14.9905
		NLN	-0.19143	0.12332						ZNF839	-0.3362	0.228324							ATG101	0.291215	0.608569		DZIP3	-0.60378	3.34214		CFAP36	0.605778	9.29685		USP44	1.78341	14.984
		REEP2	-0.37733	0.12332						MRC2	0.270502	0.228324							GEMIN4	-0.32974	0.608477		FOCAD	-0.31572	3.34185		NTSR1	-1.38065	9.29472		CNKSR3	1.13085	14.9743
		NOP16	-0.22895	0.12332						COQ10B	0.274543	0.227682							MAPKAPK2	0.175314	0.60847		SLC25A3	0.173283	3.34185		PRR5	1.3027	9.29441		PDHA1	-0.49239	14.9734
		SRSF3	-0.12378	0.12332						ADAMTS1	0.815606	0.227502							USP31	0.29393	0.608386		VAMP2	0.444082	3.34		BPGM	-0.6087	9.2927		TM4SF18	-1.51159	14.9702
		BRCC3	-0.19019	0.12332						MSTO2P	-0.49494	0.227494							LENG9	-0.54745	0.606134		ZBTB34	0.499197	3.3333		CYB5R2	-1.33566	9.29		CHP1	0.717391	15
		ZNF703	0.211811	0.12332						CDC42P6	0.55556	0.227494							WDR4	-0.25298	0.603434		ATP2B4	-0.41192	3.33176		HMGB3	-0.55481	9.28123		PPP4R1	-0.68206	14.9493
		FAM49B	-0.15485	0.12332						ZDHHC6	-0.19584	0.227494							ZBTB37	-0.43856	0.603434		PALLD	-0.48895	3.33176		PARD6A	1.2101	9.28		PTCHD4	1.08964	14.9398
		PELI3	0.419794	0.12332						GSTZ1	0.330079	0.227494							C2orf68	-0.29139	0.601502		RRAD	1.322	3.3315		PLA2G15	0.54752	9.27476		GAS5	1.03941	14.9386
		RCN2	-0.12922	0.12332						BIRC5	-0.17514	0.22548							KIAA0355	0.243344	0.601502		SLC29A1	-0.31797	3.32951		ANGEL1	0.74786	9.26183		ZNF277	1.36204	14.9
		PIGU	0.201317	0.12332						CREB3	0.181778	0.223419							ZNF75A	-0.33183	0.601502		HNRNPC	0.253019	3.32495		MRPS23	-0.44772	9.24389		STEAP3	-1.32306	14.9
		CHAF1B	-0.18385	0.12332						LTBP4	0.240451	0.223375							MUM1	-0.20249	0.601105		PRKRA	0.35387	3.32495		SEH1L	-0.70999	9.24		AURKB	-1.21158	14.9261
		AC012146.1	0.498717	0.12237						DBN1	-0.24119	0.223365							ANKRD36	-0.36785	0.600304		RECQL5	-0.56206	3.3244		FTSJ1	-0.57845	9.23747		C6orf106	0.365038	14.9
		SNAP23	0.165811	0.122085						FAM3C	-0.18961	0.223365							LOC100499484	-0.59398	0.600304		DGKA	-0.41031	3.32058		UTP4	-0.8237	9.23747		F11R	1.00991	14.9
		GJA1	0.135449	0.12152						DRAM1	0.173522	0.223365							NFKBIZ	0.353537	0.600304		MAVS	-0.2971	3.32057		EBP	-0.57271	9.23656		WWC3	0.427156	14.8938
		ABHD3	0.341292	0.12152						ARHGDIB	-0.14147	0.222399							NR2F2	-0.17671	0.600304		IPO8	-0.46936	3.31991		SCO1	-0.46999	9.24		ZDHHC6	-0.74051	14.8771
		ABHD5	0.274369	0.120859						FOXP4	-0.2113	0.222041							PKD1	0.272826	0.600304		CTPS2	-0.36159	3.3199		LMTK3	1.8525	9.23456		PYCRL	-1.19497	14.8763
		HSPA1A	0.171279	0.120859						PPHLN1	-0.17144	0.222041							PNPLA2	0.32083	0.600304		KCND1	1.05266	3.3199		CHP1	0.56925	9.22703		INPP4A	0.575411	14.8626
		NOTCH4	0.140925	0.120859						TPCN1	-0.32542	0.2216							RAB5C	0.144655	0.600304		AGAP1	0.31062	3.31724		TOMM5	-0.69776	9.23		HIST2H2BF	-1.51834	14.8433
		SDCBP	0.12014	0.120859						INTS3	-0.2063	0.22147							ZNF777	0.258738	0.600304		ROBO4	-0.49097	3.31205		TMEM185A	0.600267	9.2254		IGIP	1.47339	14.8
		TOLLIP	0.195177	0.120859						C6orf62	-0.1338	0.22147							ZNF788	-0.49216	0.600304		NPRL3	-0.35091	3.30939		WBP1	0.945409	9.2071		CHRNA5	-1.16668	14.8
		RAB30	0.255284	0.120859						STEAP1B	0.282445	0.22147							POM121C	0.232394	0.598652		CLMP	-0.7927	3.30918		RILPL2	0.804583	9.2		DUSP22	0.650227	14.7714
		ATF7IP	-0.16428	0.120859						NAMPT	0.188138	0.22147							SYNM	0.223952	0.598652		LOC100506731	-0.93021	3.30798		RIT1	0.527463	9.19579		GLE1	-0.50433	14.7684
		TP53INP2	0.296734	0.120859						FBXO17	0.234952	0.22147							YY1	0.130355	0.598652		TLL1	-0.66716	3.30798		POLA1	-0.87948	9.19501		SKA1	-1.32535	14.7536
		CTNNBL1	-0.16948	0.120859						PRKCE	-0.23596	0.221025							AMT	-0.49236	0.597379		LIME1	0.74418	3.30649		PPP1R26	0.712855	9.19264		DKC1	-0.7468	14.7441
		RNA5SP283	0.909873	0.117702						PDLIM3	0.438524	0.221025							HNRNPC	0.142151	0.597379		CCDC36	-1.02558	3.30357		ELOVL4	1.06944	9.16346		UBE2G2	-0.64905	14.7257
		KLF9	0.205874	0.117702						NEDD9	0.216126	0.221025							SAT1	0.352237	0.597379		DCLK2	0.508263	3.30259		ZBTB46	1.22653	9.16346		DNAJC8	-0.38144	14.7
		SYNCRIP	-0.1639	0.117384						CDKN2A	-0.38783	0.221025							SNX9	0.214179	0.597379		GNG3	1.34951	3.30259		EPB41L5	0.87229	9.16299		AMD1	-1.28391	14.7182
		CHML	0.243795	0.116591						SLC2A8	-0.28582	0.221025							ADAMTSL4	-0.36757	0.596493		MYBBP1A	-0.50669	3.3008		ASIC1	1.46714	9.16		PTBP1	-0.6004	14.7177
		PCDHGA11	-0.27128	0.116591						H2AFX	-0.23252	0.221025							CCDC183-AS1	-0.5946	0.594771		ENY2	0.319832	3.29661		EIF3B	-0.54684	9.15		KIAA0513	0.853199	14.7166
		RNH1	0.173189	0.116591						IGFBP6	-0.34375	0.221025							COQ10B	0.402186	0.594771		ARTN	1.32212	3.29427		SLC29A4	1.03628	9.14445		ZRANB1	0.714767	14.712
		MRPL16	-0.17655	0.116591						PSPC1	0.250324	0.221025							HERC2P3	-0.33705	0.594771		EXO1	0.440903	3.29109		CTSD	0.698073	9.13654		NIP7	-0.83353	14.7043
		ENOPH1	-0.18532	0.116433						DOK5	0.338008	0.221025							OXNAD1	-0.25268	0.594771		PRIM1	-0.52401	3.29097		NOP9	-0.47662	9.13382		ALG14	-1.06126	14.6833
		SDSL	0.40722	0.116433						INSR	-0.37036	0.221025							PMS2	-0.19508	0.594771		PRPH2	-1.21757	3.29097		GSTCD	-0.79673	9.12845		TRPM4	1.05269	14.7
		POLI	0.268108	0.116433						SCD5	-0.26528	0.220702							WDR47	0.273603	0.594771		NMRAL1	-0.44917	3.28935		CLPTM1L	-0.40686	9.12779		RRS1	-1.02985	14.6553
		WDR6	0.120252	0.114046						TICRR	-0.26954	0.220702							KIAA1191	0.102596	0.59463		C17orf96	0.555854	3.28897		NCAPH2	-0.67418	9.13		CST1	-2.18512	14.7
		PSPH	-0.27571	0.113859						SHC2	0.434372	0.219749							MED18	-0.43002	0.59463		NSMCE3	0.487288	3.28897		AK5	-0.77409	9.0966		FAIM	-1.41696	14.6449
		IBA57	0.275563	0.112224						GOLGA3	0.200785	0.219432							NSUN6	-0.36849	0.59463		DNAAF5	-0.22687	3.2876		PLK4	-1.00055	9.1		C1orf174	-0.56341	14.6364
		SRSF7	-0.16177	0.112224						RNF31	-0.2206	0.219432							ZNF287	-0.38161	0.592998		ARPIN	-0.45571	3.28729		CCT2	-0.6572	9.09636		CA4	2.68218	14.6
		DDX18	-0.18187	0.112224						AC044787.1	0.54036	0.219432							BCL7B	0.209713	0.590636		GABARAPL1	0.542664	3.28729		PHAX	-0.42544	9.09		SPTBN5	-1.76181	14.6324
		GCLC	0.192913	0.112224						COP1	0.178699	0.217713							B4GALNT2	-0.47138	0.59039		EPB41L2	-0.31831	3.28724		WRAP53	-0.69542	9.09431		ZNF271P	-0.78704	14.6
		RAB32	0.143008	0.112224						THADA	-0.22331	0.217582							ZNF772	-0.45332	0.588384		RINL	-0.6673	3.28586		PCDH9	-1.08208	9.08495		CHTF18	-1.14223	14.629
		HOXA11	-0.25411	0.112224						AIFM2	0.260635	0.217582							F8A3	-0.63796	0.587634		MAP3K3	0.396823	3.2787		PAXIP1	-0.53145	9.08		FAM174B	1.2658	14.623
		TES	-0.164	0.112224						IVD	-0.22107	0.217582							SEC22C	-0.15067	0.587347		CSF3	-1.17958	3.2783		FKBP1B	0.824446	9.07572		KLF9	1.27826	14.6
		SH3KBP1	0.260051	0.112224						EMC6	0.616705	0.217582							SLC6A8	0.205494	0.586839		ATP6V1H	0.22668	3.27739		TMEM86A	1.49859	9.07		SQRDL	1.01754	14.6071
		PDCD1LG2	0.419483	0.112224						SRPX2	0.248483	0.216701							ZFP41	-0.29754	0.586839		DLGAP5	-0.6485	3.27189		GCDH	-0.63608	9.06824		CENPP	-1.11465	14.5694
		SSRP1	-0.12545	0.112224						MED20	-0.18724	0.21609							GBAP1	-0.34848	0.586427		TTN-AS1	-0.51701	3.27		EIF3L	0.414084	9.06297		FCF1	-0.6143	14.6
		TRPT1	0.28557	0.112224						TSPYL4	-0.21289	0.215771							ELMSAN1	0.423446	0.585555		MFHAS1	0.3874	3.26604		WHSC1	-0.45537	9.06297		CCDC3	-1.38535	14.5598
		DPP3	0.169253	0.112224						AC004918.3	-0.54324	0.215771							HES1	0.641935	0.585555		EPC2	0.486507	3.26521		PAIP2B	1.33995	9.05947		KIAA0391	-0.65022	14.6
		STARD10	0.287769	0.112224						WWC3	0.255747	0.215771							DCUN1D2	0.244024	0.585068		LOC100049716	-1.03775	3.25954		LETM1	-0.56801	9.0532		HMGN2	-0.87945	14.5524
		CAPN5	0.161652	0.112224						AC099850.3	-0.29722	0.215771							FUT1	-0.35675	0.584674		STK36	-0.45905	3.25954		EFTUD2	-0.45577	9.05231		SNORD17	-1.79892	14.5
		CDC123	-0.13188	0.112224						VPS53	0.215836	0.215065							DNAJC3-AS1	-0.4029	0.584427		MRFAP1L1	0.389794	3.25494		BYSL	-0.76027	9.04463		ALDH16A1	-1.00754	14.5381
		ESPL1	-0.17057	0.112224						ZBTB12	-0.45583	0.21465							FAM156A	-0.43853	0.584427		KIF24	-0.46774	3.24838		EPB41L1	0.870497	9.04		SLC41A3	0.778328	14.5361
		PARPBP	-0.24127	0.112224						JARID2	-0.28167	0.213506							MTSS1	0.204485	0.584427		FAAP100	-0.43778	3.24221		METAP1D	-0.70591	9.03992		E2F1	-0.95318	14.526
		PWP1	-0.1337	0.112224						PDGFA	0.251441	0.213506							PDCL	0.157523	0.584427		PIK3C3	0.283227	3.22965		EIF2B5	-0.5077	9.03907		SBF2	1.05424	14.5245
		CYLD	0.206685	0.112224						SIN3A	-0.20672	0.213506							C22orf29	-0.38577	0.584203		PTCHD3P1	0.321923	3.22863		PSRC1	-0.79516	9.02373		FAM234A	0.82697	14.5
		ZNF778	-0.25668	0.112224						PLEKHA8	-0.24842	0.213383							TOPORS	0.197365	0.582859		TRIM73	0.986615	3.22863		RWDD2A	0.647811	9.02		B2M	0.762186	14.5041
		PRPF8	-0.18179	0.112224						TFDP2	-0.30358	0.21249							DUSP7	0.441806	0.582792		FAM220A	0.488167	3.2264		DDX1	-0.55173	9.02054		BOLA3	-0.8178	14.4789
		PSMC3IP	-0.26925	0.112224						ZBTB2	-0.24496	0.212035							NCOA5	-0.28787	0.580558		MTIF2	-0.36062	3.23		DHRS9	-2.04262	9.01374		GPN1	-0.47138	14.4741
		PSME3	-0.12153	0.112224						PHF7	0.442055	0.211624							CLCN2	0.280926	0.580327		SARAF	0.353234	3.22495		MED10	-0.73418	9.01309		MRPL20	-0.61926	14.4
		MAFB	0.658867	0.112224						RPL13AP5	0.249844	0.211624							AJUBA	-0.29257	0.580127		LMCD1	-0.77771	3.22383		CENPF	-1.03353	9.01285		ATXN1	0.737857	14.4294
		ZC3H4	-0.14488	0.112224						PAFAH2	-0.33114	0.210909							LAMP1	0.109383	0.580127		C1QTNF6	-0.69297	3.22354		RRP15	-0.95532	8.99747		HSD17B10	-0.80983	14.4
		FADS1	0.204191	0.112152						TTC27	0.191777	0.210909							PLEC	0.341018	0.580127		PHF21A	0.451483	3.21943		PPM1G	-0.48101	8.99205		EXD2	0.412199	14.4243
		MAP3K4	-0.16328	0.111842						ARHGEF3	0.261729	0.210909							RANBP9	0.172298	0.580127		RAD51C	-0.37922	3.21943		TGFBR3	1.35788	8.98195		RIT1	0.6525	14.4187
		CRAT	0.176721	0.111842						AC093323.1	-0.25287	0.210909							RREB1	0.302504	0.580127		CNTNAP3B	-0.35654	3.21862		AFAP1L1	0.850306	8.9763		UBE2T	-1.00908	14.417
		ADPGK	-0.16603	0.111842						MAML3	-0.17972	0.210909							VIM	0.137849	0.580127		PTOV1-AS1	0.445855	3.21697		ETF1	-0.6575	8.97586		C11orf54	0.780831	14.395
		COX6A1	0.160457	0.111377						BRD9	-0.16523	0.210909							ZNF814	-0.35338	0.578192		STXBP5	0.453009	3.21303		COL4A5	0.56315	8.96969		TXNRD1	1.42631	14.3931
		ENOSF1	-0.18728	0.110715						COG5	0.272473	0.210909							BACH1	0.383935	0.577143		LOC101928100	-1.01738	3.21064		ZNF331	-0.59459	8.96044		PHB	-0.67592	14.3901
		CAPNS1	0.145919	0.110715						CTNND1	-0.14121	0.210909							PFN1P2	-0.57149	0.575347		RHBDD2	0.502112	3.21061		SLC22A17	1.78132	8.95895		CRLF1	-1.60446	14.3882
		PAWR	-0.15275	0.110214						FANCA	-0.25067	0.210909							AQP11	0.591004	0.572886		WDR45B	0.265699	3.21		CPSF6	-0.323	8.95675		ASIC1	1.80646	14.3767
		IL32	0.279604	0.110214						EIF5A	-0.1714	0.210909							ATP6V0E2-AS1	-0.4867	0.572886		TBC1D5	-0.33989	3.20708		FARS2	-0.54206	8.95464		EIF4G1	-0.94928	14.3683
		DVL1	0.15104	0.110191						C17orf80	-0.26937	0.210909							MAPRE3	-0.34348	0.572886		TRIM52	0.534479	3.20521		LARP6	0.749098	8.9418		GLIS3	1.94811	14.3567
		TMEM234	0.285209	0.110191						CHST2	0.224275	0.210731							SDHAP1	-0.35366	0.572886		NLRP2	-0.4239	3.20113		SNRPF	-0.52192	8.9418		RBM14	-0.8299	14.3567
		ARHGEF2	-0.14621	0.110191						EHBP1L1	0.346746	0.21038							ZHX2	0.308534	0.572886		ATP6V0C	0.340852	3.20102		ILF3-AS1	-0.74905	8.94122		DPH2	-0.8173	14.3542
		COL5A2	0.255747	0.110191						DGCR8	-0.25669	0.209281							ZNF521	0.303031	0.572886		PPP3CC	0.420545	3.19874		LRRC17	-0.79737	8.94054		HSPA9	-0.78591	14.3379
		GNL3	-0.12811	0.110191						NFIA	-0.2137	0.209129							LOC100128398	-0.38275	0.572136		HERPUD2	0.32336	3.19574		SCAMP5	1.13545	8.93557		PLPPR2	0.80343	14.3321
		SKP1	0.136936	0.110191						MAT2A	-0.23206	0.209129							BORCS6	0.358895	0.571725		RHNO1	-0.24683	3.19032		MRPL35	-0.61523	8.91476		SCPEP1	0.847464	14.3
		CCHCR1	0.202168	0.110191						COPG1	0.14358	0.209129							CAMTA1	0.172478	0.571012		TMEM185A	0.374944	3.18736		MYCL	1.18503	8.91447		TRMT61A	-0.98576	14.3102
		COA1	-0.17913	0.110191						AC008608.2	0.985046	0.209129							MAML1	0.187273	0.57043		ATG13	0.399009	3.18722		WDR73	-0.45008	8.90666		BANF1	-0.7305	14.3078
		LRRC17	-0.46957	0.110191						JADE2	0.255427	0.209129							ZNF721	0.231466	0.57043		TCEB3-AS1	-0.89413	3.18722		TFDP1	-0.45465	8.9062		WDR76	-1.06411	14.3078
		CCND1	0.513464	0.110191						TRIM38	-0.1861	0.209129							QTRT2	-0.19588	0.569509		MRRF	-0.26736	3.18122		TIMM17A	-0.71573	8.90118		ATAD2	-1.14103	14.3011
		LAMP1	0.137481	0.110191						SEPT7P2	-0.40458	0.209129							C7orf61	0.467326	0.569393		ZADH2	-0.24654	3.18122		LSR	-1.24093	8.89691		TMEM159	1.02072	14.2974
		GON7	-0.27054	0.110191						LY96	0.391551	0.209129							CHST3	0.192006	0.568419		PIGV	-0.43249	3.1796		STIP1	-0.56536	8.89394		RNF24	0.749453	14.2921
		UTP4	-0.17531	0.110191						AC084018.1	-0.76722	0.209129							USP22	0.13055	0.568419		TTI1	-0.32581	3.17905		G3BP1	-0.64215	8.89		ASNS	1.40626	14.2814
		NAA40	-0.17374	0.108505						DCAF4	-0.30068	0.209129							DCAF16	-0.28231	0.564602		IQGAP3	-0.61254	3.17726		AZIN2	1.727	8.88671		UHRF1BP1	0.706853	14.3
		RASAL2	-0.25071	0.106488						CNIH4	0.163731	0.209061							IER3	0.526719	0.564602		RAPH1	-0.66538	3.17726		CDKN3	-0.79879	8.88671		KCTD18	0.86884	14.3
		ENAH	-0.16274	0.106488						SEC31A	0.162823	0.209061							MERTK	0.299181	0.564602		PLCB2	-0.93208	3.176		NECAB3	0.848556	8.88671		SELP	1.60729	14.2
		PTTG1IP	0.10393	0.106488						NRARP	-0.47674	0.209061							CGRRF1	0.362732	0.563099		ALAS1	0.311617	3.17508		ANP32E	-0.74186	8.89		LLPH	-0.69334	14.2324
		OSTM1	0.244586	0.106138						TRMT61A	-0.3119	0.209061							KIAA0391	-0.1803	0.562656		CNNM4	0.435187	3.17		MTURN	1.26667	8.88131		C9orf9	1.08925	14.2289
		NIPA2	-0.14152	0.106138						SERAC1	0.326457	0.208813							RIT1	0.186474	0.562097		KIAA0040	-0.56827	3.16884		DDX46	-0.63668	8.88079		FAXDC2	2.25581	14.2257
		DOK5	0.313578	0.106138						ATP8B1	-0.28776	0.208813							TUBB3	0.378782	0.562097		KCNAB1	-0.90923	3.17		THBS3	0.948037	8.87267		CNRIP1	-0.44173	14.2
		SAFB	-0.13128	0.106138						RPSA	0.112523	0.208567							ISL1	0.677513	0.561926		PGBD1	0.388793	3.16454		INO80C	-0.54878	8.86547		DNAJC4	1.18435	14.2095
		HLCS	0.26603	0.106138						UPF3B	-0.21293	0.208544							LYSMD1	-0.38205	0.561686		HGFAC	1.33072	3.16423		IPO9	-0.34571	8.86213		PINK1-AS	-0.76041	14.1953
		POLR1A	-0.19377	0.10583						MERTK	0.276626	0.207439							C18orf8	0.201771	0.561042		ADSL	-0.24428	3.16381		AKT3	0.771898	8.86196		YAE1D1	-1.09448	14.1903
		HNRNPA3	-0.11402	0.105729						EIF4G1	-0.18761	0.207305							CARHSP1	0.190601	0.561042		SRSF3	-0.54537	3.16205		FBXO34	0.491543	8.86196		ANXA1	-0.8151	14.1789
		WRAP53	-0.17577	0.105194						TLE4	-0.24268	0.207305							CLPTM1	0.128646	0.561042		CES2	-0.40106	3.16189		SF3B3	-0.6316	8.86		NBR1	0.684762	14.1747
		DUSP3	0.151559	0.104614						SYCE1L	0.516751	0.207305							MEG3	-0.37419	0.561042		FAM86C2P	-0.83223	3.15972		NBPF3	0.609306	8.85375		PGAM5	-0.61386	14.1714
		PGBD2	0.344152	0.104157						SLC16A5	0.270673	0.207305							BMS1P5	-0.45189	0.560971		B3GALNT1	-0.74271	3.15822		NACAD	1.16166	8.85		CDC123	-0.73403	14.1528
		SLC4A2	0.115628	0.104157						RHEB	0.163725	0.205744							HIST3H2A	0.400574	0.56077		INPP5A	0.254919	3.15822		FAM63A	0.962359	8.84332		TIMM10	-0.90466	14.2
		ATF1	0.211237	0.104157						AC078817.1	0.737168	0.20559							NDUFA6-AS1	-0.44026	0.56077		PIWIL4	1.10834	3.15822		HN1L	-0.60963	8.80258		GJA1	-0.74954	14.1473
		CLDN14	0.540631	0.103992						RPSAP19	0.451694	0.205274							NRAV	-0.33228	0.56077		HIVEP3	-0.60615	3.15622		KIAA0391	-0.50785	8.79699		MTCH2	-0.46118	14.1442
		ZNF358	0.29551	0.103723						SSRP1	-0.14159	0.205274							PTER	-0.46875	0.56077		METTL23	-0.41622	3.15585		NOM1	-0.53132	8.79697		ABHD14B	0.896161	14.1
		TXLNG	-0.19899	0.103283						CHIC2	0.227829	0.204343							TP53RK	-0.16482	0.560663		SLC25A42	0.618144	3.1528		PMVK	-0.5731	8.79		ZNF674-AS1	-1.3268	14.1263
		ARHGEF7	-0.13039	0.103042						ARGLU1	-0.26515	0.203717							FBXO31	0.265055	0.560244		CLEC12B	-1.2687	3.15269		ST13	0.305769	8.78747		PRR5	1.58309	14.1246
		EPC1	0.262732	0.102591						DDX19B	-0.36608	0.203459							KIF16B	0.178987	0.560244		KIF20A	-0.54785	3.15218		BNIP3L	1.14628	8.78		ZNF354A	1.09262	14.1
		SLC9A3R2	0.165293	0.102295						SLC7A2	0.510389	0.203269							MICA	0.243787	0.560244		OSBPL11	0.423126	3.15		PTMA	-0.38687	8.76258		FTSJ1	-0.70971	14.1059
		CRIP2	0.204933	0.102226						FAM124B	-0.38687	0.203214							RNF24	0.21343	0.558784		TTC9C	0.364117	3.13347		GINS1	-0.85654	8.75458		HCCS	-0.54356	14.1
		TMEM163	-0.42272	0.099821						DTYMK	-0.18473	0.201223							BCL6	0.620707	0.558472		ATP2A1	0.977354	3.13214		CASZ1	1.20641	8.75206		PHLDB2	-1.15588	14.1
		DCHS1	-0.20465	0.099339						DEK	-0.16051	0.201223							SLC24A1	-0.20395	0.557792		ZSCAN30	-0.40676	3.13214		PWP2	-1.07335	8.75206		MRRF	-0.53455	14.1
		FRY	-0.31443	0.099339						EFHD2	0.181614	0.201212							ATXN7L3B	-0.20452	0.557209		FAM173B	-0.6436	3.12704		MMRN2	0.718471	8.75155		OTOGL	-2.16232	14.1
		GPAT3	-0.45366	0.099151						CEP95	-0.26912	0.201212							OXSM	-0.29766	0.557209		PDCD4	0.579795	3.12643		KLHDC4	-0.51036	8.74806		MSL3	-0.5464	14.0562
		AK4	-0.31814	0.099033						ZNF234	-0.30704	0.201212							GJA5	-0.70078	0.55538		LMTK2	0.402793	3.12486		GALNS	0.751912	8.74434		ADAMTS13	1.97001	14.0442
		RUSC2	0.193504	0.099033						MT-TP	0.298856	0.201109							CHCHD2	0.174838	0.554066		HTR1D	-0.84795	3.11946		NUDC	-0.63874	8.7373		UBE2H	0.526278	14.036
		USP15	-0.18496	0.099033						TMEM54	0.256486	0.200722							LOC339803	-0.25898	0.554066		KIAA1644	-0.92572	3.11348		TIMM10	-0.71489	8.73237		ATIC	-0.69434	14.025
		PKN1	0.165542	0.099033						C1orf109	-0.2641	0.200722							CABYR	-0.38906	0.553284		STK3	0.610943	3.11264		COA4	-0.63867	8.72982		PRIM1	-1.04022	14
		SLC20A2	0.312873	0.098928						PAICS	-0.17067	0.200722							PMAIP1	0.399432	0.553284		CDKL1	-0.63772	3.10169		ACER2	1.26298	8.72519		RNF103	0.692482	13.9793
		NFIB	-0.11688	0.098928						CAMK2D	0.218001	0.200722							PTCH1	0.501969	0.553284		LINC01197	-0.47831	3.09949		FANCC	-0.58404	8.72412		APOL1	1.60763	13.962
		SEL1L3	-0.24465	0.098176						DIAPH2	0.309787	0.200722							SETD1B	0.187063	0.553284		GPBP1L1	0.256822	3.0994		PRCP	1.17644	8.72342		SDCCAG3	-0.56719	13.9619
		FAM173A	0.290232	0.098176						MTUS1	-0.2832	0.200722							UNG	0.18418	0.553284		MAP3K2	0.533387	3.0956		MARS	-0.57298	8.71		DONSON	-0.87231	13.9502
		S1PR1	-0.10974	0.098151						GINS4	-0.22455	0.200722							AAMP	0.183282	0.549843		NAV1	-0.72586	3.09029		PLEKHG4	-0.74752	8.71		RRM2	-1.16822	13.9409
		CD109	0.219204	0.09788						MRRF	-0.22421	0.200722							FEM1C	0.350062	0.549843		CCNE1	0.426678	3.08938		SMPD1	0.590518	8.70894		NELFCD	-0.50173	13.935
		ACER2	0.423949	0.09788						WDR5	-0.13802	0.200722							ZBTB43	0.261661	0.547214		TFCP2	-0.28355	3.08709		BLM	-1.1159	8.6951		R3HDM2	0.959559	13.9289
		SRM	-0.19159	0.097799						MICAL2	-0.41869	0.200722							FAM219B	-0.24164	0.547116		LGALS8	0.377692	3.0806		MED22	-0.44784	8.69		HIVEP2	1.08274	13.9
		HTR1D	0.472707	0.097799						CMAS	0.179737	0.200722							RAB5B	-0.14324	0.546153		FAM131B	-0.817	3.08048		MOSPD3	0.829911	8.68463		HERC2P3	1.13596	13.9
		SORT1	-0.22969	0.097799						RGCC	0.425731	0.200722							ZNF347	-0.38257	0.546153		PLEKHM2	0.357351	3.07455		GEMIN5	-0.87323	8.67897		ZNF726	-1.88071	13.9064
		GLUL	0.123906	0.097799						FCF1	-0.16168	0.200722							FAM95B1	-0.60509	0.543277		TRMT10A	-0.49993	3.07171		DNTTIP2	-0.69315	8.6774		RWDD2A	0.789819	13.9
		RNF149	-0.20543	0.097799						CCNDBP1	0.236475	0.200722							OSBPL7	-0.28985	0.542631		SS18L1	0.381645	3.07089		IFT140	0.793386	8.67255		KAT7	0.886592	13.8481
		UQCC2	0.265713	0.097799						TELO2	-0.22697	0.200722							DLC1	0.503072	0.542194		USP22	0.227903	3.06976		SYNCRIP	-0.81979	8.67118		RABGAP1L	0.817496	13.8366
		AHI1	0.282104	0.097799						BRCA1	-0.25442	0.200722							SHC3	-0.28861	0.542194		TMEM206	0.361622	3.06848		TMEM38A	1.26416	8.67118		GTF3C2	-0.50465	13.8298
		ZNF92	-0.31889	0.097799						HOXB-AS3	-0.59958	0.200722							TXNDC11	0.141626	0.542056		CEP126	-0.63301	3.06364		SRSF1	-0.62551	8.66966		HTRA3	1.11423	13.8
		POLE3	-0.14329	0.097799						SNPH	0.212115	0.200722							ZNF562	-0.31234	0.542056		MYO1C	-0.39744	3.06337		TRA2A	-0.5558	8.65671		EPB41L4A	1.189	13.7943
		SEC16A	-0.13997	0.097799						TBXA2R	0.521994	0.200722							DCTN3	0.159907	0.541654		TRIM22	-0.37994	3.05966		PSMB2	-0.37068	8.64058		TSPAN8	-2.32743	13.8
		ABCB9	0.364502	0.097799						PTPRS	0.264979	0.200722							ZFHX3	0.354335	0.541296		PPCDC	-0.45738	3.05702		RPS6KA4	-0.66157	8.64		LMBR1L	0.94396	13.8
		HM13	0.129496	0.097799						MRPS6	0.259522	0.200722							LOC100506178	-0.43894	0.540899		MEX3C	0.406896	3.05585		COL6A1	1.0015	8.62737		CDK5RAP2	-0.61102	13.7649
		ADAMTS4	-0.54647	0.097598						BCL7A	-0.23766	0.200647							PRX	0.376744	0.540899		NFIA	-0.4948	3.05218		NRM	-0.60562	8.61549		CYB5R2	-1.64062	13.8
		AURKB	-0.15154	0.097494						FAM174B	0.265855	0.200647							GABRE	-0.39571	0.539646		S1PR1	-0.44768	3.0473		PMF1	-0.6927	8.60615		P4HA2	1.08614	13.7518
		ABCC1	0.238251	0.097299						NTSR1	0.627981	0.200647							KIF13A	0.141008	0.53904		MYB	1.12313	3.0396		TUBB4B	-0.94877	8.60615		E2F8	-1.16037	13.7285
		FCGRT	0.257344	0.097299						FAM92A1P1	0.649703	0.198387							KCNJ14	0.575324	0.538259		CRKL	0.222262	3.0394		NUDT15	-0.95014	8.60348		SEZ6L2	1.20257	13.7251
		GPR89A	0.449591	0.096987						PGLS	0.26917	0.198371							SLC25A36	0.410169	0.538259		PINK1	0.602971	3.03576		VARS	-0.75347	8.60172		PHF2	0.53551	13.7031
		WWC3	0.172184	0.096987						KLHL21	0.204966	0.197931							CD276	0.170415	0.536666		RGAG4	0.8095	3.03301		PTK7	0.81592	8.60125		CASP4	0.662787	13.6986
		RAPGEF1	0.164318	0.09695						CERCAM	0.185115	0.197459							PPID	-0.15134	0.53473		SESN2	0.597305	3.03301		PRICKLE2	1.09014	8.59997		ITGB1BP1	-0.53813	13.6937
		SYT11	0.171617	0.096544						RPL13A	0.180957	0.197459							TMEM81	0.441895	0.534557		TTC30B	-0.74221	3.03301		ABHD6	0.770206	8.59731		HSPA8	-1.12667	13.6872
		SLC17A5	0.247715	0.096496						SLC1A1	0.260276	0.197314							DUS2	-0.21464	0.534113		TACO1	-0.37224	3.03137		CREBRF	1.40673	8.59573		SIAE	0.770297	13.6801
		PSIP1	-0.11585	0.095676						POLD2	-0.18617	0.196987							METTL3	-0.1812	0.533328		PHF8	0.323566	3.02979		KIF15	-0.75189	8.59		GRN	0.847969	13.6799
		UNC50	0.171592	0.09427						TAF15	-0.16624	0.196987							WDR77	-0.20789	0.533328		KIAA1671	-0.41136	3.0268		SURF1	0.698691	8.58545		EPHX4	-1.30061	13.675
		NRP1	-0.15759	0.093002						H2AFZ	-0.12072	0.196159							OAZ1	0.194167	0.532115		PTGR2	-0.58719	3.02675		H2AFX	-0.93875	8.58156		BCL2L12	-0.95455	13.7
		INPP5A	0.177949	0.093002						DGCR11	-0.50536	0.195728							DEDD2	0.333305	0.530897		RAB7A	0.237968	3.02629		RAB3D	0.906805	8.57564		PSMC5	-0.59242	13.6
		CTNNB1	0.110394	0.091703						TPP1	0.253772	0.194974							XKR8	0.219136	0.530805		FAM175B	0.328008	3.03		TMEM219	0.79709	8.5732		PBK	-1.42728	13.6272
		SERPINB9	0.171439	0.091703						EIF4G2	-0.14989	0.194827							ZSWIM6	0.421463	0.530805		WNT2B	0.86419	3.02504		SNHG17	-0.65552	8.57		DNASE1	0.89562	13.624
		NCAPD2	-0.12689	0.090968						SLC35D1	-0.23614	0.19459							BOLA3-AS1	-0.33014	0.53044		VCAM1	-1.14772	3.02356		ERLIN1	-0.50136	8.56816		RBL2	0.524666	13.5871
		GSPT1	-0.13859	0.089469						IL6R	0.288358	0.19459							MIR22HG	0.300365	0.53044		SLC26A1	-0.68974	3.02352		SERPINB9	0.61901	8.57		BAG3	-0.89407	13.6
		LONP1	-0.12003	0.089469						DUSP23	-0.31685	0.19459							RFXAP	-0.38818	0.526702		WWC3	0.20618	3.02352		TRIM34	0.847175	8.56678		NACAD	1.41741	13.5642
		PCID2	-0.15245	0.088842						DPY30	0.194695	0.19459							LMNB1	-0.24912	0.525888		ZNF791	0.612753	3.0167		NOL9	-0.6863	8.55916		ITFG1	0.779778	13.6
		MRTO4	-0.16543	0.088044						RANBP9	0.15717	0.19459							DICER1	-0.42622	0.524207		METRNL	0.467448	3.01403		NCAPD2	-0.59823	8.55196		UROD	-0.58792	13.5541
		SH3BGRL3	0.139953	0.088044						TSTD3	0.59208	0.19459							FZD5	0.501149	0.524207		HSD3B2	1.27937	3.01392		KIAA1191	0.275384	8.55048		MTMR3	0.645498	13.5407
		LYSMD1	0.36996	0.088044						ZNF33B	-0.39337	0.19459							INAFM1	0.455332	0.524207		SAFB2	0.344131	3.01392		GKAP1	1.17615	8.54797		PHF1	1.08755	13.5354
		SMYD3	0.224264	0.088044						GRASP	0.234825	0.19459							TNPO2	-0.15063	0.524207		WBP4	0.289314	3.01241		KIF18A	-0.99249	8.55		TIMM8B	-0.74184	13.5285
		ZNF672	0.18838	0.088044						CYFIP1	0.137276	0.19459							FAM160A2	0.241264	0.522608		LRRC37A3	0.559073	3.01137		POP7	-0.69832	8.54		BBS1	0.871199	13.5275
		PCDH1	-0.22374	0.088044						TM6SF1	0.385225	0.19459							ZNF221	-0.50561	0.522214		FAM101A	-0.86813	3.00922		CRACR2A	-0.76079	8.53401		VEPH1	-1.01665	13.5
		HILPDA	-0.25618	0.088044						MRPL46	-0.38174	0.19459							CLUAP1	-0.16948	0.521952		NUTM2D	0.622959	3.00221		RNASE4	1.0657	8.53197		MAN2B1	0.796169	13.5
		PDCL	0.156859	0.088044						GINS2	-0.18205	0.19459							DHFRL1	-0.32571	0.521952		TGM2	-0.32773	3		RGP1	0.443133	8.52223		VCP	-0.62057	13.4902
		RNF141	0.200481	0.088044						U62317.2	-0.81711	0.193963							IGF2R	0.27017	0.521952		PRR13	-0.24268	3		EARS2	-0.65688	8.52169		TARS	-0.70017	13.4896
		CRY1	-0.19514	0.088044						RPS2P32	0.78556	0.193686							MRE11A	-0.24364	0.521952		NAGS	-0.86816	2.99736		DOHH	-0.77773	8.51153		RBMS2	0.547414	13.4733
		PRMT5	-0.13594	0.088044						DGAT1	0.210589	0.191803							PPIL3	-0.18529	0.521952		ATG14	0.437034	2.99553		DSCR3	0.283016	8.50076		PRX	1.27206	13.4688
		PPM1A	0.208882	0.088044						TRAF4	-0.30339	0.191222							ZNF236	0.241061	0.521952		MAP1LC3B	0.384163	2.99401		CLN6	-0.55574	8.5		ATG4A	-0.64055	13.4629
		BTBD6	0.170387	0.088044						C2orf27A	-0.34238	0.19119							ZNF343	-0.28227	0.521952		PTK2	-0.22632	2.99401		C8orf33	-0.42968	8.49582		CRYBB2P1	-1.02618	13.5
		AC068870.2	-0.73929	0.088044						MRPL3	-0.16314	0.19119							GPSM2	-0.23805	0.519548		CBX8	0.68953	2.99371		ABCB11	-1.82814	8.49265		SPATA7	1.04615	13.4575
		NOP53	0.216227	0.088044						PDLIM4	0.190249	0.19119							PPP3CA	0.280049	0.519448		MRPS18B	-0.33457	2.99248		NIF3L1	-0.57766	8.49243		SEMA4F	0.803436	13.446
		CDC42EP5	0.346806	0.088044						AGPAT1	-0.23022	0.19119							BRD3	0.186062	0.51872		DPYSL3	-0.24704	2.9922		MON1A	-0.58794	8.49023		CLDN15	1.30526	13.4
		SSBP3	-0.12606	0.08801						POLE3	-0.18976	0.19119							POLG2	-0.28574	0.51872		MED11	-0.42393	2.98989		SARAF	0.542059	8.48775		SLC19A1	-0.78943	13.4357
		PTPA	-0.1173	0.088006						VAV2	0.155052	0.19119							ZNF585B	-0.30217	0.51872		PARP12	-0.32378	2.9881		RAB8A	-0.39723	8.48152		ANLN	-1.36418	13.4214
		PGAM1	-0.10904	0.088006						KLC2	0.171183	0.19119							ZRANB3	-0.25549	0.51872		DKFZP434I0714	-0.66658	2.98661		PCAT19	0.981968	8.47037		NUAK1	1.19267	13.4167
		NUCKS1	-0.14967	0.087877						BCL2L2	-0.19302	0.19119							C8orf4	-0.50218	0.517031		SEC24B-AS1	1.10974	2.98582		HNRNPM	-0.96164	8.46946		RABL3	-0.96289	13.4114
		CARS	-0.13388	0.087877						PACS2	0.183442	0.19119							ZBTB11	0.493056	0.516872		BRPF3	0.359584	2.98425		NDRG3	0.329199	8.46911		PSMD6	-0.44436	13.4113
		CTSC	-0.14326	0.087877						TMEM8A	0.168441	0.19119							ZNF699	0.488758	0.516872		NEK4	0.372166	2.98		CDCA8	-0.72935	8.46571		HDAC5	1.43957	13.4106
		TMEM107	0.251465	0.087877						LYL1	-0.23372	0.19119							CTC1	-0.20485	0.51673		NUDT13	-0.67735	2.98302		HERC2P3	0.89483	8.46074		PSMD3	-0.59712	13.405
		GRN	0.197352	0.087877						DCP2	-0.25874	0.191068							LOC257396	-0.44397	0.51673		EPHX1	0.563437	2.98246		SLC17A5	0.642629	8.45615		PAIP2B	1.6017	13.398
		ANXA2P2	-0.1245	0.086123						EPM2AIP1	-0.19007	0.19024							G2E3	-0.46712	0.513588		ARHGAP30	-1.28652	2.98239		TOMM34	-0.52383	8.45078		DNAJC7	-0.38321	13.3863
		TNFRSF11A	0.465082	0.086123						NISCH	-0.28115	0.19024							GTF2H2C	-0.27283	0.513588		ULBP2	0.47152	2.98129		ABCA1	1.33188	8.45076		LYRM9	1.64014	13.3638
		ELOA	-0.1432	0.086073						PSPH	-0.22024	0.19024							IL10RB	-0.19491	0.513588		HSF2	0.52368	2.9808		DGCR11	-1.1351	8.45		SLC45A1	1.73123	13.3
		GPX8	0.121744	0.086073						GALNT11	0.172575	0.19024							MOV10L1	-0.31221	0.513588		MRM1	-0.54229	2.97883		HSD17B4	0.351302	8.44585		POLD2	-0.81826	13.3313
		MAT2B	-0.12882	0.086073						TNFRSF10A-AS1	0.576145	0.19024							SNRNP35	-0.35714	0.513588		NEU1	0.392339	2.97795		ADAM12	-1.74037	8.44432		GLA	-0.60767	13.3
		SERBP1P1	-0.25683	0.086073						TSTA3	0.196043	0.19024							ZNF282	0.213179	0.512824		MPZL2	-0.61427	2.97649		ENO2	1.38138	8.44079		IFNGR1	0.902804	13.3172
		CNTNAP3C	0.431427	0.086073						GTPBP1	-0.1802	0.19024							FAM27E3	-0.50952	0.51278		HBP1	0.431527	2.97391		SLC9A7	0.62916	8.43		USP30	0.823623	13.3
		EHBP1L1	0.181499	0.086073						MRM1	-0.34235	0.189115							MCM9	0.182988	0.512027		RAB3GAP1	0.304127	2.97369		GALNT11	0.473089	8.42766		FAM168A	0.434643	13.3045
		P4HA3	0.286256	0.086073						JUN	0.184236	0.18889							MIR126	-0.70781	0.512027		LINC01410	-0.92074	2.97318		FN3K	1.05626	8.43		DYNLL2	-0.54225	13.2848
		SEPHS1	-0.13064	0.086073						PELP1	-0.14392	0.188013							REST	0.300068	0.512027		F2RL2	-0.72982	2.97057		ADCY4	1.08997	8.42		LAMP1	0.368598	13.2848
		PHKB	-0.14733	0.086073						SGMS2	0.41492	0.187362							SETD1A	0.233061	0.512027		CABLES1	-0.32642	2.97026		USP10	-0.50113	8.42		TXNDC17	-0.64816	13.2801
		HOOK2	0.273561	0.086073						MAOA	-0.2349	0.187362							FAM185A	-0.32177	0.511928		MRPL22	-0.30175	2.97026		SLC35B1	-0.5121	8.41239		MCMBP	-0.74064	13.2662
		PARD3B	0.347632	0.085822						PJA1	0.215931	0.187362							RPS5	0.196138	0.511928		RFX5	-0.22542	2.96979		ZNF277	1.03227	8.40904		DHRS7	0.470083	13.2561
		NOC2L	-0.13845	0.085066						SWAP70	0.230516	0.187362							FAM122B	-0.21032	0.5116		GATAD2B	0.38517	2.96963		BOLA3	-0.62381	8.40835		MAGI2	1.59474	13.2236
		BYSL	-0.16045	0.085066						ZNF740	-0.20673	0.187362							C7orf26	0.226794	0.511339		SAFB	0.3224	2.96963		C1orf226	0.710024	8.4		RER1	-0.39845	13.2
		DLC1	0.252686	0.084864						SLC5A3	0.464235	0.187362							HMCN1	0.434432	0.511339		ABCC3	-0.92945	2.9685		XRCC6	-0.45615	8.39328		FBXO5	-1.08937	13.2027
		FBXO44	0.237134	0.084662						PRMT2	0.176582	0.187362							HSPA1A	-0.47849	0.511339		HMMR	-0.821	2.96789		DAW1	-1.45359	8.39		STAMBPL1	-1.95391	13.2
		PIK3R3	-0.2005	0.084662						CDC42EP3	0.205622	0.187051							AP2M1	0.143405	0.510648		SLC2A13	0.682524	2.96779		CCDC86	-0.95784	8.3767		LYAR	-0.99526	13.1968
		NFIA	-0.19602	0.084662						MTLN	0.235984	0.187051							KANSL3	0.130109	0.507069		KIF3C	0.405633	2.96672		SLC7A5	-1.17953	8.3746		DSTYK	0.752534	13.2
		IFI16	-0.12844	0.084662						AC147067.1	0.974415	0.187051							PAPD7	0.22536	0.507069		SLC35F6	-0.24879	2.96672		LIG3	-0.49757	8.37455		STON1	1.52107	13.1838
		SHISA4	0.205023	0.084662						HHIP	-0.15582	0.187051							PP7080	-0.24129	0.507069		TMEM18	-0.3497	2.96672		PUF60	-0.58297	8.3736		TSPAN31	0.707466	13.1827
		NID1	-0.23347	0.084662						BRD3	-0.18111	0.187051							ZNF169	-0.32406	0.507069		KDM8	-0.72794	2.9664		CRYZL1	0.545603	8.36645		GSE1	0.979496	13.2
		MSH6	-0.13753	0.084662						CDCA5	-0.19242	0.187051							FAN1	-0.17907	0.507057		KIAA1683	1.25833	2.96438		ATP6V0A2	-0.54833	8.36438		S100A11	-0.72952	13.1745
		GPAT2	0.413614	0.084662						ETNK1	-0.22127	0.187051							PTCD2	-0.28004	0.506343		HCFC2	0.519901	2.96367		PAIP2	0.596684	8.36236		KIAA1324L	0.612386	13.2
		EPC2	0.186928	0.084662						ZNF598	0.149101	0.187051							MAMDC4	-0.42586	0.506076		MNS1	-0.69628	2.96367		BEND3	-0.87443	8.35		MUM1	-0.67388	13.2
		ADAM23	0.250418	0.084662						KRI1	-0.23865	0.187051							SVIL	0.164439	0.505605		HNRNPR	-0.2777	2.96312		PRX	1.01658	8.35363		POLE2	-1.635	13.1
		VHL	0.141772	0.084662						TTYH3	0.151969	0.185996							PRKCH	0.149974	0.504959		ERLIN2	-0.25318	2.96227		SULT1B1	-1.74515	8.35		TDRP	1.09223	13.1
		AC096921.2	0.443366	0.084662						MVP	0.202278	0.185876							TRIM6	-0.40331	0.504039		LHX6	-0.70093	2.95785		CKAP2L	-0.88049	8.34		COA7	-0.86452	13.1356
		ALS2CL	0.322858	0.084662						ZNF329	0.298931	0.185599							GPR75	0.68506	0.503741		MSH5	-0.53377	2.95785		JMY	1.00341	8.33839		ABRACL	-0.57465	13.1
		WFS1	0.308437	0.084662						PAQR7	-0.33811	0.184235							ISG20L2	-0.18112	0.503562		FAM192A	-0.20496	2.95382		AGAP1	0.463152	8.32721		ZNF740	0.56238	13.1124
		CXCL6	-0.75311	0.084662						ADRB2	0.748729	0.183887							ZNF93	-0.45556	0.502283		KCNC3	0.988004	2.95254		SNORD17	-1.30057	8.3231		HLA-DPA1	-1.7322	13.1
		MTHFD2L	-0.23827	0.084662						IDI1	0.215694	0.183737							ZNF497	-0.5409	0.501861		RNF213	-0.52561	2.95254		VAT1	0.528894	8.32		GBAS	0.523489	13.1
		NAAA	0.20778	0.084662						ACTR8	-0.20141	0.182924							CERK	0.137851	0.501296		EIF2B2	-0.38636	2.9493		NOC4L	-0.70472	8.32		SNRPG	-0.73188	13.1
		SCD5	-0.1568	0.084662						MAGI1	-0.39347	0.182924							PWP2	-0.36107	0.501296		MRPS16	-0.19631	2.9493		SNHG1	-1.04502	8.31596		PRICKLE2	1.32753	13.0652
		HERC6	0.325742	0.084662						MMRN2	-0.15868	0.182924							DET1	-0.26106	0.501262		PHF11	-0.44948	2.93727		TRNAU1AP	0.550261	8.31422		HKR1	0.72566	13.1
		GSTCD	-0.21592	0.084662						ENTPD7	-0.22116	0.182924							MYO10	0.260428	0.501262		ZNF22	-0.41346	2.93601		TAP1	0.838877	8.3122		RBM12	-0.68757	13.0524
		HHIP-AS1	0.141293	0.084662						LRRC57	0.245972	0.182924							CHRNA7	0.642306	0.500733		LARP6	0.456663	2.93523		SPATA7	0.83344	8.31025		PNP	-1.05734	13.0455
		MTRR	-0.23007	0.084662						NPEPPS	0.200907	0.182924							ANKRD52	-0.17507	0.500363		MAP2K6	-0.78586	2.93523		FLAD1	-0.60214	8.3		ANP32E	-0.89132	13
		ZFR	-0.15461	0.084662						YPEL2	-0.34097	0.182924							P2RY11	0.328212	0.500363		MLLT3	0.499817	2.93523		CCDC3	-1.00201	8.2987		CCRL2	-0.92558	13.0398
		CCNH	-0.2476	0.084662						ZNF792	-0.28158	0.182924							ZNF425	0.536632	0.500363		CCNG2	0.639371	2.93459		ZKSCAN1	0.678999	8.28899		H2AFY	-0.35931	13.0093
		PDLIM4	-0.18834	0.084662						KIAA1211L	0.341998	0.181782							RNF44	0.293891	0.499734		ARMC6	-0.38018	2.93288		DBNDD1	0.580507	8.26339		ABCG2	1.96883	13
		ADAM19	-0.19278	0.084662						HELZ2	0.217911	0.180566							TMEM102	-0.32565	0.499217		CCNL2	0.321617	2.93038		ADAMTS13	1.53425	8.25892		ANAPC16	0.560243	12.9877
		UBE2J1	0.133688	0.084662						LPIN2	0.288394	0.180246							PSPN	0.429775	0.499019		LARS	-0.2868	2.92713		KIF18B	-0.91517	8.24884		SCARB1	-0.6729	12.9831
		TSTD3	0.571596	0.084662						PTGER4	0.377158	0.179849							RHBDD2	0.26876	0.499019		PPP1R11	-0.31357	2.92274		POLR1C	-0.76666	8.24074		INHBB	2.32242	12.9788
		CCNC	-0.15413	0.084662						PRR29	-0.34319	0.178327							SRSF7	-0.19573	0.4987		PIAS4	0.455229	2.921		GCNT2	0.589867	8.23462		PWP1	-0.61264	13
		CYTH3	0.209986	0.084662						PLXNB1	-0.25014	0.17815							ZBTB25	-0.28441	0.4987		ZNF544	-0.30968	2.921		MCM5	-0.75123	8.22162		PARD6A	1.40818	13
		BRI3	0.141394	0.084662						E2F3	-0.24921	0.17815							RNF20	-0.13758	0.497296		ZNF707	0.517876	2.92084		RRP12	-0.91476	8.21519		CASC4	0.688731	12.9539
		CNOT7	-0.12274	0.084662						HERC2P9	-0.3352	0.17815							VAPB	-0.1801	0.497296		FCHSD1	0.468544	2.91957		GTPBP4	-0.7233	8.21		SLC25A42	1.1618	12.9442
		IKBKB	0.186894	0.084662						TRIM47	0.413267	0.17815							DYX1C1	0.495956	0.496563		NSMCE4A	-0.25996	2.91755		KCNAB1	-1.38834	8.2		CLSTN3	1.2826	12.9422
		CHD7	-0.21982	0.084662						IMPACT	-0.17744	0.17815							HOXD4	-0.50007	0.496563		CABP4	-0.87255	2.91		PHB	-0.51402	8.19723		SERPINB6	0.793142	12.9
		BNC2	-0.28248	0.084662						HSD17B14	0.417445	0.17815							RPS9	0.222579	0.496563		HDDC2	-0.42905	2.91153		MFGE8	0.991297	8.19		NFKBIL1	0.920253	12.9383
		COL5A1	0.22874	0.084662						FLT1	-0.23866	0.177986							SLC35A2	0.152275	0.496563		LOC257396	-0.79101	2.9063		CENPW	-0.78699	8.18574		SAFB2	-0.67728	12.9
		ABCA2	0.272891	0.084662						AC009299.2	-0.50556	0.175362							MTERF4	-0.16141	0.495111		MOSPD1	0.489063	2.90616		CDK2	-0.41605	8.18		CCDC80	-0.79141	12.9
		SWAP70	0.172163	0.084662						APLN	0.29261	0.175362							TLR6	-0.39825	0.495111		HSD3B1	1.26986	2.90591		KSR2	-1.40676	8.18		TMX2	-0.59469	12.9216
		BORCS5	0.299773	0.084662						POLR3K	-0.21565	0.175362							ZNF850	0.568526	0.495111		AKR1E2	-0.66316	2.90311		TPP1	0.571104	8.17557		CD99L2	0.562321	12.9116
		PPHLN1	-0.13347	0.084662						THRA	-0.23998	0.175362							FKBPL	0.544513	0.495098		YTHDC2	-0.342	2.90207		MRPL46	-0.54442	8.17395		CPPED1	-0.74574	12.9
		PHLDA1	0.165582	0.084662						ZNF486	-0.30547	0.175362							TTC31	-0.18411	0.495051		KIAA1549L	-0.70689	2.89966		MAGI1	0.880871	8.16		PDAP1	-0.58962	12.8944
		TCTN1	0.231719	0.084662						ETHE1	0.301941	0.175362							KCTD7	-0.25138	0.494784		MAP10	-0.81699	2.89966		ZNF740	0.448752	8.16281		MTFP1	-1.07598	12.8845
		GCN1	-0.17442	0.084662						LRRC3	0.228607	0.175362							TGFBRAP1	0.158542	0.493437		CCDC28A	0.571638	2.89758		ATP6AP1	0.454467	8.16266		PPP1R8	-0.48232	12.8844
		DDX51	-0.17018	0.084662						CEP68	-0.38312	0.174875							CDYL	0.230321	0.492504		RBFOX2	0.221368	2.89758		CASC4	0.552061	8.15877		AHCYL1	0.578392	12.8686
		LACC1	0.379573	0.084662						TIA1	-0.17831	0.174875							DDX11	-0.20982	0.492504		ZNF862	0.625815	2.89558		DDIT4	1.68011	8.15877		ITFG2	-0.61612	12.9
		PTPN21	0.277301	0.084662						CASP2	-0.20292	0.174875							HIST2H2AA4	0.480295	0.492504		CLPX	0.229921	2.8935		SLC25A10	-0.77094	8.15877		SCD5	0.718168	12.8597
		MAPKBP1	-0.13327	0.084662						TBC1D2	0.463977	0.174875							CC2D1B	-0.2003	0.492403		GCH1	0.889109	2.8935		L3MBTL2	-0.49354	8.15719		PTGFRN	0.51367	12.8561
		GNB5	-0.22621	0.084662						NAA40	-0.22392	0.174875							RPL14	0.13468	0.491539		C19orf54	-0.57666	2.89263		POP1	-1.26279	8.15		CCNE2	-1.57988	12.9
		UBL7	0.202899	0.084662						AP002360.1	-0.52512	0.174875							RPL18A	0.198454	0.490547		FAM214A	0.682067	2.89097		GPR137	0.732849	8.14633		BRIP1	-1.41689	12.8426
		DECR2	0.20849	0.084662						HIF1A	-0.13368	0.174875							METTL18	-0.42399	0.490336		DANCR	0.316623	2.88365		PLBD2	0.47184	8.14143		ADM2	2.15854	12.8
		MAPK8IP3	-0.17691	0.084662						CTSZ	0.159556	0.174875							BSG	0.177889	0.489544		BORCS8	-0.44481	2.88299		CCNF	-0.633	8.13827		ANAPC15	-1.08274	12.8425
		CNOT1	-0.18113	0.084662						ATP1B1	0.286203	0.174865							ARL14EP	-0.2907	0.487986		MMAB	-0.45	2.88131		IFT52	0.405635	8.13827		MIPEP	-0.66232	12.8
		TRADD	0.252654	0.084662						FKBP1B	0.399142	0.174865							NR3C1	0.276791	0.487986		TEX35	1.02278	2.88131		STARD10	0.996276	8.13733		CAMK2D	1.28314	12.8351
		HSDL1	0.175441	0.084662						SDAD1	-0.18142	0.174865							ZNF785	-0.35633	0.487986		UBXN7	0.471636	2.87982		LYST	1.04753	8.14		FAHD2B	1.05055	12.8
		CLUH	-0.12937	0.084662						CENPU	-0.19499	0.174865							MEF2A	0.2132	0.487738		ATAD2B	0.573331	2.87862		NDC80	-0.84633	8.13355		TTC39A	2.18145	12.8227
		LRRC37A16P	0.303958	0.084662						TYW1	-0.20788	0.174865							SYF2	0.163344	0.487738		SLC17A5	0.397585	2.87511		LOC113230	1.80994	8.1282		TMEM132A	0.923537	12.8
		DDRGK1	0.146452	0.084662						RAN	-0.11441	0.174865							KCTD21-AS1	-0.48367	0.487539		ZNF263	0.312963	2.87511		ZDHHC14	0.847795	8.12816		UQCC1	-0.56674	12.7963
		TMEM230	0.119146	0.084662						DHODH	-0.31011	0.174865							CSGALNACT2	0.304401	0.48723		SMIM12	-0.35246	2.87488		SURF6	-0.67317	8.12		FLI1	0.807929	12.7793
		POFUT1	-0.14064	0.084662						PSME3	-0.14527	0.174865							SLC25A26	0.203163	0.48723		MCM3AP-AS1	-0.67741	2.87432		POLD1	-0.71922	8.11774		VRK1	-0.91457	12.8
		TOP1	-0.17296	0.084662						RBMX	-0.13427	0.174607							ZNF692	-0.33904	0.48723		GMPR2	-0.3245	2.87318		EFNB1	0.914077	8.11711		HSPD1	-0.96949	12.7767
		TPGS1	0.384585	0.084662						PIP4K2A	0.180413	0.174607							NMNAT1	-0.22912	0.486992		ADPRH	-0.91541	2.86987		FGFR1OP	-0.7381	8.11202		CASP7	-0.65313	12.773
		PLIN3	0.145803	0.084662						RBMXL1	-0.24806	0.174234							EYA3	-0.15084	0.486689		ALKBH2	-0.61631	2.86835		SLC35D2	0.426394	8.10814		UFD1L	-0.56593	12.7682
		ABHD8	0.319851	0.084662						KIAA0930	0.188823	0.174234							BAZ2A	0.314824	0.485979		MDP1	-0.55612	2.86715		SERPINB1	0.718612	8.11		ISCA2	0.672484	12.8
		FXYD5	0.162909	0.084662						MAST2	0.236746	0.173703							HMGA2	-0.41973	0.485979		SLC16A1-AS1	-0.48516	2.86698		DERL3	-1.53168	8.10365		HSF4	1.97476	12.7572
		CTU1	0.313813	0.084662						RPL32P3	-0.34388	0.173703							MKRN2	0.132077	0.485979		PHF2	0.262494	2.86668		AGMAT	-1.49794	8.09998		DERL2	-0.70748	12.7572
		MCM5	-0.16673	0.084662						AC064799.1	0.832992	0.173323							MLLT3	0.279269	0.485979		ARL6IP6	0.354021	2.86593		ARSD	0.835887	8.09794		SNRPC	-0.64315	12.7512
		MAPK11	0.171274	0.084662						ARHGEF2	-0.19901	0.173292							MNS1	-0.37866	0.485979		ZNF839	-0.41559	2.86571		RTEL1	-0.66073	8.09794		ZC3H4	-0.95867	12.8
		CXADR	-0.31992	0.084662						DTL	-0.20885	0.173292							NOP9	-0.15665	0.485979		TCAP	1.12578	2.86518		DBF4B	-0.68741	8.09399		CDCA4	-0.74868	12.7396
		C1orf109	-0.22332	0.084601						AC125232.2	0.645027	0.173292							PRICKLE1	-0.42946	0.485979		PI4KB	0.247864	2.86479		CREBL2	0.546411	8.09311		ADIRF	1.15823	12.7363
		SPCS2P4	-0.74246	0.084368						PCDH10	0.303252	0.173292							PTTG1IP	0.086892	0.485979		PCBP2	0.189772	2.86335		RBM17	-0.30822	8.09233		WDR19	0.718839	12.7363
		IPO13	-0.16016	0.084368						SLC7A11	0.64174	0.173292							RAD51C	-0.19957	0.485979		ZMYM3	-0.33755	2.86065		DLAT	-0.674	8.08851		MRPL49	-0.49184	12.7123
		BUD23	-0.13226	0.084368						GTF2H2	-0.34237	0.173292							SMAD6	0.436667	0.485979		MAPKAPK2	0.286287	2.85876		ACACA	-0.59571	8.08775		ZNF202	-0.65958	12.7
		SIL1	0.224647	0.083889						PPARD	-0.19364	0.173292							TMEM262	-0.59156	0.485979		CPOX	0.290314	2.85505		ZNF853	1.76771	8.09		FILIP1L	1.21711	12.7048
		DAZAP2	0.117432	0.083889						ANGPT2	0.283779	0.173292							ZC2HC1C	-0.49329	0.485979		UBE2C	-0.53686	2.85422		LRP4	1.08739	8.08126		GSTCD	-0.93527	12.7
		EVA1C	-0.28973	0.083889						GSDMC	0.83191	0.173292							ZNF226	-0.31222	0.485979		SH2B1	0.397216	2.85334		TEX10	-0.85337	8.07		PHACTR4	-0.80427	12.7
		ATP5PD	0.168404	0.083448						FOXRED1	-0.22944	0.173292							MGAT1	0.199713	0.48399		FOXP1	-0.53615	2.85258		CCNA2	-0.89973	8.06839		TELO2	-0.71656	12.7
		PLXND1	-0.2373	0.08294						KLF6	0.171311	0.173292							HOXB4	-0.25114	0.483702		HIP1	-0.49539	2.85258		DYM	0.623157	8.06341		DNASE2	1.10288	12.6967
		AC002524.1	-0.47298	0.082807						CSGALNACT2	0.375581	0.173292							IER2	0.480727	0.483702		CAMK2G	0.277221	2.84753		NBL1	0.640565	8.06		PRPF31	-0.70717	12.7
		NR1D1	-0.31881	0.082807						DLL4	-0.9591	0.173292							ZNF365	0.52632	0.483292		TOR3A	-0.30996	2.84753		MSH6	-0.53132	8.05718		ABHD5	-0.61284	12.6688
		KIFC2	0.266779	0.082709						AMFR	0.157519	0.172473							ACBD3	0.219752	0.48298		RB1CC1	0.573809	2.84338		KCTD18	0.66367	8.05583		CLIC1	-0.72644	12.6681
		ABCB8	0.162987	0.081754						NOP16	-0.19849	0.172184							TARDBP	-0.18144	0.48298		FAM171A1	-0.37811	2.84304		KHNYN	0.470279	8.05522		TARBP2	-0.81108	12.6602
		SDHAF2	0.236188	0.081754						TMEM163	-0.44134	0.171197							BTN2A3P	-0.47216	0.482166		CEP192	-0.51695	2.84203		ETNK2	0.939466	8.0546		POP4	-0.55424	12.6436
		TAF6L	0.262582	0.081754						RAI14	0.185229	0.171197							CDKN1A	0.282917	0.482166		GPR137	0.459135	2.84203		GEMIN6	-0.55289	8.05344		HMMR	-1.5923	12.6401
		MT2A	0.205716	0.081741						DDI2	-0.26361	0.169961							DDX59	0.220467	0.482166		RPUSD4	0.268861	2.84203		PSMD5-AS1	0.79941	8.05344		SYT15	1.39115	12.6317
		SLC20A1	-0.13651	0.080129						CYP2S1	-0.44787	0.169445							ATP6V1E2	-0.29409	0.481503		SAPCD2	-0.52346	2.84203		SPOCD1	-0.92693	8.03984		STAMBP	0.560638	12.6312
		ALDH1B1	-0.14411	0.080129						GMPPB	-0.22362	0.169061							CD55	0.285581	0.481503		NEFH	-0.49717	2.84123		CRAT	0.686525	8.03689		LRRC75B	1.40796	12.6
		MPP3	0.341939	0.080129						UBE2E2	0.221507	0.169005							CROCCP3	-0.50672	0.481503		ZNF800	0.517573	2.84123		MRPL18	-0.44533	8.03048		OAZ2	0.713919	12.6172
		TUBB6	-0.16237	0.080129						ANP32A	-0.20293	0.168346							MOB3A	-0.15395	0.481503		GPR107	0.184258	2.83851		E2F8	-0.89128	8.03		FAM229B	0.890148	12.6
		DEGS1	0.109823	0.07884						CSTF2	-0.17857	0.168158							PHAX	-0.13936	0.481503		SGMS1	0.454106	2.83351		LOC105372481	-0.40914	8.00335		APLP1	1.42018	12.6002
		AJM1	0.406146	0.07884						AC025048.6	-0.5305	0.168059							STPG1	-0.25785	0.481494		ADIPOR2	0.193192	2.82919		ITFG1	0.603858	7.97868		HMGB2	-0.77334	12.6
		WIPI1	0.190343	0.07884						TMEM214	0.152725	0.167279							MPV17L2	0.244467	0.479004		ZNF71	0.437046	2.8272		SLC25A13	-0.68222	7.97859		AK3	0.722244	12.5999
		SBF1	0.121652	0.07884						MYZAP	0.45279	0.167279							SIN3A	0.246058	0.478905		LPAR2	0.876949	2.82659		HKR1	0.574216	7.97		C1orf226	0.856525	12.6
		BCLAF1	-0.14494	0.078537						RNPEPL1	0.213813	0.166569							MKL1	0.209496	0.478037		TIMM10B	-0.37504	2.82416		CEP135	-0.85253	7.96866		CCDC92	0.828222	12.6
		SLC50A1	0.222845	0.076954						CPNE5	-0.57143	0.166569							MRM1	-0.29345	0.477226		APOBEC3C	-0.27935	2.82346		EEF1E1	-0.71816	7.96814		ANGEL1	0.861703	12.5839
		IL17RC	0.297864	0.076954						REXO4	-0.20267	0.166569							SENP5	-0.23362	0.477226		NCBP3	0.276866	2.82331		NCSTN	0.397228	7.96181		NOL12	-0.90418	12.5735
		LYAR	-0.17822	0.076954						JAK1	0.171675	0.165503							CCDC36	-0.51899	0.476986		OAS3	-0.6089	2.82331		LRRC75B	1.13254	7.96		XRCC3	-0.8213	12.6
		TGFBI	0.329722	0.076954						NIPBL-DT	-0.25814	0.165503							FPGT-TNNI3K	-0.68756	0.476986		PSMD5-AS1	-0.52229	2.8172		HGH1	-0.54336	7.95428		ZNF367	-1.67364	12.5613
		WDR46	-0.16619	0.076954						ANXA11	0.161082	0.165503							YARS2	-0.1566	0.476986		KDM4A	0.306582	2.81684		HNRNPA1	-0.29529	7.95		TUBB3	-1.2623	12.6
		BUD31	-0.15122	0.076954						TBC1D25	0.216558	0.164379							UBE2J1	0.150747	0.474226		CYTH2	0.594793	2.81591		PISD	-0.52454	7.94655		WHSC1	-0.53055	12.5446
		UNC13B	0.151685	0.076954						GCC2	-0.2005	0.164349							ZNF250	0.241881	0.474211		STX3	0.388717	2.81		EXO1	-0.66891	7.93523		LPIN2	0.534983	12.5
		NPAT	-0.20728	0.076954						PTOV1-AS2	-0.57998	0.164327							ANKHD1	0.271997	0.474144		ORC6	0.453613	2.80902		TSPAN31	0.55547	7.93516		CENPN	-0.93128	12.5343
		ERLIN1	-0.12038	0.076954						POLE	-0.1781	0.164103							KCTD21	0.211922	0.473834		FRG1	0.267689	2.80581		APC2	1.33794	7.9342		TAP2	-0.59579	12.5287
		ART4	0.932149	0.076954						MAGEH1	0.267284	0.163906							MCM8	-0.28586	0.472905		ACTN1	-0.33178	2.8039		CNRIP1	-0.33118	7.93292		TSC22D3	1.93743	12.5
		STRAP	-0.10687	0.076954						HIST1H2BK	0.432354	0.163818							EFHC1	-0.21305	0.471031		PAQR7	-0.46287	2.80204		SIAE	0.59232	7.92918		PPID	-0.51577	12.5091
		AAAS	-0.15264	0.076954						NR5A2	-0.38507	0.163547							C10orf12	0.327742	0.470621		HES6	0.718969	2.79272		FAHD2B	0.835899	7.92296		CKB	1.92237	12.5021
		MYO1E	0.167067	0.076954						SMARCA4	-0.15305	0.163547							TTN	-0.29219	0.46968		PDE1C	-0.99576	2.78974		DROSHA	-0.30698	7.92		FBLN2	2.39112	12.5
		DSTN	0.115753	0.076954						SLC29A1	0.137896	0.163374							PIK3R2	0.294502	0.469472		ABI3	-0.44401	2.78894		UTP20	-1.18632	7.91927		PACS1	0.757875	12.4801
		CPNE1	-0.14702	0.076954						STK26	-0.28946	0.163374							SP3	0.197912	0.469472		MBD4	0.268433	2.78835		UBTF	-0.46069	7.91257		BAK1	-0.66206	12.4683
		CALR	-0.15128	0.076954						TMEM255B	0.267023	0.163225							KLHL23	-0.26369	0.469127		TFDP2	0.513245	2.78644		C12orf76	0.645155	7.91074		KCND1	1.88193	12.464
		SPECC1L	0.181843	0.076954						ULK3	0.207194	0.163225							UPRT	-0.19644	0.468816		AVIL	0.769002	2.7854		ABLIM3	0.457747	7.90321		ZNF395	1.41746	12.4474
		CYTH2	0.183723	0.076613						LRIG3	-0.32963	0.162432							MARK3	0.142924	0.46869		DDA1	0.315828	2.7854		ABCG4	1.62845	7.89673		CLN6	-0.66801	12.4455
		THNSL1	0.326212	0.076219						ADPRM	0.34853	0.161178							FCHSD2	0.191468	0.467575		HIPK3	0.597654	2.78194		PLK1	-0.93935	7.89535		COL4A5	0.656211	12.443
		RPL13	0.171299	0.076219						PDE4B	-0.20303	0.159797							ARID1A	0.274897	0.467469		KANSL1L	0.65253	2.77633		MRPL49	-0.3895	7.89492		C11orf98	-0.86415	12.4405
		EPHX1	0.198465	0.07608						HECW2	0.41901	0.159797							CDK8	0.23459	0.467469		SLC25A15	-0.42881	2.77633		ACBD4	1.05778	7.89077		BGN	0.747926	12.4
		CUEDC2	0.190404	0.07608						CRELD1	-0.20497	0.159797							NET1	0.282145	0.467469		RNF38	0.4102	2.77571		MARK4	0.871347	7.89		POLR1D	0.587187	12.4
		AL392172.1	0.530884	0.075477						LZTFL1	-0.33076	0.159797							PIEZO1	0.169792	0.467469		FAM86B1	-0.57725	2.77177		C16orf59	-0.77232	7.88		ERAL1	-0.59607	12.4338
		DIS3L	-0.17097	0.074681						MGARP	-0.47152	0.159797							ZNF260	-0.32381	0.467296		GPATCH11	0.467168	2.77134		SENP3	-0.36772	7.88116		SHISA3	-1.39111	12.4329
		DNAJC11	-0.14918	0.074672						SDHA	0.14343	0.159797							WDR33	-0.11104	0.466688		TRAF1	-0.86181	2.77043		MMP11	1.19985	7.87955		MESDC2	-0.35925	12.4247
		TBC1D5	0.16332	0.074672						H2AFY	-0.15213	0.159797							TMEM55B	0.295038	0.466666		HIST1H2AC	1.0445	2.76565		TSPAN9	0.853472	7.87379		CCT3	-0.46478	12.4232
		HACD3	-0.12799	0.074672						OSTM1	0.228856	0.159797							HIPK3	0.332545	0.466486		CEL	0.802281	2.76522		PKMYT1	-0.82638	7.86487		TP53TG1	1.2176	12.4
		XRCC5	-0.1196	0.074331						THSD7A	-0.44608	0.159797							KLHL25	0.278458	0.466486		MFSD14A	0.301297	2.76296		RPUSD1	-0.65849	7.86		IQGAP3	-1.13956	12.4168
		GPX1	0.230408	0.074331						ASB9	-0.36801	0.159797							RMND5A	0.241222	0.466486		RNF44	0.510178	2.75939		DHX33	-0.70416	7.86215		MRPL22	-0.58179	12.4102
		CCT6A	-0.12402	0.074331						RPL12	0.145471	0.159797							ZNF101	-0.30263	0.466486		NUDT12	-0.69985	2.75938		TPT1	0.365557	7.86215		MIB2	1.22148	12.4006
		VIM	0.113578	0.074331						DPP7	0.195979	0.159797							ZNF597	0.278042	0.466486		NR2F2-AS1	-0.67932	2.75927		MBTPS1	0.289053	7.85333		GRAMD1A	1.12619	12.3988
		PRMT7	-0.20961	0.074331						CARD16	0.303135	0.159797							SNRK	-0.15908	0.465649		STARD8	-0.53775	2.75861		RPF2	-0.86502	7.85241		ADAM12	-2.13771	12.4
		COQ3	-0.32276	0.073655						ABLIM1	-0.38428	0.159797							INTS5	-0.30092	0.465641		LOXL1-AS1	-0.79462	2.75197		PUM3	-0.95275	7.84342		PRPF4	-0.60267	12.4
		HSPE1	-0.15456	0.0734						RAD52	-0.33357	0.159797							PCDHB15	0.55977	0.465641		SCLY	-0.26392	2.75197		FARP1	0.424544	7.84075		ZBTB44	0.858053	12.3821
		FARSB	-0.1744	0.072994						PTMAP5	-0.57583	0.159797							ERC2	0.344831	0.463789		TRAFD1	0.329854	2.75158		OTOGL	-1.56232	7.83914		TCAF1	0.530752	12.3791
		SLC12A7	0.169291	0.072994						DCAF11	-0.27452	0.159797							KLF10	0.465161	0.463251		PDCD1LG2	-0.85313	2.75		STX16	0.368935	7.83757		P2RY2	-1.6623	12.4
		ZSCAN31	-0.22469	0.071893						TM9SF1	0.23052	0.159797							ARL4C	0.450078	0.461814		COA3	-0.3173	2.74582		RBM25	-0.5257	7.83		ZSCAN30	0.720828	12.3494
		GTPBP4	-0.17056	0.071893						JPT2	-0.14775	0.159797							SPATA13	0.291096	0.458897		STAT6	-0.34856	2.74501		NEFH	-0.79387	7.82213		YKT6	-0.50906	12.3383
		FAM160A2	0.22286	0.070614						ADORA2B	0.231932	0.159797							TPT1	0.127091	0.458897		SPG7	-0.28976	2.7433		CHST3	-0.51431	7.81586		TMEM200B	-1.86421	12.334
		RELA	0.109461	0.070614						NT5M	0.596148	0.159797							TRIM33	0.316042	0.458897		FAM109A	0.583919	2.74		OIP5	-0.81531	7.81438		LTV1	-0.81204	12.3
		RSRC1	-0.19777	0.070537						NRSN2	0.219246	0.159797							FAU	0.201892	0.458296		ADCY9	0.364916	2.73928		COLGALT1	-0.38875	7.81		SALL2	1.63945	12.3181
		ECM1	0.324357	0.070099						CD93	-0.13862	0.159797							FBXO7	0.101183	0.458296		LVRN	1.22724	2.74		ARRDC1	0.673112	7.80435		TIMM22	-0.53524	12.3
		GCKR	0.6161	0.070099						C8orf33	-0.16768	0.159614							SPNS1	0.190131	0.458296		TLDC1	-0.25045	2.73678		IGSF8	0.752921	7.79778		MTFR2	-1.25441	12.2897
		DNPEP	0.176565	0.070099						PNPLA8	0.189162	0.159309							TGFBR1	0.349988	0.458296		ZNF440	0.487378	2.73205		BBS1	0.66873	7.79636		MRPL13	-0.61147	12.2863
		WDR48	-0.1509	0.070099						NUDT9	0.178409	0.159241							ZNF337	-0.2389	0.458296		TIAL1	0.276119	2.72824		TFDP2	0.808536	7.78934		ITGA10	1.3456	12.2822
		TRIP13	-0.19965	0.070099						SMN2	0.409355	0.159241							CCNT2	0.277007	0.458263		TSPYL5	-0.44162	2.72709		PMPCA	-0.44597	7.78379		NUDT15	-1.12621	12.3
		PPT2	-0.21412	0.070099						AGER	-0.41941	0.159241							SREBF2	0.203206	0.457099		RNF185	0.320248	2.72638		PCDHGA4	1.03306	7.78006		PGP	-1.01772	12.3
		CCM2	0.136189	0.070099						HIVEP2	0.437552	0.159241							ALKBH5	0.187122	0.456812		GOLPH3	0.267042	2.72503		GPRASP2	0.713014	7.78		PIR	0.893778	12.3
		FAM3C	-0.14039	0.070099						INSIG1	0.226427	0.159241							DOK5	0.244123	0.456812		ZEB1	-0.58423	2.72503		YPEL3	1.47075	7.78		SYF2	0.559361	12.3
		DCTN6	-0.23351	0.070099						EIF3E	0.125308	0.159241							SLC46A3	-0.37188	0.455516		TLK2	0.264446	2.72309		FOXRED1	-0.53688	7.77		PTMA	-0.45279	12.247
		C19orf66	0.246959	0.070099						VCP	-0.10556	0.159241							GNRH1	0.601557	0.455027		SIK2	0.396079	2.71844		NOL7	-0.39719	7.77		C19orf47	-0.71642	12.2454
		TPRG1L	0.127981	0.069839						FAM86C1	-0.37144	0.159241							PELI2	0.413934	0.455027		PPARD	0.331466	2.71631		LRSAM1	0.578026	7.77179		STARD10	1.20821	12.2447
		ADAR	-0.10575	0.069839						FOXN3	-0.26214	0.159241							WLS	0.104328	0.455027		MUS81	-0.36718	2.71534		ADCK2	0.650252	7.76164		MRPS23	-0.51076	12.2166
		NR1D2	0.196222	0.069839						HSD17B4	0.130769	0.159183							ZNF296	0.561557	0.454579		MTSS1	-0.33446	2.71436		CIAPIN1	-0.35564	7.74892		RAC2	-0.57366	12.2123
		NUDT1	0.265296	0.069839						TMTC4	-0.19126	0.159183							LOC648987	-0.2376	0.453779		GRM2	1.2291	2.71		SLC25A15	-0.68514	7.73881		NUDT5	-0.37214	12.2016
		AP5Z1	0.17728	0.069839						PRKAR1A	0.122365	0.159183							PCBP2	0.103035	0.453779		PRKCD	-0.40354	2.70524		PDAP1	-0.45982	7.72901		ARHGDIB	-0.75505	12.2014
		GAL3ST4	0.544023	0.069839						NOCT	0.345073	0.158709							RWDD2B	-0.18659	0.453779		ZNF767P	0.494051	2.70487		SLC6A8	0.526117	7.7239		SERPINB2	-1.90636	12.198
		VPS37C	0.176696	0.069839						NDST1	-0.15387	0.158709							SLC38A2	0.435067	0.453779		PDHX	0.360974	2.7026		APLP2	0.453988	7.7205		LAMB2	0.745416	12.1849
		CD63	0.116604	0.069839						ST3GAL1	0.152979	0.158709							ZNF211	0.281473	0.453779		BBS9	-0.38835	2.70233		PAPSS1	0.350056	7.71612		ARPC2	-0.35352	12.2
		VWA8	-0.30933	0.069839						TRNT1	0.24933	0.158661							ZNF483	0.578308	0.453779		SUPT20H	-0.34827	2.70202		AGFG2	0.720922	7.71045		MYO19	-0.6979	12.1843
		SAV1	0.157544	0.069839						AIP	0.211128	0.158124							FAM86DP	-0.23443	0.453579		MRPL16	-0.32725	2.69329		C14orf37	1.3133	7.70958		CCDC18	-1.59873	12.1694
		NUDT21	-0.12513	0.069839						AC113935.1	0.221247	0.158099							LPIN1	0.19173	0.453579		PPP1R35	-0.63604	2.69329		DDX21	-1.15921	7.69414		MTHFS	-1.09836	12.2
		GSE1	-0.23487	0.069839						PTPRB	-0.18549	0.158099							RCAN1	0.235984	0.453579		ZRANB3	-0.43139	2.6906		NOL11	-0.88662	7.69171		RPUSD1	-0.81265	12.1
		MAP1S	0.154468	0.069839						ERP29	0.157719	0.158099							ZNF702P	-0.31663	0.453579		ZNF25	0.461204	2.6896		BANF1	-0.53899	7.69		LARS2	-0.59266	12.1446
		GMPPA	0.206627	0.06955						GOLGA2P10	-0.42257	0.158099							B3GNT8	-0.39676	0.453078		PPAN-P2RY11	1.02999	2.68944		RTN3	0.469104	7.68384		EIF3B	-0.62333	12.1385
		ANAPC13	0.169057	0.06955						CEP89	-0.15384	0.158099							IRF7	0.409162	0.452442		TNS2	-0.49434	2.68944		FHOD1	-0.56968	7.68229		CCNY	0.559662	12.1377
		ERGIC1	-0.12078	0.06955						PRR12	-0.20698	0.158099							ZNF302	-0.36073	0.452029		SH3BP5L	0.406513	2.68936		ENPP4	1.19101	7.67884		MR1	1.57519	12.1345
		TTYH3	0.122269	0.06955						CYFIP2	-0.32789	0.157593							GOLGB1	0.241835	0.44788		TTC31	-0.31653	2.68936		RAD51C	-0.55791	7.67884		TESK2	1.34278	12.1326
		TACC1	-0.10777	0.06955						BX890604.2	-0.20364	0.15696							SLU7	0.117704	0.44788		DYSF	-0.43188	2.68773		UBE2G2	-0.47118	7.67868		ZNF511	-0.9643	12.1175
		PHLDB1	0.195006	0.06955						FBLIM1	-0.16314	0.156282							ZNF767P	-0.28511	0.44788		LINC00630	-0.6456	2.69		TAP2	-0.46921	7.67853		CUX1	0.538516	12.1
		FLYWCH1	0.128452	0.06955						EVA1B	0.241464	0.156282							CHMP4B	0.207691	0.447628		TARDBP	-0.31678	2.68773		MAST1	1.80179	7.67227		CIT	-0.91357	12.112
		SNX5	-0.13602	0.06955						TCEANC2	-0.22114	0.156282							ELF4	0.202992	0.446304		SAMD15	-0.90823	2.68646		PCMTD2	0.76605	7.67		PRR22	-2.142	12.095
		BRIX1	-0.17117	0.069536						DRAM2	0.196635	0.156282							FAM214A	0.366847	0.445095		PUS3	0.34703	2.68305		MGST3	0.429634	7.66349		ARHGAP11B	-1.47317	12.1
		XPO5	-0.14008	0.069536						LMNA	0.173715	0.156282							SLC52A2	0.224917	0.445095		UBR3	0.549373	2.68305		PTCD3	-0.57438	7.66349		BOP1	-0.98681	12.1
		MRPS18A	0.236595	0.069536						EEFSEC	-0.19863	0.156282							UNC119	0.240773	0.445095		SAMD8	0.583562	2.68262		LARS	-0.43916	7.66		DGCR11	-1.37104	12.1
		SMIM10L1	0.183775	0.069536						TGFBI	-0.4257	0.156282							RPL8	0.20921	0.444021		PPP1R12B	0.432609	2.6716		SLC2A3	1.18513	7.65		TMEM187	1.221	12.0689
		TMED10	-0.12342	0.069536						ING3	-0.26674	0.156282							CAMKK1	0.292422	0.44374		INO80C	-0.31575	2.66196		OS9	0.618108	7.65		TCHP	-0.63659	12.0593
		FOXL1	0.35951	0.069536						PGK1	-0.11169	0.156282							BHLHB9	-0.28518	0.443347		AOC3	1.2228	2.66192		PIR	0.712461	7.64711		MED10	-0.84203	12.1
		MCM6	-0.14141	0.069045						AP006621.3	0.480048	0.156282							GGA3	-0.16026	0.443347		HELQ	0.344601	2.66069		CCDC24	1.02606	7.6461		TCEB3	-0.65764	12
		ABHD10	-0.20542	0.069045						MPG	0.273321	0.156282							HMCES	0.185336	0.443347		MRPL46	-0.3259	2.66069		WBP1L	0.670645	7.64174		GABARAPL1	0.97215	12
		GTF2H2	-0.20846	0.069045						CDR2L	0.194822	0.156282							PLEKHM2	0.18561	0.443347		TJAP1	0.331691	2.66003		HSPA8	-0.84836	7.64		RAB38	-0.76786	12.0342
		HOXA9	-0.13588	0.069045						DAZAP1	-0.17849	0.156282							PSMB7	0.14834	0.443347		ABCD1	0.494401	2.65868		SEC31B	0.935772	7.62		POLQ	-1.24858	12.023
		ZNF3	-0.19007	0.069045						PPM1F	0.121853	0.156282							SLC23A2	0.187702	0.443347		LIMK2	-0.40884	2.65868		C1orf54	0.835108	7.61935		RXRB	0.720067	12.0038
		TSPAN6	0.166418	0.069045						TOR1B	0.168446	0.155593							TRIM21	-0.22097	0.443347		FAM76B	0.429723	2.65399		LRFN3	0.811336	7.61701		TRIM4	0.396658	12
		HIKESHI	0.150202	0.069045						UBIAD1	-0.21235	0.154907							TUBB2B	0.389673	0.443347		WDFY1	-0.42928	2.65308		A4GALT	0.905924	7.61		PPM1G	-0.55002	11.9935
		TPCN1	0.223787	0.069045						ADPRHL2	0.192161	0.154907							ZSCAN32	-0.25295	0.443347		RAD52	-0.4161	2.64874		MEGF8	0.575718	7.61167		SH3YL1	0.767664	12
		MRPL39	-0.17287	0.069045						GNG5	0.265926	0.154907							TSEN2	-0.22169	0.442611		N4BP1	0.264046	2.64846		SLC12A5	1.54268	7.60412		CHST1	-1.1855	12
		ESD	0.11541	0.068863						ITGA6	0.233965	0.154907							B3GNT2	0.363428	0.441961		BOLA3-AS1	-0.55007	2.64823		GABARAP	0.525163	7.5929		C1orf112	-1.24084	11.9752
		APOL3	0.46	0.068863						PEX1	-0.21599	0.154907							KIAA1211	0.293819	0.441961		LOC102724434	-0.99149	2.6434		DDX31	-0.7005	7.58783		UTP14A	-0.59142	11.9736
		NOL9	-0.18906	0.068828						COX7B	0.149751	0.154907							PEBP1	0.114962	0.441961		SPAG9	0.363685	2.64305		DDX42	-0.32909	7.59		ANKRA2	0.913809	11.9734
		S100A13	0.162767	0.068113						CTSB	0.149618	0.154907							POLR1D	0.16232	0.441961		MEF2C	-0.43975	2.63721		GRAMD1A	0.888758	7.58401		NOL7	-0.48969	11.9683
		CLIP4	0.281247	0.068113						DCLRE1A	-0.27781	0.154907							YIPF3	0.181696	0.441961		RAPGEF5	-0.52154	2.63184		EDEM2	0.696997	7.57907		DOHH	-0.91713	11.9672
		KCMF1	0.11645	0.068113						SUOX	-0.21888	0.154907							C17orf80	-0.23148	0.440988		ARHGAP28	-0.6425	2.62888		ESPL1	-0.82465	7.57698		ILK	-0.62439	11.9653
		PODXL2	-0.3304	0.068113						SOCS1	0.589576	0.154907							LOC100506974	-0.33675	0.440988		STAU1	0.20817	2.62193		UTP6	-0.50239	7.57683		TOP2A	-1.04043	11.9641
		MAP3K13	-0.20669	0.068113						TSPO	0.201769	0.154907							PLPP3	0.308678	0.440988		CHST11	0.376721	2.62157		PRKCSH	0.563493	7.57553		C20orf194	0.579656	11.9639
		SPATA18	0.330326	0.068113						RGS7BP	-0.36112	0.154258							SMAP1	0.185944	0.440054		JUND	0.561087	2.61967		MIB2	0.964095	7.57477		PNO1	-1.0008	11.9545
		XRCC2	-0.21844	0.068113						ZFAND3	0.128981	0.154258							NR1D1	0.531672	0.437826		DDX60	-0.59646	2.61654		VEPH1	-0.7657	7.57104		SPRYD4	-0.73884	11.9521
		BCOR	-0.22367	0.068113						YIPF2	0.203183	0.154258							TRIM59	-0.40221	0.437662		MOAP1	0.437687	2.61654		QTRT2	-0.50876	7.56604		RHNO1	-0.45296	11.9
		CD9	0.257877	0.068113						IFIH1	0.367706	0.153678							LAT2	-0.55005	0.437533		LEMD3	0.475432	2.61434		TMEM140	1.06737	7.55976		CLMP	-1.47364	11.9413
		IKBIP	-0.14518	0.068113						PDAP1	-0.13088	0.153678							DAP	0.110254	0.436931		CPPED1	-0.35638	2.61325		MRM1	-0.83002	7.55323		KIAA1522	0.96507	11.9
		ANPEP	0.49642	0.068113						FAM50A	0.183255	0.153678							HERPUD2	0.165518	0.436931		CHMP5	0.309341	2.61269		SQRDL	0.739659	7.55193		HOPX	-1.25702	11.9397
		C19orf81	0.53699	0.068113						WDR82	-0.12903	0.153324							ARHGAP19	-0.14886	0.435844		BRCA1	-0.5292	2.61117		SLC25A22	-0.53755	7.55		EIF3F	0.593622	11.9
		USP14	-0.13841	0.068082						BRI3	0.214236	0.15305							CEP97	0.328924	0.435844		OTUD1	0.876564	2.6109		CDC7	-0.86183	7.55		RBL1	-1.36224	11.8982
		HELZ2	0.212984	0.068082						USP18	0.379108	0.15268							DNAJC18	0.162874	0.435844		NCR3LG1	-0.63055	2.61		MYO1B	-0.57741	7.54605		SRSF3	-0.99234	11.898
		KIAA1211	-0.2991	0.067639						HNRNPR	-0.12582	0.151621							ESPL1	-0.28517	0.435844		ANKRD20A1	-1.16803	2.60644		PNPLA6	0.59605	7.55		ADHFE1	2.11905	11.8751
		IGFBP7	0.209483	0.066785						MRPL50	-0.21088	0.151621							MEG9	-0.46191	0.435844		DCLRE1C	-0.38788	2.60539		TNFRSF10C	0.831105	7.54363		GPR107	0.352127	11.9
		APAF1	-0.20009	0.066785						LACC1	0.455516	0.151621							SLC19A2	0.370291	0.435358		FBXL18	0.389299	2.60446		ZNF554	1.03751	7.53846		NUDT8	-1.1145	11.8659
		STOML1	0.229771	0.066785						PLEKHG5	0.221972	0.151587							FAM174A	0.229887	0.434003		SMIM3	0.591444	2.60304		GNB5	0.476583	7.5373		CCNL2	0.605428	11.8648
		NOP14	-0.12891	0.064808						BRCC3	-0.18277	0.151587							ZNF321P	-0.45754	0.433798		KCNJ2-AS1	-0.83073	2.60211		GABARAPL1	0.776383	7.53		PKN3	-0.75327	11.8555
		HNRNPUL1	-0.11084	0.064085						RPAIN	-0.2325	0.151587							KIF23	-0.26225	0.433523		CENPF	-0.58691	2.60164		BAIAP2-AS1	1.12183	7.53		HADHB	0.453328	11.8479
		EBNA1BP2	-0.16374	0.064044						CDK19	-0.24972	0.151091							SPC25	-0.41038	0.433523		BCL7B	0.330843	2.60102		TBC1D8	0.712177	7.52708		FAM192A	-0.38743	11.8229
		SLC35B2	0.130768	0.064044						BRWD3	-0.29628	0.151091							CRMP1	-0.27452	0.432216		ARL17A	-0.40411	2.60027		DOCK1	0.390971	7.52041		DYNLL1	-0.65088	11.7929
		RRP15	-0.17854	0.063664						TNFRSF10D	-0.17105	0.151091							FAM101A	-0.44915	0.432216		MEGF9	0.460519	2.59893		MBNL3	-1.15746	7.51372		CCDC77	-0.61502	11.7928
		FAM136A	-0.13821	0.063664						UPF3A	-0.17447	0.151091							SF1	0.144908	0.432216		R3HCC1L	0.339456	2.59856		MDC1	-0.61782	7.51267		TAPBP	0.616484	11.8
		SETMAR	-0.22765	0.063664						ARMCX2	0.207729	0.150665							BTBD3	0.161424	0.430917		TUFT1	0.491112	2.59783		PTPRM	0.661572	7.51		TTC4	-0.65216	11.8
		UMPS	-0.13998	0.063664						MAN1A1	0.217179	0.150351							PDCD1LG2	-0.46181	0.430912		DENND4C	0.489715	2.59611		MPP4	-1.48067	7.51001		MND1	-1.11625	11.7798
		STMP1	0.155817	0.063664						ZDHHC4	0.249223	0.150351							TMEM161B-AS1	-0.35505	0.430153		ALS2CR12	1.14	2.59353		PLA2G4A	-0.69431	7.51		C1orf54	1.02591	11.8
		COTL1	-0.14193	0.063664						XPNPEP3	-0.21188	0.150318							LRRC70	-0.44563	0.430046		FES	-0.44914	2.5935		KLF9	0.924285	7.50683		MRPS7	-0.58046	11.7491
		EXTL2	-0.22008	0.063582						CAPRIN1	-0.14651	0.149799							RFC5	-0.15298	0.430046		DNHD1	0.519886	2.59297		FLI1	0.624229	7.50037		ATP7B	0.856853	11.7435
		PLEKHO1	0.161912	0.063582						CFL2	0.163658	0.149799							ZNF621	-0.19199	0.430046		THBD	-0.61638	2.59		KDELR1	0.380312	7.5		LMF1	1.02709	11.7
		ATRAID	0.189932	0.063582						CDK2	-0.14566	0.14976							JADE1	0.197774	0.429857		C15orf41	-0.4442	2.58937		MTPAP	-0.62955	7.49268		NQO1	0.940972	11.7
		CIP2A	-0.18476	0.063582						COX17	0.270765	0.149695							C1orf52	0.326309	0.427509		TJP2	-0.42834	2.58917		MYO5B	1.10326	7.48707		GGTA1P	2.23898	11.7278
		ACTRT3	0.40742	0.063582						TSR2	-0.22225	0.14856							EID2B	-0.3845	0.427509		GMPPB	-0.32981	2.57718		PDIA5	0.657231	7.48		FRMD3	-1.17388	11.7091
		ARAP3	-0.09523	0.063582						TIMM8A	-0.26527	0.14856							ELOVL4	0.344442	0.427509		RBL2	-0.2475	2.57638		CAPS	1.07436	7.47489		SLC22A17	2.01163	11.7025
		HECA	0.157035	0.063582						EDRF1	-0.25118	0.14856							FRS3	0.343291	0.427509		LOC105376554	-0.97924	2.57623		XRCC4	-0.79441	7.47455		TNKS1BP1	0.831068	11.6976
		SLC35E2B	0.118312	0.063304						ARPC5	0.152106	0.14844							NUTM2B-AS1	-0.24058	0.427509		AARS	-0.35475	2.57617		CFAP20	-0.39069	7.47032		PIF1	-1.07739	11.6907
		FBLIM1	0.091632	0.063304						NFE2L2	0.140369	0.14844							TAF3	0.208447	0.427509		CTRB2	1.18936	2.57524		ARF5	0.648611	7.46822		NRG3	1.50493	11.7
		FHL3	0.198763	0.063304						CETN3	-0.25472	0.14844							WASF1	0.177647	0.427509		AP3S2	0.278346	2.5725		HMMR	-1.23216	7.46564		HIST1H2BH	-1.6855	11.684
		TCEA1P2	0.57827	0.063304						AC104123.1	-0.4402	0.14844							ADORA2B	-0.22834	0.426988		ORMDL2	-0.32796	2.57054		RALB	0.704709	7.46269		GNGT2	-1.09945	11.7
		PARP14	0.195294	0.063304						FLT4	-0.46221	0.14844							FAM234A	0.208023	0.426988		ZNF33B	-0.51402	2.56917		C5orf45	0.65765	7.46		SCN5A	-0.88855	11.6618
		TENM3	-0.69064	0.063304						NEU1	0.171956	0.14844							FBXO34	0.159516	0.426988		EIF4EBP2	0.419842	2.56894		ZFAND3	0.408345	7.45052		CRAT	0.818854	11.6607
		ENOX2	0.221494	0.063304						TOLLIP	0.191979	0.14844							NCOA1	0.20258	0.426988		FAM50B	-0.71554	2.56525		LOC102724434	-1.57883	7.45		DPF1	-1.35446	11.6518
		DEAF1	0.201353	0.063304						FBXO3	-0.19762	0.14844							RLF	0.435441	0.426988		RNF115	0.239311	2.56215		PRAF2	0.694773	7.42074		SYNGR1	1.49439	11.6336
		RNF121	0.249044	0.063304						R3HCC1L	-0.28189	0.14844							GTF2H2	-0.32255	0.426127		CREG2	-0.75839	2.56061		MAN1B1	0.637572	7.41831		TMEM254	0.723584	11.6333
		WBP1L	0.172006	0.063304						APOLD1	0.431207	0.14844							TBCCD1	-0.17306	0.425883		HTR1B	-0.38565	2.56061		NUSAP1	-0.59594	7.41112		RAB40B	1.10371	11.6322
		ZNF664	-0.11772	0.063304						MEF2A	0.28034	0.14844							BLZF1	-0.26012	0.425735		RELN	-0.72989	2.55833		MTHFS	-0.84523	7.40966		CCAR1	-0.638	11.6
		GLYR1	-0.12843	0.063304						GFOD2	-0.22764	0.14844							DARS2	-0.16718	0.425187		RC3H2	0.453073	2.55615		ARRDC3	1.03838	7.40519		WDR27	1.01187	11.6254
		ANKRD11	0.198612	0.063304						SKA2	-0.15526	0.14844							C8orf37	0.333053	0.425088		CRNKL1	0.226424	2.55604		C10orf2	-0.9506	7.40519		ANAPC5	-0.3812	11.6
		SEC14L2	0.190836	0.063304						CENPX	-0.19203	0.14844							ETHE1	0.237337	0.425088		RAB35	0.221252	2.55427		PCBP2	0.28845	7.40519		SOCS7	0.800293	11.6
		RIBC2	0.508316	0.063304						PNO1	-0.21382	0.148382							ETV5	0.187942	0.425088		EML2	-0.6135	2.55		PANX2	1.15188	7.4		SIPA1L1	-0.5435	11.6139
		MTFR1L	0.192588	0.062365						LIMD1	-0.17641	0.148382							GREB1L	-0.4937	0.425088		ZNF587B	-0.63866	2.55341		TTC13	0.511975	7.4		RAD1	-0.74918	11.6107
		SNHG3	-0.19901	0.062365						SPRYD7	0.1988	0.148382							IFT20	0.1722	0.425088		ZYG11A	-0.7175	2.55237		LARP1	-0.5515	7.39946		DUS3L	-0.99706	11.6102
		AL122010.1	0.667771	0.062365						RNF40	-0.15865	0.148382							MIER3	0.285064	0.425088		TUT1	-0.48092	2.55218		FLOT2	0.684855	7.39166		SEMA6A	1.96357	11.6099
		PGM1	0.173524	0.062365						VPS9D1	0.262757	0.148382							NDUFA4	0.131197	0.425088		MRPL17	-0.3609	2.55118		VPS39	0.43342	7.39018		MMP11	1.44158	11.6082
		SLC25A24	0.175488	0.062365						ZBTB46	-0.42972	0.148382							NFYB	-0.23189	0.425088		TRIM16	-0.45748	2.55118		DSTYK	0.569238	7.3878		FLAD1	-0.70694	11.6
		SMG5	0.119946	0.062365						ZNF112	-0.37708	0.148382							SAP130	0.207898	0.425088		IRF7	0.709645	2.54929		OXCT1	-0.59665	7.3878		CAP1	-0.71428	11.6
		TSEN15	-0.15553	0.062365						GRK6	-0.15348	0.147961							SYDE2	0.433122	0.425088		IPO9	-0.19576	2.54829		SALL2	1.28293	7.38555		PLXNA1	-0.83128	11.5811
		NR5A2	-0.25863	0.062365						RCC2	-0.16489	0.147855							TIGD5	-0.25171	0.425088		RBBP6	0.480416	2.53843		STX17	0.604936	7.37964		PUF60	-0.67912	11.6
		NENF	0.237958	0.062365						LINC01963	-0.64976	0.147855							TSPYL2	0.257511	0.425088		NPC2	0.269848	2.53541		MST1	1.15427	7.37583		SRSF6	-0.88423	11.577
		CPSF3	-0.1381	0.062365						BST1	0.345203	0.147855							UPP1	0.214384	0.425088		PMM1	0.51259	2.53479		PDE2A	1.40626	7.37394		PRPF40B	1.06201	11.6
		OST4	0.189272	0.062365						ZFAT	0.264962	0.147855							AVPI1	0.382478	0.424531		SAMD9L	-0.61053	2.53365		ZNF521	0.771427	7.37373		GUCY1B3	1.72455	11.5506
		SNRNP200	-0.14282	0.062365						DYNLRB1	0.140304	0.147855							C5orf34	-0.4744	0.424531		RNF146	0.340814	2.53266		PSME1	0.573928	7.3719		DNAJC15	-0.53592	11.5435
		RBM43	-0.24989	0.062365						XPC	-0.17027	0.147584							ERCC6L	-0.33091	0.424531		MADD	0.321621	2.53234		CYB561D2	-0.64007	7.35501		TGFBR3	1.52199	11.5374
		ITPRID2	0.109411	0.062365						PNP	0.188794	0.147584							ZNF607	-0.34586	0.424531		NHSL1	-0.50458	2.53234		PLCD1	1.03221	7.35435		PACSIN2	-0.41887	11.5
		TAMM41	-0.20597	0.062365						CLK3	0.159043	0.147584							CISH	0.430202	0.422922		ABHD6	0.448497	2.52929		PUS7	-0.49107	7.34		BRMS1	-0.72876	11.5153
		MT2P1	0.75405	0.062365						CNOT7	-0.12604	0.14542							ERCC4	-0.25937	0.422922		ACTL10	-0.8745	2.53		ZNF160	0.712887	7.33575		EPB41L5	0.966441	11.5045
		CFAP97	0.160399	0.062365						TPT1	0.132787	0.145251							NEU1	0.202916	0.422771		ASB8	0.236194	2.52839		RNF187	0.642365	7.33563		SPC25	-1.46074	11.5013
		RNF144B	-0.14401	0.062365						SEC13	0.108098	0.144458							ZSCAN26	-0.22171	0.422771		CFAP97	-0.56412	2.52839		ABCG1	1.03367	7.32946		AARS2	-0.62737	11.5012
		TRAM2	0.2122	0.062365						NPM1P27	-0.35728	0.144458							C9orf64	-0.38967	0.422626		TRIM44	-0.19152	2.52839		USP36	-0.67837	7.32946		WBP1	1.04431	11.5
		MTRF1L	-0.20642	0.062365						NR2C2AP	-0.27311	0.144458							FBXO22	-0.20254	0.420029		PCSK1	-0.74451	2.52797		MIPEP	-0.4991	7.32581		RIBC2	-1.85755	11.4922
		FZD1	0.382963	0.062365						CNOT6	-0.19689	0.144393							LOC105376554	-0.5378	0.420029		ARHGAP4	-0.57129	2.52794		ZMYND19	-0.59524	7.32581		ZNF449	1.1741	11.4869
		SLC25A6	0.189093	0.062365						CSKMT	0.408609	0.144393							SARAF	0.174972	0.41967		CLP1	0.342071	2.52485		L3MBTL1	1.09858	7.31836		SLC38A10	-0.68858	11.5
		RNF170	0.24964	0.062365						B4GALT2	0.150267	0.143827							TPST1	0.131669	0.41967		COL17A1	-0.59543	2.52321		OGDH	-0.42337	7.31695		CCT2	-0.73038	11.4782
		RCL1	0.221366	0.062365						C17orf58	-0.34656	0.143827							LOC100129503	-0.44251	0.41941		UNC119	0.418519	2.52321		AIM1	-1.09877	7.31164		SAAL1	-0.62906	11.4733
		UBAP2	-0.14593	0.062365						ZNF703	0.226707	0.143788							PIGC	-0.21321	0.41941		TMEM175	-0.37666	2.52027		HIST2H2BF	-1.02999	7.31141		IFNGR2	0.561907	11.4654
		HRCT1	-0.44646	0.062365						ZNF124	-0.33828	0.143137							RSBN1	0.328473	0.41941		TNFSF4	-0.99498	2.52027		PRIM1	-0.7459	7.31		PDRG1	-0.7502	11.4546
		TEX10	-0.1657	0.062365						SIAH2	0.167566	0.143137							ADAT2	-0.23277	0.419306		TTBK2	0.501783	2.52027		EBF4	1.39106	7.30044		CDC7	-1.06034	11.4522
		CAPRIN1	-0.1206	0.062365						PINX1	-0.24676	0.143137							GPR4	-0.30435	0.419306		MBD5	0.423175	2.52		PLPP5	-0.42331	7.30013		VPS9D1-AS1	-0.85937	11.5
		PRR5L	-0.32317	0.062365						AL049840.2	-0.80332	0.143137							HSPB8	0.209755	0.419306		SLC35D1	0.499384	2.51895		MSANTD2	-0.46461	7.29918		TFB2M	-0.87918	11.449
		TP53I11	0.187441	0.062365						NFKBIB	-0.20177	0.143137							RAD54B	-0.38308	0.419222		NCKAP5L	0.446789	2.5162		CWF19L1	-0.39599	7.29741		SAMD12	1.45786	11.4373
		PRSS23	-0.20395	0.062365						ELMO1	0.169704	0.143077							CEP85L	0.421484	0.418741		FAM73B	0.378445	2.51203		GDF6	-1.74313	7.2939		DDX11	-0.70487	11.4
		SFXN3	0.129228	0.062365						TAF13	0.228443	0.140466							SNAI3-AS1	-0.41389	0.418741		PANK1	0.528084	2.51203		HMBOX1	0.614779	7.29203		GKAP1	1.34133	11.4329
		AC007537.1	-0.61863	0.062365						SMPD2	-0.29509	0.140466							GIPC1	0.183961	0.418371		TTC4	-0.31929	2.51203		PTGFRN	0.39024	7.28		HPSE	-0.98496	11.4265
		SUOX	-0.17296	0.062365						PGAM1	-0.12715	0.140217							GATAD1	0.148617	0.417908		DNAJC3-AS1	-0.63048	2.51075		UBAC2	0.383941	7.27186		TFIP11	-0.6616	11.4017
		SNRPF	-0.15021	0.062365						GLRX2	0.189061	0.139916							ATG16L2	-0.3214	0.416029		GOSR2	-0.34926	2.51075		BAIAP3	1.61342	7.26011		PLD1	0.9157	11.3979
		IPO5	-0.11713	0.062365						FLAD1	-0.16144	0.139844							DDX19B	0.175413	0.416029		KRBOX4	-0.4183	2.51069		OAS3	-0.92711	7.26		UBE2S	-1.01019	11.3876
		AL590326.1	-0.95965	0.062365						ADAM15	0.122089	0.139844							GET4	0.202454	0.416029		SNX27	0.328503	2.51069		MEST	-0.98205	7.26008		RFC4	-0.83818	11.3826
		NFATC2IP	-0.15283	0.062365						GPAT3	0.463175	0.139844							REXO1	0.210625	0.416029		NPTXR	0.581338	2.51013		WDR74	-0.76439	7.25742		TMEM63B	0.792094	11.38
		FAM192A	-0.14519	0.062365						DROSHA	-0.15418	0.139844							RNF10	0.134989	0.416029		SYAP1	0.247966	2.50963		PIGS	0.454908	7.25606		SCAPER	0.880336	11.379
		CMIP	0.2358	0.062365						GOLGA8B	-0.35303	0.139676							ZNF121	-0.35359	0.416029		KDM2A	0.289435	2.51		AK3	0.553245	7.25584		SRRT	-0.78502	11.3782
		YWHAE	-0.11183	0.062365						AC113404.3	0.466391	0.139411							ZNF214	-0.47702	0.416029		METTL8	-0.39517	2.50179		FGFR3	1.12634	7.24374		MAMDC2	-2.03982	11.3723
		ETV4	-0.16513	0.062365						ATP6V1H	0.176233	0.139411							ZNF283	-0.35832	0.416029		TTLL12	-0.42819	2.50179		POLR2D	-0.59442	7.24016		CCDC14	-0.72334	11.3658
		SP2	-0.16877	0.062365						STARD8	0.191564	0.139298							ZNF367	0.434857	0.416029		H3F3A	0.287118	2.50159		LRRC3	0.668869	7.23978		TMEM54	0.917043	11.4
		CALCOCO2	0.153014	0.062365						PCK2	0.233581	0.138895							DDX54	0.203323	0.4151		PDZD2	-0.86282	2.50159		C2orf68	0.699065	7.23875		HINT3	0.797462	11.3524
		DAPK3	0.166224	0.062365						RPL23AP7	-0.34422	0.13853							EFNA1	0.490821	0.41398		SLC16A5	-0.55343	2.50159		DDX47	-0.39136	7.22515		MAOA	0.987982	11.4
		ALKBH7	0.270911	0.062365						FBXO8	0.250456	0.137378							ZNF177	-0.60761	0.413822		HDAC5	0.665836	2.50132		KIFC1	-0.74204	7.22288		MDH1	-0.49788	11.3387
		FBL	-0.13738	0.062365						CSTF2T	-0.16838	0.137378							ADIRF	0.308427	0.413673		DEDD	0.23029	2.49803		IL7R	-1.67069	7.21985		COL6A1	1.13514	11.3235
		ZNF586	-0.2791	0.062365						CDK4	-0.14333	0.137378							HAUS8	-0.22317	0.413673		MTM1	0.331187	2.49795		ZNF714	-1.00289	7.20357		EEF2KMT	-0.66512	11.3165
		LIMK2	-0.13576	0.062365						FAM72B	-0.34343	0.13722							EIF4B	0.13391	0.413243		GFM1	-0.31198	2.49742		DCAF13	-0.66409	7.20322		EFHD2	-0.63329	11.3119
		PMM1	0.261062	0.062365						AC005034.3	0.328966	0.13722							GPANK1	-0.21786	0.412256		TXNDC12	0.210672	2.49742		TESK2	1.04908	7.19898		SNPH	0.861263	11.3
		ZNF783	0.252905	0.062096						SOBP	-0.25025	0.13722							ANKRD44	-0.37999	0.411094		ARMCX5	-0.31926	2.49577		MRPL3	-0.60234	7.19517		FAR2	-0.60051	11.3
		PDIA4	-0.14334	0.061874						TM7SF2	0.359215	0.13722							FITM2	-0.14708	0.411094		COL8A1	-0.38806	2.49577		NOL10	-0.706	7.1929		KCTD5	-0.521	11.3045
		ETF1	-0.11573	0.061736						PELI3	0.383282	0.13722							TOR1B	0.122247	0.411094		CTR9	0.226005	2.49256		LINC00641	-1.07805	7.19155		ABCB7	0.618488	11.2888
		CROT	-0.27865	0.06138						FRMD5	0.320345	0.13722							PSMD5	-0.17566	0.411006		DAGLA	-0.41205	2.49138		CENPA	-0.56587	7.19029		DDX49	-0.65373	11.2819
		DIAPH2	0.265485	0.06138						KCTD5	0.141043	0.13722							SOD1	0.148268	0.410177		GSK3A	0.277458	2.49138		SEPHS1	-0.40605	7.19		CHMP1B	0.586646	11.2796
		MTSS1	0.133751	0.06138						ASPSCR1	0.252635	0.13722							FAM109A	0.310918	0.409286		SNAP29	0.209114	2.49023		CEBPZ	-0.70164	7.18549		ZNF467	2.22938	11.2745
		DHRS4L2	0.304153	0.06138						RABIF	0.21732	0.136632							DNAJB2	0.206462	0.408606		SGPL1	0.253281	2.48965		CPT1C	0.946212	7.17991		CTPS1	-0.78354	11.2718
		DDI2	-0.20216	0.061212						NREP	-0.16153	0.136632							APLP1	0.385663	0.407174		FBXL14	0.492806	2.48935		PNRC1	1.25616	7.18		C20orf24	-0.55418	11.266
		STK35	-0.12791	0.061212						HMMR	-0.28613	0.136632							ZC3HAV1L	-0.36046	0.407174		AHCYL2	0.289774	2.48728		KDM5B	0.792793	7.17345		PLA2G4A	-0.8466	11.3
		CDC45	-0.1463	0.061212						RDH14	0.219158	0.136511							ARID3A	0.377933	0.406259		AMPD3	-0.89863	2.48728		LINC00607	0.548095	7.17247		ABI2	0.56536	11.2618
		HECW2	0.337013	0.061063						VPS35L	0.143624	0.135232							SLC25A6	0.194203	0.406259		NPLOC4	0.244297	2.4867		EIF4E3	0.975917	7.16545		DHX57	-0.46836	11.2442
		RPS19	0.150272	0.061063						ZMYM4	-0.16421	0.134635							METTL4	-0.32844	0.406126		ECD	-0.21992	2.48611		KIAA0101	-0.5145	7.16545		DHH	-1.13658	11.2295
		SERINC2	0.269686	0.060821						DNMT3A	-0.302	0.134635							AURKA	-0.24516	0.406009		PHF1	0.499524	2.48611		ANLN	-1.0038	7.17		PBDC1	-0.74285	11.2292
		LINC01963	-0.36148	0.060821						HNRNPD	-0.12953	0.134635							RECQL5	-0.26997	0.406009		MTX2	-0.27902	2.48529		TDG	-0.72175	7.16247		HIST1H2AG	-1.86526	11.2
		WRAP73	-0.17723	0.059513						GLI3	0.253048	0.134635							BUB1B	-0.23723	0.405583		FAM168B	0.269691	2.48289		TMTC2	0.768884	7.16077		CX3CL1	2.23628	11.2128
		KIAA1143	-0.16648	0.059513						SPIDR	0.192593	0.134635							LRRC37A2	-0.21531	0.405583		B4GALT3	0.387687	2.48191		HECA	0.810733	7.16013		ITGB8	-1.58647	11.2128
		LARS2	-0.14654	0.059513						RPS10P3	0.471853	0.134635							BTBD19	-0.28187	0.405279		C5	-0.54983	2.47921		HGSNAT	0.563982	7.15911		ACTR5	-0.80631	11.1978
		NEK1	-0.19652	0.059513						TIMM23B	-0.26752	0.134635							KDSR	0.181582	0.405135		OVGP1	1.08184	2.47921		NCR3LG1	-0.98965	7.15682		CENPK	-1.31045	11.1965
		PPIL1	-0.15976	0.059513						C1QBP	-0.11153	0.134635							PCDHGC3	0.218113	0.404355		DNAH14	-0.71747	2.47724		AUH	0.747898	7.15121		RASSF10	2.32227	11.2
		RPL39	0.101572	0.059513						IGF2BP1	-0.19877	0.134635							RFX5	-0.11512	0.404355		ATP6V1E2	-0.49239	2.47369		SH3D19	0.624355	7.15028		KHNYN	0.548746	11.1915
		IRAK1	0.088805	0.059513						HSD11B1L	0.516257	0.134635							NCOA2	0.287344	0.403271		ZNF841	-0.45429	2.47354		EME1	-0.83468	7.1454		ZER1	0.824811	11.2
		STIP1	-0.10121	0.059513						SBF1	0.139084	0.134635							SLC25A38	0.152118	0.403271		TACC1	-0.33367	2.46916		ARHGEF40	0.970621	7.14		ZNF496	0.786886	11.2
		RPUSD4	0.134206	0.059513						ZMYND8	-0.20057	0.134401							SRGAP2B	0.171577	0.403271		SH2D3C	-0.45261	2.46822		STIL	-0.76713	7.13737		TUBB6	-1.12087	11.1841
		RRP12	-0.17216	0.059513						AC009948.1	-0.25889	0.133048							TNRC6C	0.203641	0.403271		TBX18	-0.41708	2.46269		ICT1	-0.51129	7.13603		RFNG	0.95424	11.1836
		CALHM2	0.3062	0.059513						RPL21P75	0.273672	0.131586							BUB1	-0.26383	0.400995		VHL	0.351086	2.46269		ANKRA2	0.715195	7.13589		MBD5	0.827219	11.1832
		WSB2	0.141117	0.059513						FKBP10	0.128432	0.131525							LNP1	0.453954	0.400995		ZBTB2	-0.48284	2.46269		DDX49	-0.52271	7.13325		EGR1	1.33238	11.178
		GTF2A2	-0.1357	0.059513						GPR89A	0.456809	0.131364							ZCCHC8	-0.17532	0.400995		GPANK1	-0.38726	2.46229		OCLN	1.27275	7.13325		GID8	0.34971	11.1758
		MRPL27	0.162479	0.059513						RMND5A	-0.17251	0.131364							LDOC1L	-0.22924	0.400908		TBC1D12	0.37948	2.45994		SLC7A2	-1.01992	7.13		EEF1A1	0.399766	11.1751
		ENDOV	0.216168	0.059513						MYBBP1A	-0.15097	0.131173							CTSK	0.440737	0.400149		ESYT1	-0.27571	2.45897		STEAP1	-1.11218	7.13156		ST6GALNAC6	0.921118	11.1737
		ZNF217	-0.16817	0.059513						AL590004.3	0.61512	0.130916							FAM160B1	0.266142	0.400149		KIF4A	-0.40397	2.45897		MAN1A1	0.946971	7.13056		SLC41A1	0.438992	11.1663
		DPY19L3	0.149002	0.059513						TPP2	-0.18952	0.130869							FANCA	-0.19617	0.400149		FAM8A1	0.610222	2.46		INPP5K	0.707686	7.12983		ANKRD52	-0.57507	11.2
		GALE	0.179654	0.059125						TOR1AIP2	0.165093	0.129703							LOC101060389	0.646287	0.400149		SLC46A1	-0.50718	2.46		PHLDB2	-0.82685	7.12851		SUDS3	0.416434	11.2
		CDK9	-0.16328	0.058425						ACTRT3	0.393293	0.129703							TOM1	0.261514	0.400149		UBAP1	0.354608	2.45717		PLCG2	0.912467	7.12803		ERO1B	1.05243	11.1578
		TSR1	-0.16672	0.058384						CBX3P9	-0.65408	0.129703							AKAP8L	0.269078	0.400138		ZDHHC11	0.983616	2.45122		HLA-B	0.886152	7.1266		PTTG1	-0.97597	11.1509
		ZDHHC18	0.148793	0.058258						STXBP1	0.175856	0.129589							ID3	0.307771	0.400138		FAM196B	-0.83317	2.44928		BMX	-0.54633	7.13		TPM3P9	-1.08739	11.1473
		DHCR24	-0.16811	0.058258						TOE1	-0.19609	0.129293							IGBP1	0.173491	0.400138		RAB12	0.311989	2.44884		HMCN1	1.11647	7.12302		SLC22A18	1.97243	11.1
		ANP32E	-0.1607	0.058258						FOSL2	0.183861	0.128895							POLR2D	-0.2033	0.400138		GJC1	0.435991	2.44803		TIMM8A	-0.8116	7.12		SLC6A8	0.624818	11.129
		BROX	0.146422	0.058258						CDC26	0.238772	0.128895							RDH10	0.346869	0.400138		ZNF407	-0.34727	2.44803		KLHDC8B	1.19003	7.11414		DISC1	0.785304	11.125
		ZNF669	-0.32017	0.058258						TMEM132A	-0.20191	0.128895							MAP7D1	0.191035	0.400138		ADAMTS18	-0.69732	2.44758		TICRR	-0.71412	7.11414		ZNF581	1.23744	11.1097
		HS1BP3	0.194061	0.058258						CHPT1	0.170579	0.128895							IFI30	0.632758	0.399404		CCDC85A	-0.50903	2.44758		SLC16A13	1.00831	7.11		SLIT2	-0.89278	11.1
		LXN	0.196598	0.058258						METTL7A	-0.28123	0.128397							ZNF652	0.181539	0.399257		LAMP1	0.169117	2.44758		SUPV3L1	-0.49273	7.10778		PRKAA2	1.13496	11.0976
		AC005586.1	-0.55481	0.058258						PARPBP	-0.2766	0.128166							SNED1	0.19953	0.397974		C16orf62	-0.17143	2.44684		FTL	0.718313	7.10734		PGPEP1	1.06083	11.096
		TCIRG1	0.169044	0.058258						FMNL2	0.321669	0.128069							BRCA1	-0.28425	0.397645		CAMKK1	-0.51286	2.4399		PLA2R1	0.862661	7.10045		CAPS	1.28884	11.0857
		SCD	-0.13588	0.058258						INHBA	0.52098	0.12805							TSC22D3	0.508486	0.397645		TRDMT1	-0.69515	2.43942		LAMB2	0.573571	7.1		GAA	0.805439	11.0857
		LZTS2	0.1678	0.058258						ATP6V0E2	-0.17944	0.12805							ABI1	0.169091	0.397465		CHAC1	0.659776	2.43362		EPOR	0.864783	7.09079		LRSAM1	0.682451	11.0771
		H2AFJ	0.297147	0.058258						RTL8C	0.211353	0.127853							KPNA2	-0.1555	0.397465		ZNF45	0.366306	2.43225		MELK	-0.66568	7.08722		ETF1	-0.72244	11.0708
		SHMT2	-0.12029	0.058258						HLX	0.525416	0.127763							KCTD10	0.134711	0.397263		TTC30A	-0.66491	2.43065		ZNF551	-0.67435	7.08531		KDM6B	0.923344	11.1
		CFAP54	-0.24749	0.058258						UBE2J1	0.124037	0.127763							SIPA1L1	0.145098	0.396374		FAM71F2	0.936557	2.4306		DOC2A	1.81491	7.08404		FBXO44	1.13536	11.1
		SPRY2	0.306506	0.058258						TOPORS	0.185222	0.127763							LOC101930370	-0.38672	0.3955		ATAD2	0.497642	2.43032		CLTCL1	0.660246	7.08205		NVL	-0.55633	11.0585
		DHODH	-0.24527	0.058258						HSP90B1	-0.14634	0.127763							STK4	-0.20722	0.394435		CC2D2A	-0.46537	2.42975		DSCC1	-0.91833	7.08174		ENPP4	1.41297	11.0569
		BLMH	-0.13027	0.058258						SNCG	-0.1637	0.127313							STIM1	0.159574	0.394147		APOL2	-0.35394	2.42818		HMGN2	-0.61732	7.08		IFITM10	1.72044	11.0569
		UTP18	-0.12941	0.058258						CDKN1A	0.180272	0.127104							MAFG	0.249018	0.393318		SNX9	0.32553	2.42614		KIZ	0.770218	7.08174		TMED4	0.553379	11.0458
		RAB11B	0.195633	0.058258						JAM3	-0.12085	0.127043							POR	0.192734	0.392857		RFT1	-0.27944	2.42458		MRPL47	-0.41543	7.08174		ZNF227	0.674988	11.03
		PVR	0.249472	0.058258						ORC1	-0.20707	0.126576							HARBI1	-0.34718	0.392277		CTC1	-0.32898	2.42117		B4GALT3	0.61673	7.08146		KIF11	-1.16896	11.0206
		PLEKHA4	0.435103	0.058258						AP000866.2	-0.41693	0.126576							NEXN	-0.34383	0.392277		LINC01235	-0.51119	2.42117		CERCAM	0.710544	7.07457		MATN3	-0.78298	11
		APIP	-0.19621	0.057802						DENND1A	0.214402	0.126476							C7orf60	0.383237	0.391839		CCNJL	0.301378	2.42102		TXNDC16	1.07086	7.06922		POLR2D	-0.72777	11.0058
		NOP58	-0.13717	0.05763						SPCS2P4	-0.71841	0.125759							CENPI	-0.39659	0.391839		ARHGEF15	-0.35333	2.41838		CEP112	0.632781	7.06898		RNF4	-0.5066	11.0018
		RNPEPL1	0.174931	0.05763						COG6	0.252495	0.125733							GTF2F1	0.144468	0.391839		MAP2K4	0.318264	2.41838		PACS1	0.574921	7.06238		CRKL	-0.4001	10.9915
		HIGD2A	0.219623	0.05763						CENPV	-0.22691	0.125603							HDAC5	0.364631	0.391839		RWDD2A	0.360366	2.41838		POLQ	-0.95964	7.05977		GNS	0.617926	11
		PAK1IP1	-0.18608	0.05763						NAAA	0.207894	0.125541							LIMD1	-0.15562	0.391839		ARL13B	0.450599	2.4169		ST8SIA6	1.54059	7.06		MPDZ	0.662645	10.9854
		UHRF1BP1	-0.2282	0.05763						CAPN5	0.207368	0.125541							MAP3K2	0.264197	0.391839		SBNO1	0.43896	2.41628		ALG14	-0.72528	7.05739		TMOD1	2.13702	11
		MED14OS	0.739189	0.05763						LDLRAD3	0.171255	0.125379							ND6	-0.33755	0.391839		LXN	-0.39741	2.41602		DOC2B	1.8223	7.05		ELN	2.08112	10.9721
		CRISPLD1	-0.36178	0.05763						P4HA3	0.270923	0.125131							NME6	-0.17173	0.391839		LZTR1	-0.32666	2.415		TPM3	-0.43466	7.04899		PRMT5	-0.61268	10.9703
		SLC35F2	-0.15939	0.05763						METTL22	0.206991	0.125131							SEC14L1P1	0.429198	0.391839		TCEAL7	-0.60302	2.41		ACKR1	-1.57894	7.04781		HARS2	-0.54991	11
		SART3	-0.12281	0.05763						GLTP	0.183354	0.124518							SPEN	0.344419	0.391839		NUP37	-0.33528	2.41174		PIGW	-1.27233	7.03953		COX7A2L	0.529844	10.9694
		PNN	-0.20695	0.05763						ZNF92	-0.33064	0.123301							TIMM9	-0.21954	0.391839		TBC1D30	-0.48425	2.41158		NVL	-0.44505	7.04		CUL7	0.835041	10.9555
		MYO19	0.128345	0.05763						CIRBP	-0.32022	0.123301							TRIM11	0.255543	0.390405		ARFRP1	-0.34938	2.40988		FAM171B	1.01246	7.02855		SLAIN1	1.27207	10.946
		ACTG1	0.160697	0.05763						AL160006.1	0.288675	0.123238							PCBP1-AS1	-0.27726	0.388254		RGP1	-0.252	2.40355		PABPC1	0.227958	7.01353		MAST1	2.1231	10.9389
		CNDP2	-0.11743	0.05763						CERS2	0.144001	0.123238							MED28	-0.16785	0.387883		CLEC18A	1.14569	2.40306		SIGMAR1	-0.5194	7.01069		RTEL1	-0.76144	10.9215
		SNHG17	-0.18627	0.05763						NT5E	0.198501	0.123238							VAT1	0.167152	0.387093		MAP3K7	0.235726	2.40096		DDX11	-0.55446	7.00936		METTL23	0.693205	10.9212
		MMP11	0.374778	0.05763						CEP164	-0.14318	0.123238							FGF2	-0.45867	0.386733		DUS4L	-0.59566	2.39847		FAM208B	-0.7916	6.99698		RRP7A	-0.73575	10.9152
		NMI	0.235124	0.057225						FANCE	-0.20048	0.122889							LOC283922	-0.29086	0.386733		LRRC66	1.06513	2.39847		MCM6	-0.63238	6.98597		B4GALT1	0.361005	10.9135
		N4BP3	-0.29604	0.057225						C15orf41	0.306384	0.122889							TMPO	-0.17259	0.386733		MPZL3	-0.51182	2.39814		RALGDS	0.808864	6.98526		MDC1	-0.73913	10.9135
		USP21	0.16856	0.056722						SRI	0.116383	0.122056							DHX34	-0.22506	0.386415		NHSL2	-0.53892	2.39614		CYCS	-0.8563	6.98316		FKBP9	0.541102	10.9
		RFC1	-0.13581	0.056722						MRPL27	0.162057	0.121669							IFT43	0.288313	0.386415		ATXN7	0.503244	2.39556		ING5	-0.56553	6.98183		COL27A1	-0.79445	10.9122
		TCEAL7	-0.35728	0.056722						TIMM29	0.222749	0.121669							CWF19L1	-0.13319	0.38592		SMARCA1	-0.34088	2.39529		STRA13	-0.6083	6.97273		DEAF1	0.834194	10.9122
		PDGFRL	-0.33144	0.056722						HOOK2	0.261	0.121669							HERC4	-0.26392	0.38563		SDSL	-0.59211	2.39269		RRP7BP	-0.93335	6.97081		ATG14	0.775547	10.9091
		C9orf3	0.2247	0.056722						FBXO7	0.122485	0.121669							NCBP3	0.142642	0.385512		P2RX7	-0.90021	2.38985		KLHL42	-0.55663	6.97037		MMAB	-0.82944	10.9034
		ZNF189	-0.21948	0.056722						VPS26C	0.146633	0.121669							ABCC3	-0.45851	0.385263		SPIRE1	0.498597	2.38983		STK39	-0.72733	6.96887		HGH1	-0.6315	10.9029
		CTTN	0.09851	0.056722						RGS10	0.261665	0.12135							ZNF83	-0.2746	0.385263		SAP30L	0.485436	2.3898		SNX33	0.783063	6.96805		HSBP1L1	1.25057	10.9024
		LUC7L	-0.21392	0.056722						ARPC3	0.128531	0.12135							H3F3A	0.156048	0.38524		G0S2	-1.09241	2.38965		DOCK2	-1.61464	6.96614		TRAPPC6A	1.50541	10.8971
		GEMIN4	-0.1505	0.056722						NFIB	-0.176	0.120615							CDC34	0.242449	0.383784		CLIP2	0.394331	2.38841		SLC7A8	1.31266	6.96423		MSH2	-0.8822	10.8925
		TMEM98	0.155867	0.056722						PHF19	-0.14062	0.120615							TRIM14	-0.18545	0.383449		COG8	-0.32924	2.38752		CCDC120	0.919703	6.96298		FAM167B	1.72526	10.8769
		AC090409.1	-0.46719	0.056722						VPS26A	0.155701	0.120615							KPNA6	-0.15202	0.38247		YTHDF1	0.19046	2.38736		KANK3	1.28895	6.96244		NOL6	-0.92911	10.875
		ADGRL1	0.263695	0.056722						UBOX5	0.238868	0.120615							RPS2	0.175529	0.38221		HADHB	0.217928	2.38612		POLR1B	-0.83701	6.95707		ZBTB46	1.31962	10.9
		PHETA2	0.226788	0.056722						ABHD18	0.275294	0.120532							ZNF136	-0.42065	0.381103		PXMP4	-0.58098	2.38612		CACNB3	0.65113	6.95485		BIRC3	2.08661	10.8604
		PIGF	0.225579	0.056581						RTN3P1	-0.70014	0.120532							ZYG11A	-0.38235	0.381103		ACAT2	-0.32602	2.38568		CRY1	-0.45856	6.95		USP13	-0.65188	10.8568
		SIN3B	0.103922	0.056262						ORC5	-0.20015	0.120532							TRIM45	-0.35691	0.380922		ABCC10	-0.36266	2.38448		RQCD1	-0.32299	6.95133		MN1	1.64406	10.843
		PABPC4	-0.11728	0.056233						BBS2	0.217831	0.120532							AARS2	-0.16798	0.380646		NRDE2	-0.34041	2.38253		NUCB1	0.701482	6.94732		MRPL27	-0.83652	10.8
		NRG1	0.295018	0.056233						MTATP6P1	0.286944	0.120297							CCDC18	-0.41434	0.380604		EFHC1	-0.35123	2.37962		ZNF664	0.501317	6.94454		SERPINH1	-0.58352	10.8274
		AP002387.1	-0.31228	0.056233						MAP2	0.230625	0.120297							RHNO1	-0.11896	0.380604		L3MBTL2	-0.28063	2.37497		CCDC85A	-0.81414	6.94		SPCS2	-0.39826	10.8
		COPS7A	0.144253	0.056233						OSTC	0.136663	0.120297							TTC5	-0.11875	0.380604		ZNF653	0.596089	2.37497		GMPR	0.924239	6.93296		USP49	0.833505	10.8221
		IREB2	-0.15389	0.056233						HIST1H1C	0.437468	0.120297							YTHDF1	0.106343	0.380604		PPP6R3	0.34039	2.37255		PAXIP1-AS2	0.723151	6.93255		PRKCSH	0.666403	10.8
		FEZ1	0.168602	0.056147						PODXL	0.659861	0.120297							PTPRS	0.230043	0.38054		DPH6	-0.59968	2.3709		NLGN2	0.774067	6.93252		PARPBP	-1.42339	10.8
		HMGN2	0.188604	0.056098						ARRDC1	0.239986	0.120297							GLRX5	0.137335	0.380237		TP53INP1	0.785487	2.36799		POLR1D	0.442238	6.93		PANX1	-0.88923	10.7719
		PRR34-AS1	0.347344	0.055206						SUDS3	0.202138	0.120297							JMJD4	-0.22831	0.380237		TMEM64	0.43561	2.36612		SHC1	0.460575	6.93252		GALNT11	0.528739	10.7645
		POLE4	0.223368	0.054787						MBNL2	-0.17844	0.120297							ADARB1	-0.14856	0.379357		B3GNTL1	-0.44033	2.3636		PLSCR4	0.810179	6.93189		FAM222B	0.523705	10.7598
		NXPE3	-0.1353	0.054787						TMEM251	0.294856	0.120297							TOX	0.231484	0.379357		SCARB2	0.326279	2.3636		FNTB	-0.53414	6.92884		SEC11C	-0.82252	10.7585
		G3BP2	-0.13696	0.054787						PTPRM	0.177904	0.120297							MBNL2	0.339352	0.379284		ZSCAN22	0.483002	2.3636		FAM134A	0.478019	6.92643		TNFSF13	-1.1937	10.7476
		KLHDC4	-0.14106	0.054787						PFDN4	0.184991	0.120297							FOXP4	0.205197	0.378308		IGSF8	0.442167	2.36007		CCDC77	-0.46914	6.92		TMEM71	-1.25384	10.7464
		EZH1	0.19283	0.054724						ZBTB17	0.154786	0.119844							C5orf30	0.266851	0.378278		KREMEN1	0.774922	2.35726		TIE1	0.706461	6.92		SSU72	-0.37615	10.741
		MLLT11	-0.24321	0.054558						TACSTD2	0.364645	0.119589							ZNHIT3	0.107731	0.378278		SPECC1	0.396024	2.35711		RABEPK	-0.60969	6.91669		CCDC120	1.12773	10.7373
		PDIA6	-0.11688	0.054558						NFYB	-0.17032	0.119589							SKI	0.186691	0.378217		RPS6KB1	0.358365	2.35586		TMEM171	-0.83694	6.91387		MPHOSPH6	-0.75873	10.728
		DKK3	0.20855	0.054558						APOBEC3C	0.225533	0.119589							GPR37	0.294068	0.377893		FAM117B	0.683197	2.35517		S100A2	-1.12245	6.90997		DCAF10	0.898443	10.7179
		FURIN	-0.12318	0.054558						ENO1	-0.10146	0.119314							RNF4	0.138377	0.377893		IFRD2	-0.33368	2.35487		POU4F1	1.19767	6.90898		SCFD2	-0.8698	10.7114
		CAPN15	-0.14638	0.054501						ZNF195	-0.2049	0.118924							RPN2	0.10494	0.377893		SNRNP27	0.284824	2.35299		CDK5	0.641154	6.91		SGOL1	-1.07892	10.7086
		TCEAL1	0.204867	0.054109						YARS	-0.11955	0.11881							ZNF174	0.195765	0.377893		KCTD10	0.23729	2.35297		CEP63	-0.39894	6.9031		NCBP1	-0.76847	10.689
		PTP4A2	-0.10031	0.053732						RABGAP1L	0.222447	0.11881							NOTCH1	0.269754	0.377331		TSKU	-0.4156	2.35		HOMEZ	0.623363	6.89343		PGF	-1.51417	10.6858
		MPZL1	-0.11052	0.053732						FLYWCH1	0.162308	0.11881							BMS1P4	-0.54926	0.377131		NATD1	0.663539	2.35124		ZSCAN30	0.545455	6.89307		PDCD4	1.00137	10.7
		NEK7	0.194233	0.053732						GLYR1	-0.12882	0.11881							SCHIP1	-0.32065	0.377131		STK40	0.328666	2.35124		GINS2	-0.98341	6.88427		ST3GAL3	0.823714	10.6677
		DDX59	0.199995	0.053732						NAGS	-0.27896	0.11881							RELT	0.217912	0.375921		PLD6	-0.66063	2.35091		COL5A2	0.483999	6.88342		MINK1	0.674723	10.6649
		MPV17	0.143241	0.053732						ACSF2	0.300748	0.11881							RAD51B	-0.24917	0.374985		DNAJC5	0.22211	2.34745		CEP128	-0.77048	6.86974		FOXN3	0.62659	10.6609
		MEMO1	0.328268	0.053732						POLG2	0.236542	0.11881							ZNF674-AS1	-0.30336	0.374985		LINC00304	1.13976	2.34497		COL27A1	-0.63474	6.8667		HEXA	0.767816	10.6578
		INSIG2	0.16567	0.053732						CXCL8	0.675899	0.118286							ANKRD37	0.573106	0.374876		ESYT2	0.214585	2.34442		PCYOX1	0.717158	6.86419		LPXN	-1.58437	10.6578
		CEP19	0.511686	0.053732						RAB9A	0.205241	0.118286							IPP	-0.2699	0.374876		TBRG1	0.206683	2.34442		NARF	0.747299	6.86182		WSCD1	0.914491	10.6519
		CHD1	-0.17452	0.053732						BOP1	-0.14713	0.118159							CHFR	0.14026	0.374258		RAB7B	1.13384	2.34398		KLHL36	0.359566	6.86059		C1orf115	0.8253	10.6502
		NELFE	0.145039	0.053732						TFRC	0.353099	0.118015							SLC9A3	-0.52767	0.373582		PLPP3	-0.5236	2.34178		TMX2	-0.43499	6.86019		NID1	1.27809	10.6441
		BEND3	-0.2636	0.053732						MTCH1	0.128909	0.118015							DNAJA4	-0.17231	0.372987		CDS2	0.221412	2.34083		HS1BP3	0.640768	6.86		NARS	-0.38248	10.6396
		AL354892.2	0.68904	0.053732						LRRC41	0.128449	0.116908							FAM58A	0.174371	0.37293		MEF2D	0.436556	2.34035		TTBK2	0.777321	6.85351		CASP3	-0.73008	10.6388
		CASD1	0.206422	0.053732						HYAL2	0.148387	0.116778							MXD4	0.29708	0.37293		IRAK2	0.579173	2.34		SFXN4	-0.51358	6.85271		CYB5B	-0.54931	10.6
		NHSL2	-0.12993	0.053732						SH2D3C	-0.16999	0.116778							SIM1	-0.53609	0.37293		C21orf91	0.715538	2.33484		PMP22	0.345771	6.84568		HNRNPF	-0.49127	10.6299
		BGN	0.266114	0.053732						SRP9P1	0.49144	0.116778							SOCS6	0.230767	0.37293		GMEB1	0.347705	2.33484		LEO1	-0.32272	6.84518		RNF34	-0.52061	10.6
		AGPAT2	0.225032	0.053732						PIGBOS1	0.312845	0.116778							KANK1	-0.31509	0.372075		NEK9	-0.25433	2.33484		CRACR2B	1.42682	6.8377		P2RX5-TAX1BP3	-1.43962	10.6249
		LGR4	0.277632	0.053732						ZNF189	-0.2039	0.116442							ASB16-AS1	-0.30603	0.371617		ABCA17P	-1.11826	2.33398		THOC6	-0.64699	6.83753		TCP1	-0.62189	10.6249
		ASB13	-0.25304	0.053732						RFLNA	0.3431	0.116442							LINC01291	-0.32724	0.371617		SCLT1	-0.47287	2.33398		POLD3	-0.4967	6.83741		MSH6	-0.60431	10.611
		COL13A1	0.186095	0.053732						PRMT6	-0.19248	0.116116							LRRC75A-AS1	0.123527	0.371339		TRIM38	0.280793	2.33375		HEBP2	0.571225	6.83399		TLL1	-1.12818	10.6058
		EXOC6	-0.24463	0.053732						PPT2	-0.23399	0.116116							MPZL3	-0.27991	0.371339		KANK2	0.415255	2.33332		NCKIPSD	0.610518	6.83384		WDR33	-0.36581	10.6
		GXYLT1	-0.18771	0.053732						SH3KBP1	0.290196	0.116116							CCNJL	-0.16791	0.368423		HAUS5	-0.32131	2.33157		ZC4H2	0.40858	6.83169		MKI67	-1.32499	10.6
		HSP90B1	-0.13074	0.053732						AL162586.1	-0.55822	0.116116							ZNF280C	0.39875	0.368423		CACNG8	-0.39892	2.32925		ST6GALNAC6	0.726439	6.83063		LRRC37B	0.694757	10.5983
		KDM2B	-0.13465	0.053732						ARID2	-0.2733	0.116116							HTR7P1	-0.3666	0.368084		RBFA	-0.24702	2.33		APEX1	-0.35809	6.82503		AR	1.02235	10.6
		GEMIN2	-0.21205	0.053732						PA2G4	-0.15753	0.116116							CTAG2	0.435371	0.367253		SHTN1	-0.29973	2.32619		VPS9D1	0.780002	6.82399		FUBP1	-0.53425	10.6
		ATG14	0.170897	0.053732						UBE2MP1	0.702552	0.116116							NUDT12	-0.35428	0.367029		VAMP1	0.647357	2.32539		MND1	-0.8312	6.82		CYBRD1	0.951483	10.5768
		ACOT2	0.259319	0.053732						MYO1C	0.114812	0.116116							SUV39H2	-0.32381	0.366104		ALKBH5	0.309661	2.32139		CASP12	1.48801	6.81456		SLC7A14	1.51454	10.5768
		ENTPD5	0.18031	0.053732						NRCAM	0.393837	0.116085							ZCCHC7	0.28309	0.366104		FBXO33	0.6488	2.32116		C1RL	0.992654	6.81446		EZH1	1.19721	10.6
		C15orf54	0.189008	0.053732						MAP2K3	0.145524	0.115504							ASB1	-0.28069	0.365686		GDF15	0.992857	2.31976		PAQR6	1.46473	6.8023		TEX261	-0.46396	10.6
		RPUSD2	-0.22062	0.053732						GEN1	-0.25678	0.115466							NDUFA7	0.235623	0.365686		OSBPL6	0.587677	2.31852		COBLL1	-0.96597	6.79941		DPYD	0.777474	10.6
		PIAS1	-0.15719	0.053732						PIK3R3	-0.21203	0.115289							RNF170	-0.21247	0.365686		TBC1D2	-0.49719	2.31615		FAM219A	0.519233	6.8		MGAT4B	0.733151	10.5555
		PKD1	0.143026	0.053732						TENT2	0.162309	0.115289							MRPS24	0.170988	0.36568		USP30	0.371621	2.31615		APOL1	1.12993	6.79136		TSG101	0.53799	10.5503
		EIF3C	0.384726	0.053732						KANSL1	-0.17106	0.115289							MOCS2	-0.14015	0.365283		CNOT4	0.285984	2.31524		PARPBP	-1.13484	6.79136		HSD17B14	1.44615	10.5488
		CENPN	0.15468	0.053732						RBM45	-0.22921	0.115148							RHOBTB3	-0.2402	0.365071		CHD4	-0.27335	2.31459		FAIM	-0.94647	6.79		DPP3	-0.72004	10.5474
		RPAIN	-0.17761	0.053732						NDUFB9	-0.13462	0.115148							ALAD	0.133251	0.36499		UNC5C	-0.8616	2.31235		HIVEP2	0.764467	6.78697		PIGW	-1.5479	10.5461
		ADPRM	0.309296	0.053732						PDCL	0.143189	0.115148							TRAK1	0.134462	0.36499		ZER1	0.402118	2.31235		PWP1	-0.44538	6.78697		ZW10	-0.84137	10.5461
		EXOC7	0.120654	0.053732						EFL1	0.230959	0.115148							PABPC1L	-0.37364	0.364555		PRPF40B	-0.52826	2.30845		SLC25A19	-0.71092	6.78653		CCDC150	-1.18111	10.544
		SRSF2	-0.15455	0.053732						WDR81	0.188354	0.115148							SNRPN	0.122883	0.364512		ST5	-0.46671	2.30845		ZSWIM4	1.02138	6.78509		PATJ	1.15562	10.5313
		PANK2	-0.15513	0.053732						LLGL1	0.145257	0.115148							ZNF569	0.306714	0.364074		GEMIN8	-0.3865	2.30506		VRK1	-0.66723	6.78		RAD51AP1	-1.11374	10.5
		NOL4L	-0.2269	0.053732						CBR1	0.181534	0.115148							ZNF605	-0.26189	0.364074		PDE3A	-0.46223	2.30305		CORO7	0.634322	6.78032		ZNF554	1.20758	10.5214
		UBE2C	-0.11347	0.053732						MT-ND6	0.277026	0.115148							RBM14-RBM4	0.422729	0.363038		RABL3	-0.42146	2.30051		TOPBP1	-0.77937	6.78		ARSD	0.942121	10.5141
		AP3S1	0.11197	0.053538						TEX261	-0.15403	0.115118							KIAA2013	0.191473	0.362324		ARHGAP42	0.62477	2.29987		MEGF6	0.720229	6.77649		RPAIN	0.681748	10.4941
		TRMT10B	-0.25918	0.053538						EIF5AP4	-0.26863	0.115118							SPTBN1	0.197224	0.362324		ITPR2	-0.49431	2.3		GLIPR1	-1.0097	6.77413		MED24	-0.59894	10.4935
		PRRC2C	-0.26597	0.053495						TPM2	-0.18815	0.115057							TNFRSF10B	0.169431	0.362324		ETNK1	0.527642	2.3		MTERF3	-0.70623	6.77044		POU4F1	1.44562	10.5
		AC008608.2	0.858283	0.053495						ARHGAP23	-0.13014	0.114722							AGAP9	-0.2694	0.362237		DGCR14	0.393156	2.29737		NMRK1	0.767673	6.76719		TMEM86A	1.5896	10.4682
		KIAA0100	-0.12271	0.053495						AC027307.2	0.528241	0.114722							RABL3	-0.23348	0.362237		LMBR1L	0.413213	2.29732		TGS1	-0.47853	6.76367		NEK9	0.49898	10.4632
		EIF4EBP2	-0.11784	0.052894						TMBIM6	0.11893	0.114681							ALG9	-0.16667	0.361202		SKIV2L	-0.35264	2.29732		PSMC1	-0.40285	6.76216		SMPD1	0.639883	10.4595
		NUSAP1	-0.19964	0.052894						GDF6	0.757311	0.114397							FAM43A	-0.34128	0.361202		HIST1H2BK	0.527195	2.29716		MLF1	0.804393	6.75828		RRP15	-1.01946	10.4557
		U2AF2	-0.12678	0.052894						HELQ	-0.26712	0.114248							ANKRD50	-0.37974	0.360912		SYNPO	-0.38426	2.29686		PAOX	1.03902	6.75359		ARHGAP11A	-1.26489	10.452
		ACOT7	-0.14031	0.052127						CDKN1B	-0.20388	0.114021							BACE1	0.103068	0.360912		FAM179B	0.356909	2.29443		EHD2	0.472878	6.75		FGF11	1.79366	10.4489
		TAF12	0.243437	0.052127						KCMF1	0.125251	0.113069							FBXL3	0.296426	0.360912		WEE1	-0.39405	2.29443		PSMC6	-0.47781	6.75254		PACS2	0.711813	10.4456
		ATPAF1	-0.16212	0.052127						UBE4A	-0.26081	0.112178							KAT6A	0.202194	0.360912		NHLRC1	-0.79155	2.29316		CD37	0.909109	6.74958		SNX19	0.380209	10.4433
		AL136985.3	0.459797	0.052127						BCCIP	-0.17059	0.112178							NBPF19	-0.27323	0.360912		YDJC	-0.4713	2.2916		PPID	-0.37839	6.73283		KIF18A	-1.08757	10.4427
		RFX5	0.14659	0.052127						QPCTL	0.184359	0.112178							PHF1	0.266779	0.360725		RABIF	0.437233	2.29088		SOCS1	-1.40659	6.73		HNRNPUL2	-0.47828	10.4342
		PBXIP1	0.118882	0.052127						AL031729.1	-0.92622	0.11216							ATXN1	0.17772	0.360431		DPYSL2	-0.46489	2.29		CHMP1B	0.457165	6.72368		TMEM62	-0.62049	10.4315
		KIAA0040	-0.30117	0.052127						AP4B1	-0.21237	0.11216							LIX1L	-0.11894	0.360318		AAMP	0.279941	2.28898		MAMDC2	-1.52921	6.72		ABCA3	0.572702	10.4297
		HNRNPLL	-0.13976	0.052127						MOB4	0.187009	0.11216							ZNF34	0.325041	0.360123		UNG	0.280187	2.28898		PSMC3	-0.50108	6.72368		PDLIM3	0.815843	10.4
		FN1	0.255632	0.052127						ORC2	-0.17485	0.11216							SNX19	-0.1071	0.358847		FLRT3	-1.05377	2.29		HADHA	0.258495	6.72336		IL33	2.24118	10.4289
		SP100	0.174887	0.052127						AC099560.2	0.454754	0.11216							USP28	-0.12636	0.358847		TBCCD1	0.284387	2.2879		TARBP2	-0.59279	6.72275		FLT3LG	1.18546	10.4271
		DPH3	-0.15001	0.052127						NAA80	0.254003	0.11216							B4GAT1	0.18423	0.358602		DCTPP1	-0.28298	2.28724		NQO1	0.717403	6.72		CRYZL1	0.601718	10.4
		SLC25A38	0.154489	0.052127						ST6GAL1	-0.2743	0.11216							MAFIP	0.412397	0.358448		CNTNAP3	-0.39165	2.28502		TMEM63A	0.581728	6.71889		ZNF197	0.698715	10.4063
		AC092919.2	-0.40434	0.052127						PCDH12	-0.39018	0.11216							ZNF554	0.348768	0.356967		LOC101929710	-0.56962	2.28502		SATB2	1.19808	6.70412		RBM5	0.540482	10.4006
		TAPT1	0.188923	0.052127						BEND3	-0.25557	0.11216							HSPG2	0.391878	0.356457		ZMYM2	0.444029	2.27934		BUB3	-0.60746	6.69819		NCSTN	0.44912	10.3947
		TMSB4XP8	0.196938	0.052127						SEC61G	0.131493	0.11216							HTR2B	-0.57953	0.356103		WASL	0.39525	2.2782		GBP2	1.24541	6.69819		SEC31B	1.07978	10.4
		CLGN	-0.29187	0.052127						LANCL2	-0.19884	0.11216							ANKRD1	-0.54005	0.355279		RBMX	-0.22547	2.27813		PIK3C3	0.383724	6.68474		PLD3	0.668932	10.3839
		TRIM2	-0.19817	0.052127						GTF2I	-0.15274	0.11216							AXIN1	0.223819	0.355279		CPT1B	0.879457	2.27548		IFIT2	1.76767	6.68		TGM2	0.570029	10.3825
		CMBL	0.153797	0.052127						DNASE1L1	0.290003	0.11216							CTDP1	0.182754	0.355279		LINC01572	-0.82548	2.27512		TRIM4	0.299366	6.67668		MEGF6	0.883219	10.3766
		CENPW	-0.14708	0.052127						SLC10A3	0.18634	0.11216							FANCI	-0.20456	0.355279		MYBL1	0.818518	2.27512		POLR1A	-0.82	6.67		EIF4G2	-0.59739	10.3693
		CCDC126	0.276378	0.052127						MCM4	-0.15189	0.11216							FSCN1	0.223655	0.355279		ZNF366	-0.79732	2.27309		MXI1	1.18858	6.66798		SCAMP5	1.20829	10.4
		NYAP1	0.249459	0.052127						PACS1	0.140899	0.11216							GATSL2	0.3487	0.355279		GCNT2	-0.33903	2.27126		LARS2	-0.43998	6.66603		TSR2	-0.52477	10.3647
		GSTK1	0.111885	0.052127						SC5D	0.248775	0.11216							GPR173	-0.21058	0.355279		IPP	-0.47775	2.27126		RABGAP1L	0.573535	6.66603		OPN1SW	-1.58652	10.4
		FTH1P8	0.489975	0.052127						TFCP2	-0.17761	0.11216							NUTM2A-AS1	-0.13835	0.355279		MTR	-0.37549	2.27081		EXOSC3	-0.61966	6.66		HIRA	-0.48106	10.3541
		ARHGAP4	0.199868	0.052127						RBM25	-0.19679	0.11216							PAXIP1-AS1	-0.35069	0.355279		GATA6	-0.49248	2.26856		PYCRL	-0.79407	6.6591		TMEM219	0.865267	10.3332
		FAM219A	-0.11475	0.052127						NEURL4	-0.19629	0.11216							PCDH10	0.330099	0.355279		SLFN13	-0.52113	2.26707		HMOX1	1.27509	6.6554		WDHD1	-0.99892	10.3332
		HTATIP2	0.235472	0.052127						DLGAP4	0.12654	0.11216							CNBD2	0.520987	0.354216		PLEKHA8P1	0.543821	2.26631		TNIP1	0.710389	6.64		FAM107A	-0.95823	10.3305
		CTSF	0.268789	0.052127						SNHG17	-0.20679	0.11216							SLC1A5	0.190188	0.352328		UCP2	-0.48198	2.26444		SNX24	0.538144	6.64012		LRP10	0.54231	10.3234
		PCF11	-0.15712	0.052127						ILVBL	-0.13908	0.11216							DUSP14	0.142311	0.350514		EHD2	-0.29094	2.26293		EMC8	-0.43752	6.64		SPATA33	-0.92303	10.32
		FZD4	-0.11969	0.052127						MEMO1P1	0.899524	0.11216							FAM83D	-0.16811	0.350514		IFNGR1	0.399345	2.26291		C1orf131	-0.58553	6.6345		PCDH7	-0.65106	10.3
		PRXL2A	0.188746	0.052127						SUMO3	0.118405	0.11216							LBH	0.521212	0.350102		LDAH	-0.31008	2.26291		TRAK1	0.384697	6.63204		GLTSCR2	0.935054	10.3072
		TACC2	0.183041	0.052127						GFPT2	0.390253	0.11154							FBXO38	0.134169	0.349492		RAB5A	0.36054	2.26118		NRBP2	0.522226	6.63198		PSMD2	-0.77641	10.3019
		SMARCD1	-0.11726	0.052127						AAMDC	-0.20257	0.111355							DNAJB6	0.108125	0.349361		MIPOL1	-0.41716	2.26		AFG3L2	-0.413	6.63004		PDLIM1	0.854677	10.2985
		PARP2	-0.18577	0.052127						PPA2	0.136098	0.110882							NHLRC2	-0.29183	0.349361		PPFIBP2	-0.99569	2.25636		CAMK1	0.421772	6.63		NAT8L	1.73386	10.293
		C14orf119	0.124713	0.052127						NRM	-0.19868	0.110461							FASN	0.302649	0.348987		CDC16	-0.29674	2.25561		CMIP	0.460315	6.6264		CENPI	-1.38502	10.288
		AC004846.1	0.34732	0.052127						STEAP1	0.228475	0.110461							LRRC34	-0.38545	0.348987		SNHG7	0.405891	2.2549		TBC1D17	0.846302	6.62		KDM2B	-0.50558	10.3
		RPS27L	0.137804	0.052127						BMP2	0.409945	0.109636							ARRDC3-AS1	0.464399	0.348744		CCDC57	-0.3892	2.25		NES	-0.70193	6.62		AGMAT	-1.70094	10.2704
		STUB1	0.208593	0.052127						ADAM19	-0.20397	0.109561							NEIL3	-0.33642	0.348744		TUBA4A	-0.46756	2.25426		ALCAM	-0.79112	6.61991		UBE2E2	0.640923	10.2549
		LYRM1	-0.21002	0.052127						PCMTD1	-0.16785	0.109561							PDE12	-0.19436	0.348744		MLEC	-0.26593	2.25242		PALMD	-0.54167	6.6178		RNASEH2B	-0.83359	10.2542
		NDUFAB1	-0.12305	0.052127						FUT11	0.177664	0.109561							RPS28	0.165698	0.348744		ZC3H11A	0.268315	2.25211		HLA-DPA1	-1.15664	6.61139		LGALS3	0.985466	10.3
		TERF2IP	0.123708	0.052127						VASH1	-0.58766	0.109561							RPS3	0.167456	0.348744		SDCCAG3	-0.24067	2.25152		RAB26	1.34903	6.60621		KALRN	0.925217	10.247
		CRK	-0.11492	0.052127						VWA1	0.434656	0.109237							SIPA1L2	0.278319	0.348744		LOC101927027	-0.53638	2.24835		IL10RB	0.475126	6.60473		APITD1	-0.87909	10.2456
		KCTD11	0.252285	0.052127						NAA50	-0.1357	0.109237							ZNF320	-0.23929	0.348744		ORAI2	-0.322	2.24835		SCLT1	-0.75325	6.59784		PSMA4	-0.57777	10.2
		TNFSF12	0.25471	0.052127						OTUD6B-AS1	-0.17443	0.109237							ZNF629	-0.1907	0.348744		TRIM34	-0.48659	2.24829		SHISA3	-0.99057	6.59749		BRWD1	0.999534	10.2251
		AP2B1	-0.13713	0.052127						CCDC138	-0.27625	0.109206							ATG4D	0.275732	0.348303		ADORA2A	-0.8216	2.24553		ZC3H7B	-0.43188	6.6		PNPLA4	0.882059	10.2
		ACACA	-0.1367	0.052127						IAH1	0.187213	0.1079							SIK1	0.615939	0.348303		CEBPB	0.566665	2.24498		MICAL2	-1.035	6.59452		KLHDC4	-0.54651	10.2
		CBX1	-0.09621	0.052127						DBI	0.195845	0.1079							LOC100507283	-0.44699	0.347834		SKP1	0.225168	2.24476		SLC39A14	-0.71569	6.59341		C1RL	1.20383	10.2197
		TOB1	0.211089	0.052127						CMTM7	0.250215	0.1079							LOC101927746	-0.4594	0.347834		LRCH4	0.432138	2.24412		SLC16A4	1.18483	6.58795		TRIM14	-0.65302	10.2
		GALK1	0.245022	0.052127						EIF1B	0.17677	0.1079							MIR503HG	-0.49985	0.347834		DGKQ	0.386986	2.24335		CAPN12	1.80782	6.58785		SHISA4	1.03453	10.2099
		FECH	-0.1649	0.052127						BVES	0.270356	0.1079							NRARP	0.403004	0.347834		ADI1	0.342783	2.2403		SAMD12	1.12054	6.58471		CNTRL	-0.58037	10.2073
		RIN2	0.192922	0.052127						AC093673.1	0.266366	0.1079							PDXP	0.22169	0.347834		DHRS9	-1.05203	2.23958		EIF3F	0.444415	6.58347		TM2D1	0.60198	10.194
		NECAB3	0.227622	0.052127						TCAF1P1	0.518891	0.1079							UQCRQ	0.166	0.346554		C3orf62	0.492752	2.23475		TOX	-0.66847	6.57315		SLFN13	-1.08349	10.1907
		MPND	0.272828	0.052127						FAM122B	-0.17738	0.1079							MADD	0.167784	0.34526		OTUD5	0.341247	2.23		GLIS2	1.03243	6.56721		UNG	-0.56059	10.1743
		KANK3	0.287421	0.052127						RGS3	-0.19481	0.1079							RPL41	0.163767	0.344969		FERMT1	-0.67841	2.23		RAD54L	-0.52855	6.56234		AKAP8L	0.918241	10.2
		PLVAP	0.738694	0.052127						MRPL23	0.287457	0.1079							CRHR1-IT1	-0.20631	0.344929		LMO4	0.422485	2.23306		PLD3	0.536361	6.56		C11orf24	-0.7677	10.2
		RINL	-0.25995	0.052127						ATL3	0.178749	0.1079							RBM10	0.16878	0.344851		FAM83D	-0.30205	2.2329		ARHGEF17	1.09207	6.56028		BBS9	0.671851	10.1665
		JOSD1	-0.11952	0.052127						INTS4	-0.15942	0.1079							C12orf65	-0.17903	0.344735		TTC12	-0.57391	2.23041		ATP8B1	0.80673	6.56013		AFAP1L1	0.89416	10.1627
		COL6A1	0.293214	0.052127						COMMD3	0.273384	0.1079							EVC2	0.303362	0.344686		MYLK	-0.35059	2.22999		NUP205	-0.72416	6.55		OCIAD2	-0.91795	10.2
		BCAT1	-0.13984	0.052006						WAC-AS1	0.18519	0.1079							LOC105372273	-0.54	0.344686		TMX4	0.357359	2.22943		ZNF467	1.71295	6.55337		RGL2	0.67544	10.2
		MT-TN	-0.15078	0.052006						EPS8	0.294707	0.1079							CHCHD4	-0.19012	0.343739		PDCL	0.22991	2.22918		SSBP2	1.04457	6.55		RABEPK	-0.73489	10.1567
		AL031729.1	-0.85713	0.051718						RASSF8-AS1	0.322499	0.1079							ENGASE	-0.27092	0.343739		APLN	-0.62356	2.22912		KDM6B	0.716758	6.55		PPP1R16B	1.29733	10.1
		TMEM39B	0.2058	0.051718						ANO6	0.2346	0.1079							MDP1	-0.26994	0.343739		FBXO38	0.238948	2.2288		PRUNE	0.508814	6.54619		VOPP1	-0.46435	10.1295
		SOX13	-0.22659	0.051718						ENTPD5	-0.213	0.1079							PKNOX1	-0.17106	0.343739		IFT80	-0.42797	2.2288		PNPT1	-0.88308	6.54		APTX	-0.46708	10.129
		GGCX	-0.14167	0.051718						YLPM1	-0.17929	0.1079							PSTK	0.303057	0.343739		LAMA5	-0.5611	2.2288		DERL2	-0.50689	6.54079		NEDD4L	0.585843	10.119
		TRMT10C	-0.14878	0.051718						DUSP14	0.165555	0.1079							RPS15	0.236951	0.343739		ARAP2	1.10962	2.22613		C14orf80	-0.82777	6.53867		TRNP1	0.83658	10.119
		PRPS1	-0.12659	0.051718						MIEN1	0.195415	0.1079							USP32	0.153921	0.343739		ABHD18	0.377251	2.22518		MAN2A2	0.442683	6.53714		SAP30	-0.90064	10.1168
		HSD17B14	0.303711	0.051718						LRRC37A4P	-0.24357	0.1079							MTHFSD	-0.17292	0.34337		C7orf60	0.65702	2.22		MFSD13A	0.651085	6.534		IQSEC2	0.74647	10.1159
		SHC1	-0.0929	0.051225						DHX40	-0.14355	0.1079							XPNPEP3	-0.17902	0.34337		ALPK1	-0.47038	2.22383		SEZ6L2	0.844241	6.5321		RNF121	-0.87635	10.1135
		TRIM11	-0.1492	0.051225						DCAF7	-0.12707	0.1079							RPL10A	0.134698	0.343316		SLC6A8	0.299956	2.22378		EWSR1	-0.54498	6.53		NCAPG	-1.34783	10.1088
		VGLL4	0.184947	0.051225						ACAA2	0.17556	0.1079							CBWD5	-0.38583	0.342381		COPS7A	-0.29534	2.2234		TGFB2	-1.53304	6.53		CASKIN1	1.91348	10.1028
		CCDC28A	0.211678	0.051225						AP3S1	0.139272	0.107574							ADAM11	0.459362	0.341575		CRBN	0.294644	2.2234		SPCS2	-0.3106	6.52771		LOC101928100	-1.79035	10.0953
		LDOC1	0.22113	0.051225						ZFPL1	0.271296	0.107574							ANKRD55	-0.2655	0.341575		RPP25	-0.55489	2.2234		FANCE	-0.60093	6.53		IARS	-0.72658	10.0851
		SLC23A2	0.1886	0.051225						RELA	0.133266	0.107574							GLRX	0.19575	0.341575		TAF4	0.259683	2.2234		BST2	0.830494	6.52001		NIFK	-0.96952	10.1
		FAM83D	-0.1516	0.051225						NDUFB8	0.239428	0.1074							INTS9	-0.14691	0.341575		NDEL1	0.345343	2.22284		CRLF1	-1.02442	6.50933		DOCK1	0.447698	10.0646
		RPUSD3	0.140228	0.050777						GADD45GIP1	0.199606	0.1074							MAP3K11	0.244355	0.341575		PDCD7	0.243123	2.21921		MGLL	-1.01967	6.5		XRCC4	-0.92007	10.1
		ATP13A2	0.117397	0.050569						STK40	-0.17387	0.107258							SMIM3	0.310153	0.341575		BUB1B	-0.40358	2.21776		ADAMTS9	-0.47134	6.5		LDLRAD3	0.497288	10.0547
		ZNF436	0.195276	0.050569						ATP2B4	-0.24403	0.107258							SKP2	-0.2403	0.340945		JDP2	0.770352	2.21776		LYRM9	1.16425	6.5		PTRH2	-0.60323	10.0521
		DHDDS	-0.11949	0.050569						ANKRD28	0.209728	0.107258							CACHD1	0.178887	0.340237		TCP11L2	0.70992	2.21776		ZNF197	0.559089	6.49394		DHX40	0.544201	10.0498
		ZC3H12A	0.324329	0.050569						PELO	0.177524	0.107258							C5	-0.28571	0.340227		TPRG1L	0.2522	2.21776		UNC93B1	0.810085	6.48834		GCDH	-0.66208	10.0309
		SRGAP2C	-0.17132	0.050569						ROBO4	-0.21813	0.107258							PPM1A	0.156602	0.340227		RCCD1	-0.48419	2.21768		GRIN3B	1.47519	6.48627		KLHL18	-0.54085	10.0296
		SRGAP2D	0.344519	0.050569						ADK	0.194882	0.107258							RWDD3	-0.26164	0.340227		CTSC	-0.16867	2.21722		HBP1	0.600324	6.47828		MON1A	-0.63333	10.0292
		NIT1	0.202829	0.050569						TNFRSF1A	0.123447	0.107258							TCF7L1	0.194993	0.340227		MAPK8IP1	0.461735	2.21722		SEC11C	-0.63865	6.47673		EMC8	-0.5347	10.0279
		UCHL5	-0.15807	0.050569						FANCI	-0.19896	0.107258							NPTXR	0.311595	0.339471		TP53INP2	0.605767	2.21386		TLCD2	1.0795	6.47376		IDUA	1.04945	10.0264
		FNDC4	0.153985	0.050569						WRAP53	-0.17214	0.107258							OAZ3	0.397986	0.339471		ASB7	0.368679	2.21381		ARHGEF6	1.30889	6.4717		CPNE7	-1.36591	10.0228
		CAPG	0.171069	0.050569						LSM12	0.181442	0.107258							SYNPO	-0.20775	0.339462		C19orf52	0.35814	2.21381		MRPL12	-0.59117	6.4717		DDX39B	-0.6166	10.0228
		PTCD3	-0.13106	0.050569						C20orf27	-0.16132	0.107258							ZNF138	-0.31512	0.339462		SLC23A3	0.799504	2.21327		WSB1	0.716519	6.47053		PFN1	-0.64586	10.0121
		PSMD14	-0.10902	0.050569						USHBP1	-0.50556	0.107258							ASB6	0.251349	0.339277		WDR4	-0.36491	2.21173		TTC39A	1.56815	6.46527		GDF6	-2.02626	10.0015
		HNRNPD	-0.12535	0.050569						ANO8	0.223962	0.107258							DENND5A	0.138775	0.339277		LOC101928464	0.395114	2.2112		MRPL50	-0.45363	6.46		DNLZ	-1.10154	9.99841
		RUFY1	0.165276	0.050569						DEDD2	0.209586	0.107258							POLN	-0.45953	0.339277		HDAC3	0.237641	2.20958		ANO10	0.283638	6.46174		VGLL4	1.16752	10
		HDAC2	-0.10562	0.050569						CLEC11A	0.253495	0.107258							ATOH8	0.377775	0.338767		MET	-0.40773	2.20795		FAM174B	0.847546	6.45898		IGFBP6	-0.94535	9.99
		ZNRF2P1	0.39164	0.050569						PCBP4	0.255499	0.107205							DDA1	0.15598	0.338767		PKDCC	0.631153	2.20601		MTMR3	0.449745	6.45893		TSTA3	-0.67686	9.99
		TRMT2B	0.167402	0.050569						FIBP	0.15737	0.107135							ZNF8	-0.21094	0.338767		RPA1	-0.16849	2.20466		SYT17	1.55398	6.45893		UBXN8	-0.66982	9.98411
		FAM45BP	-0.50004	0.050569						AK6	0.246845	0.106621							LOC105370333	-0.25583	0.338309		CMTM4	0.435986	2.20402		EPHB4	0.767522	6.45618		MGAT5	-0.5158	9.98266
		ELP1	-0.15979	0.050569						EPB41	-0.17875	0.106228							CUZD1	-0.44651	0.337279		RMDN1	-0.30196	2.20317		WDR60	0.51084	6.45618		PLEKHB1	1.66223	9.97879
		MMS19	-0.11039	0.050569						MPV17	0.171564	0.106228							PHC1	0.226215	0.337279		IMPACT	-0.3541	2.20223		L3HYPDH	-0.61166	6.45487		SLC17A5	0.689924	9.97587
		MAP3K12	0.149872	0.050569						PLAGL1	-0.19184	0.106228							RHEBL1	0.417617	0.337279		DGCR6	0.773753	2.19865		MYZAP	1.14986	6.45255		POLL	0.868872	9.96
		FGD6	-0.22236	0.050569						SNX16	0.25652	0.106228							ZNF708	-0.49935	0.337279		FANCI	-0.3636	2.19865		TULP3	0.347066	6.45118		PCAT19	1.05282	9.96
		EFL1	0.175112	0.050569						ENDOG	0.252394	0.106228							EEF1A1	0.104426	0.336941		PLEKHM3	0.551553	2.19865		C19orf66	0.755916	6.45076		PLD2	0.926222	9.96259
		TRAP1	-0.15162	0.050569						NACC1	-0.11485	0.106228							ENY2	0.144789	0.336941		ZNF702P	-0.51284	2.19865		PTBP1	-0.39923	6.44276		ZFP62	0.773831	9.96
		EARS2	-0.16785	0.050569						NAT10	-0.1579	0.106045							ZNRF3	0.272456	0.336941		PDE7B	-0.49674	2.19596		PTTG1	-0.74629	6.43824		PHLDA2	-0.80629	9.96
		NEURL4	-0.15156	0.050569						ETV6	-0.1482	0.105823							NDUFA2	0.205104	0.336567		SNAP23	-0.26261	2.19596		QARS	0.46619	6.43539		PDK4	2.19476	9.9474
		KDM6B	-0.1743	0.050569						PODXL2	-0.38383	0.105817							BAHD1	0.175117	0.3364		ADIPOR1	0.222149	2.19445		CARD10	0.679711	6.43438		HMGCL	1.07035	9.94643
		GPATCH8	-0.17211	0.050569						RPSAP47	0.235199	0.105817							BMS1P20	-0.30835	0.3364		DENND4B	-0.31312	2.19376		LOC101928100	-1.39811	6.43352		N4BP2L1	2.11051	9.94522
		C20orf204	-0.52865	0.050569						ZBTB5	-0.17649	0.105817							GRAMD1A	0.279338	0.3364		UBXN2A	0.378461	2.19376		CNPY4	0.587939	6.43208		COPS6	-0.55256	9.94
		ELAVL1	-0.1146	0.050569						DDX49	-0.25144	0.105817							ZNF408	0.236221	0.3364		PITPNA	0.17308	2.19374		RBMX	-0.3572	6.43		LRCH2	0.958092	9.93262
		ZNF414	0.239722	0.050569						EHD4	-0.1445	0.105608							HKR1	0.179721	0.33613		SORBS2	-0.37576	2.19181		LOC728730	0.978389	6.42689		SNX24	0.648714	9.92619
		ZNF561	-0.19028	0.050569						TIPIN	-0.24732	0.105608							LRRC37A	-0.42685	0.33613		MCM8	-0.45391	2.1902		FAM101A	-1.20161	6.43		ADCK2	0.726991	9.9241
		NR1H2	0.143033	0.050569						BRD8	-0.14499	0.10549							UBE2R2	0.135752	0.33613		ZC3H8	-0.49124	2.19019		INCENP	-0.65552	6.42526		ZBTB18	0.699309	9.92238
		KIAA1671	0.165846	0.050569						LEO1	-0.14474	0.10549							PEX11B	-0.20498	0.33584		OTUD3	0.500758	2.18775		ERV3-1	1.02337	6.42		OSBPL5	0.790685	9.92067
		TPI1P1	-0.25809	0.050068						RNF135	0.237463	0.10549							RP9	0.191433	0.33584		SMOX	0.379747	2.18775		NOVA2	0.683408	6.41967		PLA2R1	1.0091	9.92
		ATR	-0.18879	0.050068						DARS2	-0.18394	0.105451							SMAD9	0.332777	0.33584		CCDC117	0.415243	2.18688		PSPC1	-0.60659	6.40617		PPP1R26	0.731485	9.91746
		DHX16	-0.12236	0.050068						MAT2B	-0.11331	0.104702							ZNF709	-0.61326	0.33584		RPUSD3	-0.403	2.18338		NXT1	-0.61219	6.40582		COA4	-0.67339	9.91661
		ZNRF2	0.259645	0.050068						IPO5	-0.15596	0.104702							RAB4B-EGLN2	-0.60772	0.334516		MALT1	0.493186	2.18256		MTRR	-0.5507	6.41		TKT	0.812941	9.9128
		TIGD5	0.202659	0.050068						BPGM	0.148129	0.104572							TMEM183A	0.106941	0.334117		TPM3P9	-0.48409	2.18255		HMGCL	0.866777	6.40295		NOP16	-0.95334	9.91118
		NUP98	-0.15455	0.050068						MIR25	-0.86048	0.103726							ADCY6	0.156619	0.333677		LINC01091	-0.86203	2.18082		HIF3A	1.25842	6.4		PDE3A	-0.90245	9.89502
		MBD6	-0.11619	0.050068						GAL3ST4	0.510356	0.103726							AMBRA1	0.186051	0.333677		RUVBL1	-0.27123	2.18082		PFKFB4	0.961752	6.4		EXO5	-1.05906	9.89188
		AC073857.1	-0.4638	0.050068						KHDRBS3	0.312852	0.103726							BMPR1B	0.41688	0.333677		SYF2	0.253438	2.18		RRP8	-0.55451	6.39823		HAUS1	-0.45384	9.89088
		EIF2S2	-0.09466	0.050068						GANAB	-0.10262	0.103726							L3MBTL1	-0.37388	0.333677		UBALD1	0.586539	2.18082		RIN1	-0.6569	6.39383		FAM86C1	-0.75101	9.89
		LMNB2	-0.10289	0.050068						DDIAS	-0.23358	0.103726							ORMDL3	0.235491	0.333677		APOLD1	-0.47388	2.17543		MFN2	-0.3892	6.38291		DNAL4	0.981971	9.89
		TOB2	0.117535	0.050068						PPIF	-0.1446	0.103726							UBALD1	0.323982	0.333125		SKI	0.322068	2.17455		NISCH	0.607387	6.37816		DDA1	-0.56566	9.88804
		DTD1	-0.14844	0.050067						LTBR	0.151733	0.103726							KHDRBS1	0.100752	0.33236		XRCC1	-0.39564	2.17396		PACS2	0.560978	6.37816		NR2C2AP	-1.01655	9.88524
		FLNC	-0.18067	0.049385						ITPR2	-0.32736	0.103726							RGS3	0.339021	0.331946		TSPYL1	0.392484	2.17337		FARSB	-0.83994	6.37451		KDELR1	0.432189	9.88287
		FARSA	-0.13025	0.049385						MARS	-0.12068	0.103726							RPS14	0.160133	0.329996		CCDC107	0.438469	2.1722		TGFBRAP1	-0.40003	6.37406		CHRNA1	-2.11158	9.88
		AC106795.1	-0.16474	0.049352						PARP6	-0.27582	0.103726							MTERF3	-0.23204	0.329141		DTD2	-0.32271	2.16899		CCBE1	-1.32369	6.37085		MAPK8IP3	1.17485	9.87975
		DCXR	0.217793	0.049352						KCTD11	0.260597	0.103726							CECR6	0.491008	0.328918		PHLPP2	0.379815	2.16899		LRRC28	0.612433	6.36973		CLPTM1L	-0.41815	9.87
		SBNO2	0.148266	0.049352						FSTL3	0.369046	0.103726							IKZF5	0.321352	0.328918		NBPF15	-0.23551	2.16863		URB1	-0.80275	6.36128		SMARCA5	-0.53798	9.87048
		PTGER4	0.195458	0.049177						PITPNC1	0.212591	0.103448							RPL13A	0.182486	0.328918		DOLK	-0.36361	2.16801		GABBR1	0.748152	6.36		PLAG1	1.0484	9.8662
		TRBJ2-3	0.429932	0.049177						WIPI1	0.230356	0.103384							PTMA	0.111805	0.327841		TRANK1	-0.59296	2.16794		EIF2B3	-0.6359	6.35263		MYZAP	1.40873	9.86562
		PFKFB3	-0.26169	0.049177						TMEM9B	0.182393	0.103366							PSAP	0.128842	0.326575		SLC25A5	0.171889	2.16647		NUFIP1	-0.69285	6.33713		TRIM26	-0.51298	9.86558
		SLC25A16	0.189324	0.049177						MT-ND5	0.222412	0.102962							CDKAL1	-0.15035	0.326468		CDK8	0.369106	2.16569		SEMA3A	-1.39781	6.33505		ZNF160	0.81725	9.86444
		MBNL2	-0.17376	0.049177						ZNF473	-0.26773	0.102655							MED20	-0.13433	0.326468		KIF1BP	0.272118	2.16569		DISC1	0.599902	6.32976		UTP3	-0.61768	9.84
		IDE	-0.15186	0.049136						ITSN1	-0.15168	0.102655							MTCH1	0.124106	0.326468		LRRC34	-0.68701	2.16427		GLIS3	1.31478	6.32894		SNX11	-0.50454	9.83896
		HSPA12B	0.242182	0.048811						TNIP2	0.138472	0.101519							CASP8	-0.22045	0.326323		MCM9	0.273338	2.16036		ADPRM	0.703329	6.31076		SLC35E2B	0.497271	9.84
		SNX2	-0.12355	0.048741						DHX57	-0.16243	0.101126							LIPT1	-0.28968	0.32627		DIS3L2	-0.27879	2.1589		CHEK2	-0.52369	6.3106		CLTCL1	0.766731	9.83
		ORC5	-0.18362	0.048741						TRA2B	-0.15348	0.101126							DDIT4L	-0.43218	0.326215		SAMD4A	0.560606	2.15881		KLHL12	0.364324	6.31		FN3K	1.12674	9.83
		MRPL50	-0.16801	0.048741						LHFPL2	-0.18967	0.101126							TESK1	0.263149	0.325404		SPATS2L	-0.23374	2.15881		MTDH	-0.51974	6.30767		CRELD1	1.08711	9.82411
		ESYT1	-0.08918	0.048582						SOX4	-0.13766	0.101126							POLR1E	-0.15219	0.32436		CCDC81	-0.95073	2.15732		PBK	-0.9738	6.30283		RBM19	-0.51108	9.82
		RIPOR1	0.105399	0.04817						MOCS1	-0.21787	0.101126							RNF19B	0.27949	0.32436		SHISA3	-0.58569	2.15492		TMCC2	0.868392	6.30283		PDCD5	-0.69637	9.82
		SPSB1	0.139992	0.047913						SYNJ2	0.266741	0.101126							RPL18	0.190587	0.324277		HTR7P1	-0.63676	2.15367		WDHD1	-0.78434	6.30266		RNF25	-0.76755	9.80562
		ZBTB49	-0.31816	0.047913						AC006333.2	-0.45065	0.101126							ZNF780A	-0.3949	0.324214		TAX1BP1	0.275281	2.15367		ARRB1	0.699341	6.29956		CTSD	0.714252	9.80365
		ANXA6	-0.08409	0.047913						LINC00106	-0.63487	0.101126							GTPBP1	0.175503	0.324019		SLC25A30	0.448242	2.15345		MDGA1	1.1162	6.29754		THBS3	0.984625	9.80365
		TNFRSF10D	-0.13132	0.047913						MED14OS	0.767733	0.101126							TANGO6	-0.13906	0.324019		HIST2H2BF	-0.57354	2.15105		MINK1	0.522502	6.29		ANGPT1	-1.51949	9.80176
		CDADC1	0.226178	0.047913						MIR503HG	-0.43655	0.101126							RPL4	0.117204	0.323609		THAP7	-0.43947	2.15		TMEM187	0.894763	6.29131		TIMM17A	-0.74235	9.8
		L2HGDH	-0.23596	0.047913						GSR	0.183803	0.101126							WDR20	0.13897	0.323323		PLCB4	-0.84231	2.15074		MIR210HG	1.77742	6.28861		GPSM2	-0.72272	9.7969
		DNMT3B	-0.20204	0.047913						FBXW5	0.171381	0.101126							KIF3C	0.190581	0.323295		SNAPIN	-0.29395	2.15074		MRPL52	-0.55929	6.28756		E2F7	-1.12129	9.78789
		MRGBP	0.133096	0.047913						PEX5	-0.18652	0.101126							MIR600HG	0.367949	0.323159		LINC01481	0.708194	2.14972		RBL2	0.359353	6.26821		ENTPD7	-0.73094	9.75669
		GADD45GIP1	0.203749	0.047913						DHRS4L2	0.266322	0.101126							SRFBP1	-0.31207	0.323159		NSDHL	-0.27275	2.14903		FAM8A1	0.916693	6.26603		PDIA5	0.742663	9.75454
		RABAC1	0.196247	0.047913						DUS2	-0.21593	0.101126							ZNF638	-0.17065	0.323159		DTX2	0.477651	2.1489		MOB2	0.552669	6.26579		POLR3B	-0.75322	9.74465
		CENPM	0.202892	0.047913						ZBTB14	-0.19759	0.101126							ZFR	0.152015	0.322231		AP1AR	0.363144	2.14854		DNAJC4	0.793115	6.26		GYS1	-0.59269	9.74
		EGR1	0.297665	0.047455						PEPD	0.221015	0.101126							SERTAD4-AS1	0.3611	0.321031		ITSN1	-0.23854	2.14671		SULT1C4	1.3973	6.26099		LRR1	-0.92652	9.72816
		HFE	-0.22928	0.047455						ATP6V1E1	0.137377	0.101126							METTL8	-0.20086	0.320726		ELF2	0.30019	2.14306		MBD5	0.625662	6.25925		DDX51	-0.62005	9.72
		LPCAT4	-0.15013	0.047455						AC240274.1	-0.3617	0.101126							ATP8B3	-0.40845	0.320003		BEND7	0.386535	2.14		FAHD2CP	1.27388	6.26		VPS39	0.491756	9.7176
		SMIM20	0.192327	0.047288						SERBP1P5	-0.25164	0.100688							PCDHGA3	-0.50979	0.319642		SLC2A6	-0.36962	2.14156		TCEA2	0.898613	6.25849		CACNG8	0.717655	9.71395
		KLHL11	-0.33725	0.046896						CHD6	-0.21691	0.100688							ADCY9	0.179505	0.319641		ATG16L2	-0.53249	2.141		RALGAPA2	0.912085	6.24945		RANGAP1	-0.67275	9.71
		TAP2	0.152679	0.046575						DENND6A	0.205716	0.100181							LAMB1	0.187684	0.319641		TM2D3	0.366198	2.14095		SAFB2	-0.47193	6.24714		FAM96A	-0.37079	9.70891
		ELK4	0.139258	0.046138						AACS	0.148083	0.100034							BAG1	0.197828	0.319219		VCPIP1	0.420214	2.14059		CLDN3	1.64805	6.24519		NOP14	-0.54201	9.7
		HOXD9	0.315155	0.046138						ATP6AP2	0.113367	0.099888							C9orf40	-0.24374	0.319219		RNASEL	-0.55751	2.13992		FN3KRP	-0.38973	6.25		NDUFAF6	-0.68539	9.70436
		INPP5D	0.17544	0.046138						FAM111B	-0.16607	0.099874							CSNK1D	0.153547	0.319052		GEMIN5	-0.4569	2.13866		PRRT3	0.980799	6.24471		LDLRAD4-AS1	2.1849	9.7041
		ELOVL6	-0.18487	0.046138						ADAMTS9	0.309959	0.099511							FURIN	0.166179	0.318975		UBN1	0.29236	2.13866		BCL2	-0.85069	6.2383		TOPBP1	-0.92454	9.69707
		NPM1	-0.09681	0.046138						ZNF510	-0.22838	0.099115							ABHD17B	0.260886	0.318519		OAZ2	0.314324	2.13863		GTF2IP1	0.587887	6.24		BAZ1B	-0.53682	9.69417
		GTPBP6	0.165577	0.046138						FGD4	-0.32521	0.099115							MBD5	0.216115	0.318519		KCMF1	0.312832	2.14		SMAGP	-0.53057	6.23669		SLC35A4	-0.61493	9.69406
		TMEM35A	0.243865	0.046138						RAB3B	0.389544	0.098814							PLD3	0.178246	0.318519		GJA5	-1.03376	2.13586		TNXB	1.56014	6.23566		FAM63A	0.994935	9.68167
		RAD23B	-0.09448	0.046138						SYT11	0.200938	0.098814							SUV39H1	-0.22429	0.318519		CCNI	0.298207	2.13489		ROGDI	0.736303	6.23498		ZNF521	0.874756	9.67938
		PRDX3	-0.09176	0.046138						KDM5B	-0.16807	0.098814							TRMT1L	-0.2132	0.318519		LDB1	0.318448	2.13489		PIK3CD	0.692045	6.23		NOLC1	-0.88682	9.67204
		FUS	-0.10469	0.046138						CXCL6	0.428864	0.098814							VPS37B	0.171485	0.318519		TPCN1	-0.43584	2.13489		EIF2S1	-0.63368	6.23211		MAT2A	-0.76557	9.67
		RAMP2	0.53694	0.046138						HHIP-AS1	0.146792	0.098814							ZNF622	0.22295	0.318519		AZIN2	0.922698	2.13458		NOA1	0.635574	6.22048		PRR13	-0.40915	9.65854
		CEP112	0.226389	0.046138						AC025171.2	-0.3976	0.098814							GSPT2	-0.32943	0.318077		SEMA3A	-0.8546	2.13287		GID8	0.263397	6.22		HAUS7	-0.74175	9.66
		GCDH	0.179936	0.046138						F2R	-0.12295	0.098814							UQCC1	-0.13397	0.317708		SARM1	-0.46964	2.13239		ISOC1	-0.4956	6.21885		KCNN4	1.9261	9.65375
		MTREX	-0.13831	0.045988						BUD23	-0.13429	0.098814							FASTKD2	-0.28646	0.317406		TRIP13	-0.45152	2.13175		MPHOSPH6	-0.57862	6.22		CENPJ	-1.07598	9.64169
		MTATP6P1	0.20376	0.045767						RPL13AP25	0.420535	0.098814							WASF3	0.18952	0.317406		SIGMAR1	-0.30275	2.1316		BAZ1B	-0.43316	6.21727		MYEOV	-1.95441	9.64169
		C2CD3	-0.14275	0.045767						ZSCAN2	-0.22308	0.098814							C16orf87	0.32462	0.317261		SYNJ2	-0.46982	2.13158		FXR1	0.39991	6.21706		ZNF34	1.07109	9.64062
		NUDT4	0.199187	0.045767						CEP83	-0.27499	0.098541							AGPAT2	0.16615	0.316387		HAGH	0.364235	2.13088		PPAN	-0.81961	6.21		URB2	-0.87241	9.62166
		SENP3	-0.1389	0.045767						HPCAL1	0.192663	0.098315							HNRNPUL2	-0.12628	0.316387		SLC5A6	-0.28242	2.12784		TGM2	0.444347	6.21154		KIAA1524	-1.44005	9.61136
		TMEM63B	0.133892	0.04545						MYD88	-0.2022	0.098315							ZACN	0.585699	0.316387		PRMT6	-0.47471	2.12526		RAD1	-0.54731	6.20943		DERL3	-1.6666	9.60732
		POGLUT1	-0.16576	0.045371						BLM	-0.27083	0.098315							CXXC5	0.351309	0.315495		PPARA	0.615679	2.12487		CUBN	-0.70559	6.20929		IGF2R	0.804719	9.61
		SLC6A6	0.216326	0.045043						FAM234A	0.212808	0.098315							LOC283335	-0.47633	0.315495		ZNF74	0.391409	2.12427		CCDC184	1.65759	6.20797		METTL9	0.483695	9.60444
		MPZL3	-0.24908	0.045043						LPCAT2	-0.17991	0.098315							PUS7L	-0.40548	0.315495		RABL2B	-0.27345	2.12259		STT3A	-0.45234	6.21		SCN1B	0.853687	9.6
		URI1	-0.14391	0.045043						NMT1	-0.10298	0.098315							TCP11L2	0.386366	0.315495		HSPA12A	1.08937	2.12195		NRP2	0.440426	6.20725		SUV39H2	-1.11811	9.59575
		TYSND1	0.200906	0.043413						XRCC6	-0.09888	0.098315							TLR1	-0.39761	0.314113		BUB1	-0.44022	2.12065		HEATR1	-0.8869	6.21		CTSA	0.602193	9.59
		EMC1	-0.14427	0.043084						IFNGR2	0.162818	0.098315							ARL4D	0.306315	0.313017		RIC8B	0.366542	2.12065		GNL2	-0.70777	6.20482		TXNDC11	-0.42102	9.59
		ID3	-0.18747	0.043084						CTPS1	-0.14958	0.097305							PTPN4	0.214558	0.312675		MCC	-0.39432	2.11929		KIF2C	-0.68882	6.20165		SMYD5	-0.65748	9.5944
		SCCPDH	0.123843	0.043084						AC092919.2	-0.43719	0.097305							IP6K1	0.151494	0.312279		ATAD3B	-0.44627	2.11873		UTP18	-0.56412	6.19746		STEAP1	-1.27865	9.58883
		PGM2	-0.1528	0.043084						KIT	-0.44364	0.097305							MSANTD2	-0.14374	0.312133		SERPINH1	-0.27543	2.11611		U2SURP	-0.72003	6.19		FARP1	0.46435	9.59
		GTF2H5	0.176869	0.043084						USO1	0.170426	0.097305							EXOSC2	-0.17652	0.31188		MKL1	0.324162	2.11586		HELZ2	0.717651	6.18616		UTP6	-0.55983	9.58
		RPP30	-0.13626	0.043084						NT5C3A	-0.20409	0.097305							C4A	-0.46098	0.311465		MED12	-0.31105	2.11466		EFHD2	-0.47094	6.18		SRPRB	-0.62017	9.58
		SFXN2	-0.21318	0.043084						PAPSS2	0.178168	0.097305							DTX2P1-UPK3BP1-PMS2P11	-0.43677	0.310872		KIAA0753	-0.26812	2.11441		EIF6	-0.50924	6.17415		TOMM5	-0.70223	9.58
		TFCP2	-0.13528	0.043084						TGDS	0.240878	0.097305							PRR5	0.369533	0.310501		RAPSN	1.07876	2.11441		UBE3B	0.34371	6.17125		SAP30BP	-0.4995	9.57596
		USP31	0.165448	0.043084						BCKDK	-0.17378	0.097305							RAPGEF3	-0.21907	0.310501		PITHD1	0.189144	2.11194		ILKAP	-0.37912	6.16942		SNRPB	-0.67731	9.57034
		ZNF587B	-0.2884	0.043084						ANKFY1	-0.16873	0.097305							RP9P	0.189807	0.310195		INSR	0.409258	2.11101		RGL2	0.530977	6.16905		GLIDR	-1.20252	9.5585
		SNRPD3	-0.14432	0.043084						RPS25	0.146187	0.096839							PLCL1	0.174392	0.309796		ARHGEF7	0.191059	2.10962		PDCD11	-0.64291	6.16815		ARPC4	-0.38259	9.54716
		RNF114	-0.13248	0.043066						LPCAT1	0.148455	0.096771							BATF2	-0.47705	0.309641		KIF23	-0.42287	2.10889		GPR160	1.52825	6.16548		CROT	1.3473	9.53652
		TMEM51	0.232718	0.04256						NEDD4L	0.213133	0.096739							E2F8	-0.26314	0.309031		ZNF672	0.321223	2.10861		SNX29	0.539731	6.16158		NOX4	-0.83191	9.53193
		ZNF644	-0.14361	0.04256						AKR1A1	0.137481	0.09639							CDK9	-0.11383	0.308469		LOC494141	0.587301	2.10709		SLFN13	-0.82921	6.16055		KLF4	1.65129	9.52978
		DTL	-0.15595	0.04256						SDC1	-0.28858	0.09639							FEM1B	0.199036	0.308469		TMEM245	0.407493	2.10575		TELO2	-0.50012	6.16		LSM3	-0.66384	9.51858
		ADGRA3	0.110468	0.04256						TUBA4A	0.2895	0.09639							MAGEE1	-0.39084	0.308469		KCTD15	-0.33052	2.10514		DONSON	-0.57835	6.15		SMIM12	-0.6027	9.51173
		CD164	0.129595	0.04256						NBEAL2	-0.13757	0.09639							FIGN	-0.37951	0.308102		KCTD2	0.314899	2.10439		ICAM2	-0.42462	6.15227		CPT1A	0.641402	9.51109
		KAT5	0.216543	0.04256						DELE1	-0.18764	0.09639							CBWD5	0.191356	0.308094		HNRNPLL	-0.22713	2.10278		BTD	0.556238	6.15		NTM	-1.51872	9.50601
		PARD3	0.152209	0.04256						NTAN1	0.175699	0.09639							KLHL29	0.204443	0.308094		USP51	-0.89898	2.10264		PIGV	0.521105	6.15		PSMD14	-0.80534	9.50106
		ITPRIP	-0.19243	0.04256						NUP50	-0.18837	0.09639							GTF2IRD1	0.217964	0.307846		ABCB11	-0.9177	2.10237		AP2A2	0.512684	6.14852		OSGEP	-0.51938	9.4889
		PTPRE	-0.11014	0.04256						BCOR	-0.19171	0.095889							TAF5	0.160927	0.307846		ZBED4	0.312128	2.09624		RAB13	0.639629	6.14852		COL4A6	-0.62651	9.48796
		SMARCC2	-0.10544	0.04256						H2AFJ	0.265262	0.095889							UBAC2	0.12093	0.307846		ANKLE2	0.191903	2.09456		B2M	0.499013	6.15		LOC101927746	-1.64154	9.48796
		DDX24	-0.10049	0.04256						ANGEL1	-0.18028	0.095889							WAC	0.189941	0.307002		CENPB	-0.29793	2.09408		TMEM200B	-1.26539	6.14		HTR1D	1.29915	9.48724
		FAM92A1P1	0.531638	0.04256						RPS15A	0.148522	0.095889							EXO5	-0.27947	0.30699		RSPO3	-0.94751	2.09367		SERPINB6	0.549999	6.14		STRIP2	-0.73388	9.48037
		MRPS11	-0.16564	0.04256						MTHFSD	-0.26919	0.095889							TOE1	-0.22098	0.30699		SOS2	0.448196	2.09358		TCHP	-0.45418	6.14		DBP	1.91504	9.48
		PRKCA	0.307832	0.04256						KLF16	0.173164	0.095889							ADAT1	-0.14471	0.30635		DENND3	-0.34588	2.09274		TRA2B	-0.52424	6.1419		KCNMB4	1.36797	9.47633
		AMZ2	0.157704	0.04256						PARP1	-0.14544	0.095719							RPLP0	0.151359	0.306156		ABCB1	0.537269	2.08599		IL1R1	1.2719	6.1418		KIAA0586	-0.91748	9.48
		MZF1	0.274891	0.04256						COX5A	0.134355	0.095388							DROSHA	-0.09127	0.306126		ZNF321P	-0.73642	2.08582		PYCR1	-0.62205	6.14035		ADAMTS10	1.6651	9.47378
		MRPL3	-0.11396	0.042437						MT-ND4	0.2591	0.095388							GBP1	-0.20481	0.306126		ELMOD1	-0.81297	2.08525		XPO6	-0.53772	6.14022		FAM27C	-1.08936	9.46598
		TMEM44	0.165305	0.042437						PTPN23	0.11632	0.095257							POLA2	-0.17274	0.306126		RBSN	0.229842	2.08512		GPSM2	-0.57466	6.1382		TOR1A	-0.47689	9.47
		RPS3A	0.083008	0.042437						SRGAP2C	-0.21354	0.094632							PPM1K	0.289478	0.306126		CAND2	-0.6717	2.08368		SIRT2	0.464815	6.1382		NHP2	-0.69941	9.46268
		PTMS	0.147386	0.042437						MTIF2	-0.15474	0.094632							RNH1	0.168235	0.306126		MIB2	0.536276	2.08071		ACAT2	-0.49422	6.13769		GINM1	0.711542	9.46
		SPRYD4	-0.23122	0.042437						MMADHC	0.108564	0.094632							SLC12A7	0.176559	0.306126		CCDC127	0.300285	2.07986		TK1	-0.72197	6.13756		CSK	-0.54268	9.45509
		TRA2B	-0.14166	0.042428						FNIP1	0.226827	0.094632							WIPI2	0.141919	0.306126		FARS2	-0.27126	2.07821		RNF41	0.333864	6.13753		AP3S2	0.49455	9.45
		ORC1	-0.19056	0.041733						CCNJL	-0.19722	0.094632							GFOD1	0.337077	0.305518		NAGK	-0.29745	2.07821		GOLGA2P7	0.697029	6.13746		RBM25	-0.57142	9.45
		AGPAT4	-0.20773	0.041733						CHD7	-0.2627	0.094632							BOD1L1	0.252838	0.305295		TBCC	0.336099	2.07809		ZCRB1	0.34601	6.13523		AADAT	-1.37283	9.44
		37681	0.148127	0.041595						VPS11	0.138924	0.094632							TATDN2	0.093002	0.305295		WAC	0.345264	2.07809		MTCH2	-0.30436	6.13401		NRP1	-0.46338	9.43492
		EXOC3	0.135528	0.041281						KDM2B	-0.14136	0.094632							ACR	0.513528	0.303477		CPSF3	-0.23438	2.0766		MGEA5	0.454695	6.13092		STMN1	-0.66886	9.43
		EEF2KMT	-0.26011	0.041281						ITGB3	-0.31035	0.094632							PHF21A	0.200468	0.303477		ABI3BP	-0.46643	2.07511		MPZ	1.02593	6.12713		PLCB4	1.501	9.42268
		KLHL18	-0.12732	0.041178						SLC35E1	0.128559	0.094632							SRGAP2	0.162621	0.303477		FOXRED1	-0.29114	2.07501		SCRIB	-0.51632	6.12713		PSMD7	-0.42717	9.42266
		RBBP4	-0.09768	0.041131						GRWD1	-0.1264	0.094632							UBE2Q2P2	0.442384	0.303477		LIPE	-0.60392	2.07369		NDRG1	0.792216	6.12498		EBPL	0.552043	9.42
		GBP3	0.172832	0.041131						RYK	0.179479	0.094505							ZBED5	-0.34649	0.302648		ABI2	-0.26171	2.07206		NENF	0.695233	6.12251		NOL8	-0.57894	9.41917
		FAM49A	-0.1668	0.041131						SLU7	-0.15931	0.094505							TMEM256	0.184005	0.302324		C9orf3	-0.47545	2.06901		SHROOM4	0.495673	6.12188		NFKBIA	1.35878	9.4184
		EIF5B	-0.12641	0.041131						PPP1R18	-0.12352	0.094505							TMEM69	-0.13922	0.302324		PRPF38B	0.382121	2.06743		CCDC59	-0.56556	6.12		PRDM1	-1.7782	9.41538
		TSN	-0.11378	0.041131						LINC01003	0.440664	0.094505							CTSZ	0.158814	0.301021		KIDINS220	0.289444	2.06728		PSMB9	1.32614	6.11893		DPP9	-0.71785	9.41
		HS6ST1	0.180927	0.041131						TMEM38B	0.354588	0.094505							PARS2	-0.37779	0.300824		CHRNA10	0.828107	2.0658		TSC22D3	1.36233	6.12		EXD3	1.09852	9.41
		USP46-AS1	0.547412	0.041131						PPP2R5B	0.185703	0.094505							EIF2B1	-0.08971	0.300694		FGF11	0.870509	2.06418		TEP1	0.51243	6.11347		LRRC34	-1.43601	9.39281
		HNRNPH1	-0.13867	0.041131						PIAS3	0.129035	0.094488							ACBD5	0.124518	0.300643		TMEM50A	0.246386	2.0637		YRDC	-0.78023	6.11271		NACC1	-0.4877	9.38628
		DDX56	-0.14422	0.041131						EOGT	-0.14018	0.094488							LRP1	0.419718	0.300401		MRPL57	-0.21847	2.05574		DECR1	0.519047	6.11		CMBL	0.760254	9.38258
		ZC3HAV1	-0.15586	0.041131						C6orf141	-0.4301	0.094488							C6orf226	0.347307	0.300329		CRTC3	0.331448	2.05546		HOPX	-0.87424	6.11151		GOT2	-0.43571	9.38
		RBMX	-0.09548	0.041131						ARMCX3	0.155931	0.094488							YJEFN3	-0.44158	0.300323		FANCG	-0.27269	2.05215		TUB	-0.64963	6.11		CCDC102B	1.76472	9.37386
		RPL23AP53	0.481182	0.041131						GOLGA1	-0.1956	0.094488							PWAR5	-0.53686	0.300224		SLC31A2	0.438639	2.05215		ARHGAP11A	-0.97309	6.11		FCGRT	1.01151	9.37065
		PINX1	-0.19803	0.041131						MED22	-0.21623	0.094488							TMEM231	0.19217	0.299505		LMAN2L	-0.19913	2.05198		GSDMC	-1.5881	6.10774		CFAP36	0.600248	9.35561
		MIR31HG	0.49614	0.041131						DKK3	0.185882	0.094488							NRBP1	0.137767	0.298483		PLAU	-0.71864	2.05045		ADAMTS10	1.35004	6.11		PARK2	2.09865	9.35533
		NFX1	0.151902	0.041131						TMX2	-0.15207	0.094488							FAM86B1	-0.27043	0.298377		NUP62	-0.20932	2.04939		TSR2	-0.40334	6.10547		NUF2	-1.19982	9.35467
		EXD3	0.225115	0.041131						ALDH2	0.233895	0.094488							CWC15	-0.13951	0.298349		ESRP2	-1.05911	2.04837		TTLL1	0.69883	6.10547		RRP9	-0.81208	9.35056
		WAPL	-0.13276	0.041131						MRPL52	-0.12753	0.094488							GOLPH3	0.127739	0.298349		PRMT9	0.292454	2.04837		LETM2	-1.07782	6.10097		LOC105370333	-0.94343	9.33732
		CLEC2B	0.338378	0.041131						TINF2	0.136136	0.094488							TUBB2A	0.230117	0.298349		ZNF410	0.220312	2.04815		APOBEC3F	0.933507	6.1		PPARG	1.58888	9.33594
		DENND5B	-0.23081	0.041131						TMBIM4	0.34136	0.09443							ADRM1	0.201688	0.298049		DISP1	0.402058	2.04739		RPL15	0.313982	6.09861		APEX2	-0.51722	9.33513
		ADCY6	0.13349	0.041131						SLC39A13	0.14047	0.094097							HOXA-AS3	0.403955	0.298049		RP2	0.302781	2.04625		RIOK1	-0.73858	6.1		ANAPC1	-0.78474	9.32761
		BLOC1S1	0.22563	0.041131						ELOVL1	0.167817	0.094017							MRPS31	-0.13952	0.298049		TNFRSF10A	-0.34833	2.04467		LGALS3	0.76638	6.09663		CYP26B1	1.52902	9.32
		WBP4	0.167779	0.041131						CSRNP1	0.193713	0.094017							P2RY1	-0.50839	0.298049		EAPP	0.304077	2.04304		BMF	1.64988	6.1		MASTL	-0.85875	9.31515
		TUBGCP4	-0.20098	0.041131						COPB1	0.143246	0.094017							ZNF773	-0.28114	0.298049		DSTYK	0.318346	2.04087		MAPK11	0.537079	6.09629		APOO	-0.6264	9.31
		PKM	-0.09431	0.041131						MTSS1L	-0.21237	0.094017							GIT1	0.220003	0.298023		LRRC37A2	-0.34896	2.03952		GDPD1	0.993929	6.09518		SYNCRIP	-0.83956	9.31389
		RMI2	-0.25112	0.041131						MIER2	0.149358	0.094017							CHST7	0.361653	0.297826		NUMB	0.227559	2.03325		KIAA0895	1.3265	6.09506		F2RL1	-1.05148	9.30777
		SPAG5	-0.10679	0.041131						RPL22	0.102916	0.093843							RRP8	-0.18133	0.297826		NLE1	-0.32371	2.03144		PHACTR1	-0.70298	6.09453		KDM5B	0.893457	9.3
		NAGS	-0.25342	0.041131						AUNIP	-0.31662	0.093843							PDE10A	0.323327	0.297666		ATP8A2	-0.98435	2.03117		LPXN	-1.20125	6.09		LDB2	1.52671	9.30363
		CEBPB	0.215126	0.041131						RPL35P1	0.712891	0.093843							RBM4	0.166518	0.296714		ANKZF1	0.469493	2.03009		FAM127A	0.468159	6.08769		TMEM199	-0.52074	9.3
		PFDN4	0.15823	0.041131						SCARB2	0.12517	0.093843							DDX5	0.132642	0.296531		CYB5RL	-0.38379	2.03009		LOC100506100	0.95516	6.08708		PIK3CG	-0.78321	9.29
		PSMD6	-0.10247	0.040953						NDUFS4	0.155237	0.093843							LPAR6	-0.46482	0.296283		STEAP1	-0.62725	2.03009		HS6ST1	0.57372	6.08448		RGR	-1.97706	9.29352
		HSPA9	-0.11143	0.040953						ABLIM3	0.12849	0.093843							SOX4	0.268761	0.296283		ZNF629	-0.32709	2.03009		SRFBP1	-0.90454	6.08199		ZFHX2	1.28365	9.28928
		CSTF2	-0.13698	0.040953						ATP6AP1	0.14121	0.093843							SPIRE1	0.252448	0.296283		OSGEPL1	-0.44187	2.02951		FASTKD2	-0.8329	6.07656		FBXO34	0.49729	9.28
		BAG1	0.163275	0.040953						ARFGAP2	-0.18568	0.093843							ZNF285	-0.29661	0.295741		RPGRIP1L	-0.43974	2.02912		ATP9A	0.531683	6.07635		TTLL3	1.08796	9.28312
		CEP295	-0.25455	0.040953						NUDT5	0.133768	0.093843							MIOS	-0.20918	0.295728		SETD6	-0.48264	2.02865		NEDD4L	0.458722	6.07219		NOL9	-0.70679	9.27717
		KIF11	-0.17226	0.040953						ANKRD1	0.284819	0.093843							SUPT6H	0.157438	0.295728		APC2	0.730533	2.02788		MROH1	0.505315	6.07		RALBP1	0.285276	9.27
		SORD	-0.15266	0.039646						ATP5MD	0.192226	0.093843							ERP29	0.163241	0.295297		ADCYAP1R1	-1.04658	2.02622		IFITM10	1.30038	6.07123		AGAP1	0.482995	9.26877
		AC103591.4	0.500852	0.039159						RPS27L	0.163572	0.093843							RASSF3	0.235863	0.295297		UNC13B	-0.24986	2.02449		CDK19	0.692986	6.06321		DCLRE1C	-0.70161	9.26861
		AGPS	-0.14708	0.039159						SYNM	0.26002	0.093843							C3orf62	0.261728	0.295122		FSIP1	-0.86348	2.02402		METTL23	0.522302	6.06		DOC2A	2.0484	9.26012
		AGER	-0.29537	0.039159						SLC7A5P1	0.666206	0.093843							PAQR6	0.487307	0.294713		PTPN21	0.417627	2.02396		CYFIP2	0.495339	6.05936		MALAT1	0.901483	9.26012
		ACD	-0.1614	0.039159						PRKCA	0.41055	0.093843							BPNT1	-0.14008	0.294573		ZBTB12	-0.5374	2.0204		SUDS3	0.309604	6.05744		SHMT1	-0.7042	9.25255
		THEMIS2	-0.28868	0.039114						TRBC2	-0.12337	0.092712							BRAF	0.301198	0.294573		SIPA1	-0.40086	2.01987		DDAH2	0.757383	6.05619		RPS19BP1	-0.82018	9.25
		IQGAP3	-0.1807	0.039114						Mar-08	-0.17014	0.092712							ND2	0.221127	0.294573		MTF2	0.398763	2.01823		SAV1	0.408173	6.05367		POLD1	-0.7595	9.25128
		SRP9	-0.08693	0.039114						GCDH	-0.20643	0.092712							CYB5RL	-0.21067	0.29366		C12orf43	-0.30323	2.01807		ANXA3	-1.13081	6.05108		SELM	1.04923	9.24914
		UTP15	-0.18177	0.039114						DNAJC9	-0.15036	0.092026							SIRT7	0.2111	0.29366		HYPK	0.563349	2.01701		CCT6A	-0.41769	6.04647		WASL	0.741158	9.24
		DLD	-0.10917	0.039114						MMP15	-0.35485	0.092026							ZKSCAN3	-0.20914	0.29366		BOD1	0.225665	2.01613		ADHFE1	1.53125	6.05		ZNF219	1.54285	9.23
		DNAJC4	0.217402	0.039114						B3GNT9	0.533551	0.091541							PCNX2	0.27511	0.293535		HMGCR	-0.35043	2.01613		SLC44A5	0.932277	6.04		TMEM109	-0.35517	9.23071
		LCMT2	0.247225	0.039114						BRWD1	-0.18689	0.091541							HERC1	0.265879	0.293377		ZNF787	-0.38794	2.01613		ZNF511	-0.67998	6.03664		RPL36AL	-0.49823	9.22546
		CLDN7	-0.30888	0.039114						ODC1	-0.18696	0.091449							NBPF9	-0.10964	0.293377		HSPB8	0.331497	2.01526		APOL6	1.1182	6.03205		HRAS	-0.68848	9.22258
		SLC39A6	0.192188	0.039114						ZDHHC24	0.186187	0.091449							DBP	0.527485	0.293368		NES	-0.41064	2.01435		OCIAD2	-0.71007	6.03		CPSF3	-0.46459	9.21
		SHE	0.198781	0.038636						EBPL	0.274041	0.091449							RPS15A	0.145902	0.292639		RBBP5	0.301215	2.01314		XRCC2	-1.01661	6.02623		SCD	-0.54341	9.21
		IFRD2	-0.11429	0.038636						CPSF3	-0.15493	0.091135							DISP1	0.225595	0.292468		GPRIN3	-0.80296	2.01305		HSD17B14	1.10268	6.02366		PPP1R3B	1.08614	9.209
		ANKRD55	0.385543	0.038636						MEIS2	0.164726	0.090617							MAF1	0.214594	0.292468		MDFI	-0.47607	2.01216		ECD	-0.32347	6.0229		STAB1	-0.76295	9.20758
		TRIM24	-0.1918	0.038636						SNRNP40	-0.14404	0.090468							RNF130	0.110386	0.292468		CHST8	1.06082	2.01		LSM3	-0.53022	6.01978		STX3	0.656818	9.20105
		MIDN	-0.12886	0.038636						ABHD6	0.279643	0.090468							TRMT11	-0.29473	0.292468		MORN1	-0.56494	2.00816		ZBTB22	0.601949	6.01658		LETM1	-0.56554	9.20078
		PSENEN	0.201469	0.038636						PHKA1P1	-0.47403	0.090426							CEP44	-0.23788	0.292455		TOPORS-AS1	0.516436	2.00816		CRCP	-0.42612	6.01304		SLC16A4	1.38127	9.19716
		HNRNPR	-0.09246	0.037715						SLC35F6	0.137257	0.090426							CRIP1	0.403271	0.292252		ZNF514	-0.30066	2.00816		SOCS7	0.581525	6.0129		EXOSC3	-0.72356	9.18839
		CSNK1G1	-0.14978	0.037715						TMEM129	0.145862	0.090426							TUBA8	-0.38645	0.290741		WDR92	-0.40309	2.00386		SUV39H2	-0.88871	6.0108		SLC16A1-AS1	-0.82959	9.18774
		MTF2	-0.14301	0.037295						ELF2	-0.15203	0.090426							LOC102724334	0.47445	0.290704		LRP12	0.501033	2.0033		HYI	-0.72066	6.01059		GABARAP	0.571229	9.18
		EMC2	-0.14434	0.037295						NAPRT	0.226402	0.090426							CYR61	-0.39205	0.290307		RSG1	-0.55103	2.00249		ZNF211	0.693497	6.01		HSPBP1	-0.68755	9.18329
		ACTR10	0.143365	0.037295						SMCO4	0.296163	0.090426							GNA13	0.271086	0.289434		OAS1	-0.67839	2.0014		SELM	0.854013	6.00791		ATHL1	1.0201	9.17634
		TMA7	-0.12672	0.03729						HNRNPLP2	-0.35292	0.090426							BCL9L	0.336311	0.288577		DESI1	-0.23386	1.99956		IL17RD	0.943027	6.01		LAPTM5	-0.6021	9.17
		MEMO1P1	1.31473	0.03729						CNEP1R1	0.226942	0.090426							FTX	-0.35846	0.288577		CCDC169	-0.61193	1.99844		TRIM25	0.640777	6.005		FN3KRP	-0.46954	9.15196
		TM9SF1	0.200375	0.036236						NLRP1	0.16346	0.090426							HTR1D	-0.36812	0.288577		IL10RB	-0.28409	1.99833		SLAIN1	0.953671	6.00319		INSIG1	-0.82066	9.14179
		SDC4	0.19353	0.036236						MECOM	-0.18527	0.090408							JAG2	0.181316	0.288577		SERPINB1	-0.38322	1.99827		TGFBR2	0.479568	6.00305		POLI	0.768202	9.14
		ARFGAP3	0.159011	0.036227						AC108010.1	-0.46767	0.090212							PCTP	-0.17796	0.288577		ATP5S	-0.36423	1.99723		IPO5	-0.55464	6		WASF3	0.664226	9.13946
		SERINC1	0.138739	0.035933						IARS	-0.16773	0.090212							CMIP	0.147512	0.288087		RRAGC	0.553075	1.99683		CSK	-0.43477	5.99863		ALG1	-0.53926	9.12
		E2F7	0.276864	0.035933						NBR1	-0.1407	0.090212							ANKH	0.184382	0.288035		LOC148413	-0.39266	1.99668		PCDH7	-0.49811	5.99403		ZNF326	-1.27807	9.12
		PLA2G15	0.164026	0.035933						NOP58	-0.15228	0.09016							ANKRD12	0.342734	0.288035		FGFR1OP2	0.298054	1.99595		C3orf52	-1.02098	5.99349		TCOF1	-0.83758	9.11679
		SFXN5	-0.2313	0.035733						SBDSP1	-0.17797	0.09016							YIF1B	0.185771	0.288035		OSBPL10	0.291656	1.99538		KIAA1524	-1.14394	5.99246		PXK	0.717748	9.11539
		GPC1	0.216876	0.035733						SPTLC2	-0.13644	0.09016							STX1A	0.367426	0.287872		AGPS	-0.41918	1.99453		PLD2	0.723742	5.99047		ICAM2	-0.51227	9.10533
		DVL3	0.106628	0.035733						AP000695.2	0.252657	0.090146							HNRNPA1	0.085715	0.28775		HMCES	0.286314	1.98721		LRRC1	0.863002	5.98412		DSCR3	0.289579	9.10492
		DROSHA	-0.11403	0.035733						COG2	-0.18908	0.090124							TRMT61B	-0.18699	0.28775		SNORA14B	0.990037	1.98713		METTL16	-0.43994	5.97952		SLC43A2	-0.65573	9.10367
		TSPAN14	-0.1238	0.035733						NOL6	-0.16043	0.090124							LSM11	-0.22335	0.287623		SF3B3	-0.31624	1.99		RNASEH2B	-0.63574	5.97661		DDIAS	-1.35589	9.1
		BAZ2A	-0.14892	0.035733						UBE2R2	0.123112	0.090124							ZDHHC7	0.083445	0.286641		FLJ12825	-0.93802	1.98583		FAM222B	0.393782	5.97532		EFNB1	0.956791	9.1
		NUAK1	0.24562	0.035733						LINC02454	0.381574	0.090124							ZFYVE1	0.197419	0.286641		NECTIN1	-0.23562	1.98583		POLE4	-0.69137	5.97532		MICAL2	-1.20475	9.1
		LRRC57	0.185626	0.035733						UNC119B	-0.13806	0.090124							KIAA0586	-0.24515	0.286104		RNF130	0.19807	1.98576		PHF1	0.727382	5.97		PIGL	0.811277	9.10036
		KIF7	-0.18753	0.035733						INAFM2	-0.13883	0.090124							LYRM7	-0.29576	0.284857		RALGPS1	0.479939	1.98437		FAM196B	-1.22564	5.96909		NPM1	-0.51593	9.09698
		PDK2	0.351376	0.035733						SQOR	0.366071	0.090124							TMEM106A	-0.26177	0.284857		TULP3	0.205212	1.98437		ABCD1	0.695887	5.96812		NFIA-AS2	-1.71927	9.09582
		STXBP2	0.202352	0.035733						HOXB2	-0.19682	0.090124							BAIAP2L1	0.355746	0.284292		SH2D4A	-0.77164	1.98291		FAM134C	0.508433	5.97		TM9SF4	0.435419	9.09315
		NEFH	-0.24789	0.034914						ZNF160	0.228518	0.090124							CDC16	-0.1524	0.283741		SIPA1L2	-0.47494	1.98039		CNKSR3	0.721782	5.95537		NEMP1	-0.9305	9.09
		COMMD10	0.165744	0.034471						CASK	0.205745	0.08961							PRKCSH	0.167381	0.283741		HMGA2	-0.62799	1.97882		ABI2	0.414051	5.95258		MYCT1	0.714496	9.09132
		MTERF3	-0.16192	0.03426						IFI27	0.343629	0.08961							TTLL3	-0.30086	0.283267		LCA5	0.445509	1.97742		KLHL18	-0.41821	5.95		GSDMC	-1.92695	9.09
		AP3S2	0.224295	0.034184						ARFGAP3	0.171029	0.08961							RNF135	0.261627	0.283096		SHBG	1.04104	1.97623		EFNB2	0.760031	5.94842		CNNM3	0.892488	9.08101
		RCC2	-0.14946	0.033978						MPLKIP	0.19832	0.089506							CFLAR	-0.15516	0.282344		TNRC6C	0.324569	1.97504		LRR1	-0.72663	5.94833		DDX17	0.604068	9.07928
		FAM206A	-0.19633	0.03394						TMEM209	-0.23237	0.089506							HNRNPH2	-0.13034	0.281495		C9orf72	0.445061	1.97141		TRERF1	0.981383	5.94826		CSNK2A2	0.499759	9.07782
		SNHG19	-0.22851	0.03394						NFATC1	0.249445	0.089506							R3HDM4	0.169129	0.281103		WASF1	0.275818	1.97141		DHRS4-AS1	0.520318	5.94796		RNF115	0.418769	9.07733
		RASD1	0.364397	0.03394						RINL	-0.27282	0.089506							SELP	0.374421	0.280139		E2F8	-0.46577	1.97029		UTP11	-0.35513	5.94696		FAM175A	0.864676	9.07
		FOXO3	0.157833	0.03365						EPB41L2	-0.25858	0.089262							DYSF	0.202337	0.280045		STK24	0.248821	1.97008		GATSL3	1.30438	5.94567		HLA-C	0.896216	9.07
		IL6ST	0.174469	0.033609						TNS3	0.355398	0.089262							EIF4A1	0.119273	0.280045		TXNRD3	-1.04863	1.97008		CXXC5	0.995463	5.94298		PTS	-0.88698	9.07181
		MYO1B	-0.15765	0.033025						JCAD	-0.1565	0.089262							EIF4A3	0.120016	0.280045		BPTF	0.373018	1.96996		MEIS2	0.620479	5.94161		TP53RK	-0.46836	9.07
		NUP153	-0.14968	0.033025						YARS2	0.155111	0.089262							OTUD6B-AS1	-0.22873	0.280045		PLPPR2	0.319983	1.96996		ABHD8	1.04856	5.94097		CTIF	0.670179	9.07
		RAI14	0.116782	0.032938						YY1	0.144131	0.089262							FAM120AOS	-0.12091	0.27989		RNMT	0.306592	1.96945		MANBAL	-0.42344	5.93		CTSO	1.14317	9.05997
		RBFA	-0.18092	0.032566						NUDT14	0.293901	0.089262							RPL29	0.152135	0.279716		C1orf43	0.191623	1.96772		EZH1	0.903527	5.93168		QARS	0.547974	9.06
		HNRNPK	-0.09826	0.031949						MORF4L1	0.105836	0.089262							C11orf63	-0.28292	0.278923		ZSWIM5	0.638784	1.96772		MYEOV	-1.54006	5.93168		PRKCDBP	-1.28203	9.05
		SUMO1	-0.10434	0.0316						CBFA2T2	0.207054	0.089262							HLA-E	0.243016	0.278923		KLHL8	0.414043	1.96408		CERS4	1.33374	5.92931		ANXA5	-0.42424	9.03646
		TWISTNB	-0.14193	0.0316						TMEM201	-0.13709	0.089171							FANCB	-0.43958	0.277204		ZNF211	0.424844	1.96408		KLF2	1.12153	5.9291		HJURP	-0.96992	9.03646
		SH3BGRL	0.114322	0.0316						DGKQ	0.167012	0.089171							LRRC8D	-0.21112	0.277204		TRIM39	0.231734	1.96299		MIS12	-0.74046	5.93		BNIP3L	1.14874	9.03617
		SYTL4	-0.14638	0.0316						NUS1	-0.16643	0.089171							RAPGEF2	0.238971	0.277204		KCNH3	0.987298	1.96157		ABT1	-0.34998	5.9277		SEC61B	-0.37328	9.0324
		AC068768.1	-0.33476	0.0316						RPL39	0.131681	0.089171							RPLP1	0.155409	0.277204		PDZD8	0.480918	1.96101		ZNF726	-1.14076	5.92521		PSMB9	1.59416	9.02888
		TRIOBP	0.127083	0.0316						NCBP1	-0.16812	0.089171							SMIM4	0.217668	0.277204		VPS4B	0.305717	1.96031		OTUD1	1.23541	5.93		EYS	1.84493	9.02766
		ROM1	-0.3124	0.0314						SMC2	-0.22552	0.089171							VIM-AS1	-0.47036	0.277204		CFAP157	-0.4582	1.96029		OSBPL5	0.616166	5.92454		MRM1	-0.90252	9.02734
		NAE1	-0.11655	0.0314						SRSF8	-0.20826	0.089171							ZNF286A	-0.18261	0.277204		ERMARD	-0.38321	1.96019		SEPN1	0.453794	5.92		MED12	0.593841	9.0196
		GNL2	-0.1395	0.031321						RBM7	0.176329	0.089171							ANKFY1	-0.14563	0.276651		NKX3-1	0.634989	1.96019		LRRC37B	0.528271	5.92451		SMAD9	1.1302	9.01841
		TIE1	-0.13562	0.031321						TBRG1	0.189946	0.089171							TCHP	-0.14842	0.276326		PLEKHA6	-0.50396	1.96019		PPP1R21	0.411832	5.92		SCGB3A1	2.09301	9.01816
		TCEANC2	-0.18259	0.031321						ARHGAP22	0.266072	0.089171							ZSCAN25	-0.19945	0.275771		ST13	0.152929	1.95901		GEMIN4	-0.73296	5.91685		FAM161B	0.658797	9.01514
		OMA1	0.382978	0.031321						AL928654.4	-0.34718	0.089171							A1BG-AS1	-0.25984	0.275188		TXNRD1	0.561872	1.95859		MAP3K10	0.840661	5.92		NDOR1	-0.67759	9.00448
		GNG5	0.190718	0.031321						ACTG1	-0.14201	0.089171							INPP1	0.14666	0.275188		CDC23	0.20025	1.95784		SUMF1	0.5141	5.90937		SENP3-EIF4A1	-1.47751	9.00431
		PRCC	-0.10765	0.031321						COL18A1	-0.14453	0.089171							RN7SK	0.369519	0.275188		ZNF570	0.510024	1.95784		ESF1	-0.77102	5.91		SCLT1	-0.87398	9.00238
		ABHD6	0.255582	0.031321						S100A2	0.452013	0.089051							TEF	0.313075	0.275188		TUBB	-0.29283	1.95481		KLHL6	0.761792	5.91		C19orf66	0.883782	9
		ACTL6A	-0.12332	0.031321						GTF2H5	0.164278	0.089051							MRPS17	-0.16139	0.274822		SLC37A2	-0.57748	1.95284		KAT7	0.582563	5.90221		FAM32A	-0.46551	8.99737
		PIGG	-0.12708	0.031321						RBFA	-0.19046	0.089051							MTMR14	0.161115	0.27446		FDFT1	-0.3003	1.9506		HLA-C	0.728467	5.90125		SMC4	-1.09344	8.99526
		THAP9-AS1	-0.18141	0.031321						FLOT1	-0.14471	0.088658							VILL	-0.29166	0.27446		GTPBP2	-0.29041	1.95044		TSPAN8	-1.486	5.90104		SETMAR	-0.82264	8.99501
		ERAP1	0.163757	0.031321						LGMN	0.120194	0.088658							CXCR5	0.573087	0.274323		RAD54L	0.294835	1.94988		SCN5A	-0.63156	5.89714		CCDC183	1.71022	8.98577
		HSD17B8	-0.4511	0.031321						SRSF6	-0.14937	0.088658							FBXL19-AS1	-0.26202	0.274323		TTC23	0.233458	1.94895		KCTD21	0.511231	5.89403		RAVER1	-0.59322	8.98478
		DNAAF5	-0.13523	0.031321						ZNF264	0.203217	0.088658							GPR137	0.210049	0.274266		PICK1	-0.53343	1.94858		TACC1	-0.48517	5.89348		USP32	0.518763	8.97974
		FKBP14	-0.22903	0.031321						TTC26	-0.19917	0.088627							NUMA1	0.151129	0.273895		RPRD2	0.199731	1.94858		CCDC34	-0.49058	5.89222		ALCAM	-0.91292	8.97887
		SERPINE1	0.451796	0.031321						TUBB	-0.12788	0.08813							ZNF175	0.254317	0.273689		ITPR3	-0.39296	1.94634		EPHX2	1.4732	5.8894		PSMC6	-0.54603	8.97
		IFRD1	-0.16918	0.031321						IKBKB	0.143452	0.087378							RPS19	0.171725	0.273673		ACSM3	-0.94034	1.94172		CD99	0.606073	5.88832		NABP2	-0.48841	8.97072
		PARP12	-0.14757	0.031321						HINT1	0.148857	0.087368							ACTRT3	-0.33779	0.272077		CCDC18	-0.6755	1.94172		LLPH	-0.44394	5.88145		HDAC11	0.93945	8.95
		GIMAP6	-0.27833	0.031321						RRP1	-0.12463	0.087155							RNF146	0.164521	0.272077		ADGRA3	0.261639	1.9404		TRAPPC6A	1.11553	5.88145		UTP4	-0.80028	8.95236
		LAS1L	-0.12791	0.031321						UTP11	0.1257	0.086364							LOC100507373	-0.25537	0.271463		TLCD1	-0.71221	1.94		USP16	-0.73636	5.88145		NCAPD3	-0.71128	8.94
		AC100810.1	0.228916	0.031321						DHCR24	0.169377	0.086364							FRS2	0.289507	0.270053		C9orf64	-0.61074	1.93875		VGLL4	0.901608	5.88		EIF2B5	-0.49849	8.93774
		MYBL1	0.338506	0.031321						ACADM	-0.17683	0.086364							TRAIP	-0.22209	0.269758		GPATCH3	0.38428	1.94		ADCY6	0.436463	5.87627		TDG	-0.79859	8.93774
		EIF3E	0.11137	0.031321						PRPF3	-0.14605	0.086364							GPX4	0.200816	0.269676		C1orf112	-0.52677	1.93822		JUP	0.928677	5.87		SPATA13	-0.89903	8.93304
		EBAG9	0.203956	0.031321						TFB2M	-0.18608	0.086364							HBP1	0.190919	0.269676		UMPS	-0.26795	1.93786		CENPL	-0.67358	5.86491		YWHAE	-0.29995	8.91606
		TOP1MT	0.199912	0.031321						Sep-10	0.118763	0.086364							RABAC1	0.200232	0.269676		MTFP1	-0.4422	1.9366		THADA	-0.51977	5.85888		SH2D4A	-1.6364	8.91265
		RANBP6	-0.16112	0.031321						PLEKHB2	0.186913	0.086364							TBC1D2	-0.24797	0.269676		ARL10	-0.49216	1.93595		FBXL17	0.608035	5.85782		EEF1E1	-0.75137	8.91022
		STOM	0.102339	0.031321						ARF4	0.124368	0.086364							TNFSF18	-0.51206	0.269676		TNKS1BP1	0.361746	1.9355		SRD5A1	0.486699	5.8576		IGFBP3	-1.40706	8.90567
		DPP7	0.147114	0.031321						RPL10AP6	0.42512	0.086364							TRMO	-0.25277	0.269676		TLR4	0.499454	1.93533		KCTD5	-0.37515	5.85248		CHIC2	0.565468	8.90119
		ARHGAP1	0.123994	0.031321						ZBTB38	0.340548	0.086364							RAPGEF1	0.182637	0.269076		CHMP4A	-0.33438	1.93428		FSTL3	-1.17077	5.85208		GBP2	1.42147	8.90042
		AP002360.1	-0.38838	0.031321						HEXB	0.121581	0.086364							ZNF746	0.172431	0.269076		MRPS33	-0.27702	1.93362		B4GALNT4	0.704083	5.84974		MANBAL	-0.51608	8.9
		BAG3	-0.09674	0.031321						AC139795.2	0.513633	0.086364							DNM3OS	-0.49446	0.268655		AVEN	-0.24279	1.93317		SMO	0.651972	5.84541		CHCHD1	-0.50507	8.89507
		ATP5F1B	-0.0919	0.031321						BAK1	0.146973	0.086364							DCXR	0.195236	0.266565		PANK2	0.271006	1.93285		SLC20A1	-0.68302	5.83405		SH3PXD2A	0.795722	8.89441
		TMBIM4	0.294766	0.031321						ELK1	-0.16567	0.086364							FBXW5	0.184935	0.265764		DNMT3A	-0.52073	1.93206		KIAA1551	0.847127	5.8336		MT1L	-1.06298	8.89
		PXMP2	-0.37058	0.031321						ZMYM3	-0.12263	0.086364							FBXW7	0.165473	0.265764		TCOF1	-0.41223	1.93206		E2F7	-0.86887	5.83		UTP15	-0.93226	8.88421
		MTHFD1	-0.0999	0.031321						TAF9B	-0.15629	0.086364							GAS5	0.217752	0.265764		C17orf51	0.533033	1.93067		TBL3	-0.55	5.83169		ZNF846	1.17211	8.88
		TMEM219	0.154098	0.031321						IDH3G	0.148835	0.086364							TCF12	0.172487	0.265764		ATP9A	-0.32051	1.93021		RASGRP3	0.985332	5.83		ECD	-0.39063	8.88
		TAF15	-0.11292	0.031321						TAZ	0.192339	0.086364							WIPI1	0.216256	0.265764		COA4	-0.31619	1.92982		P2RX4	0.78277	5.83		MYD88	-0.59559	8.88
		PCED1A	0.200411	0.031321						KIF13B	-0.17993	0.086364							ZSCAN9	0.19008	0.265764		ARHGAP17	0.181696	1.92921		MRRF	-0.34212	5.82281		SCO1	-0.4547	8.87332
		HAUS5	0.175046	0.031321						NCOA2	-0.26764	0.086364							SGOL1	-0.26243	0.264454		SDHAP2	0.267553	1.92785		GABARAPL2	0.309152	5.82214		ICA1	0.706921	8.87277
		AC011043.1	0.309506	0.031321						PDP1	0.238132	0.086364							SPRY3	-0.36076	0.264454		PEG10	-0.48599	1.9238		SNAP29	0.299803	5.81783		TOMM40L	-0.51593	8.87148
		THRAP3	-0.12327	0.031287						CPQ	0.271605	0.086364							TBC1D3C	0.495614	0.264139		TNFSF18	-0.93535	1.9238		NAA20	-0.38359	5.81664		FAM8A1	1.07967	8.86965
		EFCAB14	-0.098	0.031287						RNF38	-0.14475	0.086364							ZC3H8	-0.25084	0.264139		ADCK4	-0.40556	1.92301		GDPD5	1.13713	5.81093		ABHD3	-1.07225	8.86629
		GATD1	0.14371	0.031287						CAMSAP1	-0.18636	0.086364							SYDE1	-0.20656	0.263941		GTF2IRD2B	0.619645	1.92301		PITHD1	-0.30209	5.8096		AUH	0.821731	8.86278
		PRPF38B	-0.18279	0.030845						NACC2	-0.12405	0.086364							THAP6	-0.35487	0.263941		ISY1	0.269797	1.92301		CREG1	0.707327	5.80364		GLG1	0.408446	8.85631
		TAF1D	-0.2048	0.030845						TRAF2	-0.21052	0.086364							APOE	0.499453	0.263708		NECAP1	0.308671	1.92301		HMGA2	-1.0115	5.8		MRPL3	-0.6613	8.85187
		TCF12	-0.11296	0.030845						MTCH2	0.106049	0.086364							CTSD	0.184529	0.263708		MYOF	-0.2749	1.92248		TUBB6	-0.81176	5.80196		PES1	-0.57142	8.85
		RNMT	-0.12523	0.030845						RHOD	0.353468	0.086364							TRMT10B	-0.18336	0.263708		LOC105375666	0.815979	1.92131		ZBTB24	-0.69099	5.7976		ABT1	-0.42593	8.85
		ZBTB7B	0.192569	0.030824						RAB6A	0.10803	0.086364							TSPYL5	-0.20195	0.263708		SH2D2A	-0.9068	1.92		BRIX1	-0.92023	5.79338		TERF2IP	0.464862	8.84
		METTL13	-0.13962	0.030824						PPP2R1B	-0.16575	0.086364							CCDC15	-0.26523	0.26343		DNAJC18	0.245895	1.92104		WEE1	-0.59106	5.79196		DZIP1L	-1.00066	8.8443
		ZNF512	-0.17048	0.030824						TMEM218	-0.24001	0.086364							KCNJ2	0.50296	0.26343		PIAS1	0.357157	1.92013		GATAD1	0.373837	5.79103		NOC4L	-0.71834	8.84347
		SMIM14	0.156552	0.030824						EIF4EBP2	-0.1206	0.086364							MAGED4	0.272685	0.26343		PQLC2L	-0.67085	1.91946		SQSTM1	0.744028	5.79		PITRM1	-0.58511	8.84141
		MID1	-0.1343	0.030824						EIF4B	0.106929	0.086364							MUC1	-0.45277	0.26343		ADGRG1	-0.36373	1.91787		CDCA2	-0.68075	5.78912		PINX1	-0.57082	8.83669
		RPL12	0.095383	0.030824						ANKRD52	-0.13102	0.086364							GNA12	0.102098	0.263286		RBM45	-0.40197	1.91727		PTX3	-1.0694	5.78748		PIGS	0.496082	8.82
		EMP1	-0.15086	0.030824						RBMS1P1	-0.42367	0.086364							IGSF8	0.219996	0.262201		CYB5B	-0.24876	1.91631		ERCC6L	-0.84519	5.78408		IFT52	0.417143	8.80985
		PHF11	0.209671	0.030824						LATS2	0.185765	0.086364							INTS3	-0.15503	0.261937		BRAP	0.186269	1.91366		FAM171A2	1.10638	5.78		GATSL3	1.57328	8.8
		KDELC1	-0.14751	0.030824						EARS2	-0.16406	0.086364							LZIC	-0.14536	0.261937		LYST	0.540748	1.91226		OLFML2A	1.34316	5.77721		MIA3	0.479814	8.8039
		KRI1	-0.15303	0.030824						EIF3C	0.861717	0.086364							RHPN1-AS1	-0.46359	0.261937		DGCR2	0.327842	1.91006		HPSE	-0.69743	5.77577		TCP11L1	0.610652	8.79616
		TMEM18	0.166289	0.030413						FBXO31	0.175107	0.086364							PDE7B	0.251185	0.261926		TTC32	0.447807	1.91006		RPP40	-0.61577	5.77533		AMN1	0.908049	8.79423
		CDK4	-0.09998	0.030413						MNT	-0.22785	0.086364							SNX29	0.175848	0.261393		LTV1	-0.33917	1.90963		SELP	1.04933	5.77533		PRPF3	-0.45207	8.79249
		SDAD1	-0.13312	0.029669						PEMT	0.18743	0.086364							ITPR1	0.196006	0.261334		ZFR	0.26058	1.90919		RCAN1	-0.59008	5.77136		GATAD2B	0.617576	8.79076
		MICA	-0.14937	0.029657						DDX5	-0.14133	0.086364							C10orf76	-0.11565	0.261218		HOXD9	0.659397	1.90742		PDE12	-0.53095	5.77		TRIM34	0.848002	8.79049
		TPRN	0.188038	0.029532						CCDC57	-0.24409	0.086364							CCDC115	0.15968	0.260999		CCDC34	-0.29341	1.90722		MIEF1	-0.28718	5.76783		WIPI1	0.782777	8.78
		POMGNT1	0.115571	0.029178						TOX2	-0.1985	0.086364							EIF3F	0.138333	0.260127		CCND1	-0.55493	1.90722		SETMAR	-0.65863	5.77		CCDC138	-1.49911	8.77332
		CCDC138	-0.24092	0.029178						CBARP	0.289524	0.086364							CCDC65	0.419169	0.260104		OMA1	-0.60687	1.90722		MRPS7	-0.40743	5.76419		SMAP1	0.56222	8.77
		TMEM37	0.589915	0.029178						CERS4	0.463857	0.086364							STX11	0.338787	0.259892		PPP1R3F	0.603326	1.90722		FLJ20021	0.938358	5.75889		TTK	-1.15237	8.77192
		IWS1	-0.1314	0.029178						ZNF561	-0.18043	0.086364							ALS2	-0.12364	0.259415		ATP6V1B1-AS1	-0.95925	1.90584		EAPP	0.478008	5.75764		NAA20	-0.46836	8.76958
		PDE6D	0.14724	0.029178						IER2	-0.16621	0.086364							BMP2	0.323701	0.259415		PAIP1	0.212716	1.90584		CMBL	0.600867	5.75689		JAM3	-0.33497	8.76281
		CPOX	-0.15925	0.029178						GMIP	0.152726	0.086364							C9orf16	0.227229	0.259415		SHC3	-0.402	1.90526		SLC16A2	1.11059	5.75572		C1orf131	-0.67086	8.76259
		MFSD1	0.129973	0.029178						KDELR1	0.110357	0.086364							CNTNAP3	0.190777	0.259415		AKIRIN1	0.35062	1.90293		GRPEL1	-0.57604	5.7557		BORCS8	-0.73291	8.76022
		DPYSL2	-0.10083	0.029178						ATF5	-0.32633	0.086364							FBXO43	-0.34736	0.259415		FRMD6-AS1	-0.9615	1.90293		SNTA1	0.6897	5.75		NSMCE2	0.48728	8.76
		PREX2	0.1916	0.029178						HSCB	-0.25816	0.086364							FNBP1	0.183133	0.259415		ZNF70	-0.3485	1.90293		NSMAF	-0.36779	5.7496		ZFYVE1	0.699615	8.76
		SMPD1	0.160649	0.029178						GART	-0.14175	0.086364							GRN	0.183701	0.259415		YKT6	0.21225	1.90265		PLPPR3	1.53521	5.73793		MTURN	1.24192	8.75385
		ELF1	-0.11519	0.029178						MT-CO2	0.251577	0.086364							GTSE1	-0.19474	0.259415		NAT8L	0.823873	1.9014		HCCS	-0.34432	5.73665		CYCS	-0.94867	8.74463
		AC127502.2	0.23069	0.029178						ATP6V0E1	0.181208	0.085536							KAT6B	0.205926	0.259415		ITPRIPL1	-0.48227	1.90118		VPS37D	1.27741	5.73047		FGFR1OP	-0.75809	8.74
		TRPM7	0.237032	0.029178						ITGAV	0.317045	0.085407							KDM8	-0.31527	0.259415		LARP1	-0.29596	1.90114		KDELC1	0.469635	5.72324		ANO8	1.07068	8.74
		AC025048.6	-0.34496	0.029178						Sep-08	-0.10899	0.085292							KIN	-0.19178	0.259415		METTL10	-0.38552	1.90114		SLC30A4	0.956655	5.72246		MTA3	0.598631	8.73642
		SNHG20	0.314702	0.029178						STAG3L2	-0.32454	0.085268							LRCH1	0.196571	0.259415		LINC00941	-0.57113	1.90102		TOP1	-0.39957	5.72		EIF4E3	1.06471	8.73138
		SNRNP70	-0.14795	0.029178						CMTR1	-0.1148	0.085177							OTUD5	0.171756	0.259415		PCDH7	-0.29692	1.9		FTSJ2	-0.41227	5.71768		RASGRP2	2.01612	8.73014
		TRAPPC2B	0.358265	0.029178						EVC2	0.226125	0.085149							RPL5	0.100705	0.259415		THOC6	-0.35883	1.90036		CCND1	-0.90368	5.71602		BCL2	-1.01209	8.7296
		PRMT2	0.124843	0.029178						TMEM230	0.110836	0.085149							SRPX	0.176654	0.259415		ANKS6	-0.20786	1.9		NDST2	0.501838	5.71		FXYD6	2.06745	8.73
		SLC39A13	0.11561	0.029169						ZBTB7A	0.147588	0.085149							TRAPPC10	0.172481	0.259415		FAM189A2	0.714006	1.89625		HSF4	1.34618	5.70573		RAB35	-0.38533	8.71
		MPG	0.211138	0.029126						GPR153	0.228498	0.084779							ABL1	0.177345	0.258748		UACA	-0.38747	1.89584		RAG1	0.84044	5.70416		SERGEF	0.767996	8.70988
		APBB2	-0.15778	0.028914						SETD9	0.347791	0.084779							DOCK4	0.222252	0.258748		WDSUB1	-0.36393	1.89531		PHACTR4	-0.53995	5.70154		SLC2A3	1.24979	8.71
		PCNX3	-0.12407	0.028911						RAB5A	0.127935	0.084687							DPF2	0.171106	0.258748		MYLK4	0.585787	1.89475		COPS3	-0.4368	5.69882		EIF6	-0.59956	8.70734
		AC132008.2	-0.24118	0.028613						ZDHHC18	0.148283	0.084555							RPL35	0.183428	0.258648		DAW1	-0.71372	1.89389		NDC1	-0.90593	5.69882		OCEL1	1.07389	8.70734
		RANBP9	0.114883	0.028613						NUDC	-0.11938	0.084555							SH3GL1	0.162155	0.258648		SCN10A	-1.03133	1.89306		KIFAP3	0.538413	5.69837		PRCP	1.16013	8.70252
		UBE2W	0.162482	0.028613						EIF3I	0.091817	0.084555							KDM5D	-0.28007	0.25798		SERTAD1	0.763746	1.89306		TCERG1	-0.67247	5.69663		MAPKAP1	-0.32939	8.69
		CACFD1	0.276829	0.028613						TMEM69	-0.1513	0.084555							TRAPPC2B	-0.23578	0.25798		ANKRD46	0.400914	1.89205		TRMT10A	-0.64794	5.69515		DHX38	-0.5833	8.69
		IRF7	0.307632	0.028613						CSF1	0.354219	0.084555							LOC100505915	-0.30751	0.257977		CDCA7L	-0.28713	1.89123		GSN	1.1085	5.68992		ARRDC4	1.63282	8.69
		FCHSD2	0.177409	0.028613						ANTXR1	-0.42184	0.084555							PLCB2	-0.38449	0.257977		SLC9A1	0.299105	1.89106		MRPL27	-0.60755	5.69		ZNF333	0.857316	8.68259
		PAK1	-0.17558	0.028613						GFPT1	0.205856	0.084555							RNF19A	0.237375	0.257977		TOR1AIP2	0.370354	1.89028		PAICS	-0.661	5.68714		RHPN1	0.986524	8.67976
		SNU13	-0.10671	0.028613						STAT1	-0.13993	0.084555							ARFRP1	-0.1683	0.257644		SLC25A21-AS1	-0.72087	1.88977		TSTA3	-0.51278	5.68665		GLI3	0.687968	8.67775
		UBR4	-0.24161	0.028323						FBXL2	-0.24487	0.084555							B4GALT3	0.184634	0.257644		EMG1	-0.32002	1.88917		MAGOHB	-0.63596	5.68431		DRAM2	0.903101	8.67
		IER5	-0.12196	0.028323						CDC25A	-0.17608	0.084555							WDR6	-0.15547	0.257577		FANCA	-0.30883	1.88917		SAMD14	1.13085	5.68		MRPL10	0.553701	8.65867
		WDR12	-0.13571	0.028323						LXN	-0.26272	0.084555							RAB3D	-0.24694	0.257367		GPATCH1	0.268565	1.88917		WDR34	-0.60043	5.684		TLE2	1.12084	8.6569
		SMIM10	-0.42725	0.028323						EXOC3-AS1	-0.40919	0.084555							DESI1	-0.12368	0.257253		LARS2	-0.24688	1.88784		GALT	0.666867	5.68301		PFDN6	-0.5736	8.66
		DNAJB12	0.118375	0.028323						HOMER1	0.263316	0.084555							LYN	0.177736	0.257253		PCDH9	-0.51099	1.88695		SORD	-0.39478	5.68		TMEM138	-0.44309	8.65
		NOP9	-0.11911	0.028323						TMED9	0.126529	0.084555							ZNF91	-0.32649	0.257253		VOPP1	-0.21385	1.88671		FLT4	1.00502	5.68		YPEL3	1.5324	8.64319
		SRSF1	-0.12206	0.028323						SNX14	0.141873	0.084555							RNF144A-AS1	-0.49655	0.257192		PTHLH	-0.67148	1.88588		ZNF25	0.626406	5.6774		FAHD1	-0.53679	8.63985
		GMFG	0.33445	0.028323						SNX3	0.130726	0.084555							TRMU	-0.14288	0.257192		TRAM2	-0.38311	1.88588		FAM27C	-0.82246	5.67683		FBXO2	1.83781	8.64
		DMWD	0.147236	0.028323						CCM2	0.116507	0.084555							KCNJ2-AS1	-0.37789	0.256995		PMVK	-0.2775	1.88583		TPGS2	0.349244	5.66095		ACACA	-0.6084	8.63448
		GRASP	0.143144	0.02807						RWDD4P1	0.575448	0.084555							CEMP1	-0.50644	0.256774		AGO3	0.352083	1.88501		QRICH1	-0.3614	5.65963		APC2	1.37834	8.63279
		PPP1R2	0.127146	0.02774						ARMCX4	0.229006	0.084555							JAM3	0.090126	0.256774		PLCB3	-0.28333	1.88405		CCNA1	-1.56024	5.65951		HBP1	0.685987	8.63
		TTC5	-0.17411	0.02774						PREX2	-0.25978	0.084555							MIER1	0.215817	0.256774		TEK	-0.31303	1.88405		MRPL20	-0.38682	5.65		SUMF1	0.615725	8.63048
		AC092171.2	-0.15141	0.027372						AC124798.1	0.342831	0.084555							EMC8	0.133175	0.256377		SS18	0.310906	1.88369		CAMSAP3	1.56414	5.64954		NRBP2	0.589028	8.62
		CENPBD1	0.195177	0.026662						PFKFB3	0.289531	0.084555							TMEM254	-0.18356	0.256377		KBTBD11	0.82489	1.88089		FAM114A1	0.521629	5.64		PCDHGA2	1.13443	8.61985
		OSBPL1A	0.157338	0.026662						SEPHS1	-0.12104	0.084555							TUFM	0.129552	0.256377		GRAPL	-0.50824	1.87816		CAD	-0.79144	5.64209		BST2	0.945077	8.61686
		COPG1	0.089778	0.026425						METAP2	-0.10151	0.084555							LTBR	0.159365	0.255575		CNDP2	-0.19391	1.87712		IFNGR1	0.591652	5.64065		CERS4	1.58843	8.62
		LHFPL2	-0.14015	0.025123						JKAMP	0.138802	0.084555							PACSIN2	0.0974	0.255575		RNF41	0.196476	1.87712		TSEN2	-0.54871	5.62283		CLIP4	0.941383	8.6091
		DDX19B	-0.24008	0.025123						SNRNP25	-0.15739	0.084555							CELSR3	0.423611	0.255386		SPINK5	-0.83197	1.87712		SCN9A	1.2023	5.62024		WDR90	-0.70283	8.61
		MAP1LC3B	0.116295	0.025123						AC135050.6	0.332189	0.084555							CLIP4	-0.25998	0.255386		STYK1	-0.2826	1.87538		ZNF287	0.788417	5.62		AGBL5	0.655969	8.6
		TRPV2	0.278348	0.025123						MMP2	0.111575	0.084555							PARP3	0.180615	0.255386		NEDD9	-0.5198	1.87207		ACP6	0.623138	5.61887		NDP	-1.78527	8.6
		TLE2	0.186825	0.025123						EFTUD2	-0.10838	0.084555							PRDM11	0.266501	0.255386		NUP214	-0.36997	1.87206		CPSF7	-0.36524	5.61771		DUSP3	0.422403	8.59
		RIDA	0.193884	0.024914						MAP3K14	0.246758	0.084555							PREX1	0.157401	0.255386		HMGXB3	0.292933	1.87154		ANKRD6	0.980706	5.62		TNKS	0.923512	8.59
		DAP	-0.09222	0.02488						LINC00674	-0.28411	0.084555							COX19	0.169098	0.255184		TTPAL	-0.30551	1.87154		VRK2	-0.59594	5.62		MAD2L1	-1.07002	8.59
		AARS2	-0.13088	0.02488						CEP131	-0.16822	0.084555							CLP1	0.161638	0.25488		FBRS	0.320499	1.87153		THOC1	-0.51197	5.6163		DUSP12	-0.6129	8.58984
		TXNL4A	-0.11258	0.02488						BTBD2	0.193106	0.084555							GPATCH8	0.145903	0.25488		RPAIN	0.30922	1.87101		U2AF1L5	-0.47992	5.6163		DLL1	1.74162	8.59
		ZNF551	-0.28872	0.02488						FBXW9	0.233693	0.084555							KBTBD7	-0.45725	0.25488		CASC4	0.280317	1.87		WDR3	-0.74711	5.61224		CLIP2	0.696076	8.58
		BTN3A2	-0.16616	0.023893						TGFB1	-0.2149	0.084555							MAML2	0.273512	0.25488		DHCR7	-0.33042	1.86782		MAP3K12	0.676464	5.61071		HSPB11	-0.78594	8.57867
		WDR13	0.148574	0.023837						PPP1R13L	0.162165	0.084555							CHD1	0.273653	0.254533		ARNTL	0.38172	1.86716		AP3S2	0.384954	5.60946		LOC344887	2.04939	8.57712
		NAA25	-0.17089	0.023412						ZNF175	0.294061	0.084555							ZNF549	-0.25513	0.254533		NR3C2	-0.495	1.86716		PDCD5	-0.5289	5.60946		MTA1	0.696247	8.5719
		NACC1	-0.102	0.023412						ZNF749	0.383483	0.084555							CABIN1	0.133225	0.254085		ARHGAP22	-0.61069	1.86632		SLC22A18	1.42755	5.60131		RND1	1.48614	8.57099
		NDUFA11	0.167323	0.022656						SLC19A1	-0.14794	0.084555							ZNF619	-0.26819	0.254085		FITM2	0.217239	1.86632		WDR90	-0.56945	5.59876		HAT1	-0.95463	8.56932
		STX7	0.156652	0.022294						SIKE1	-0.16452	0.084367							HNRNPD	-0.12508	0.253955		OTOGL	-0.76933	1.86614		DHH	-0.78903	5.59798		LOC101929494	-1.29689	8.56896
		AC005332.3	0.673408	0.0216						GON4L	-0.16041	0.084367							LOC541472	-0.3594	0.253955		VEZF1	-0.25286	1.87		NHLRC4	1.27333	5.59566		TNIP1	0.798528	8.56715
		OXLD1	0.21514	0.021524						AC007318.1	-0.16631	0.084367							TIPARP	0.385778	0.253955		HGH1	-0.27674	1.865		C12orf75	-0.59004	5.59		ZNF285	0.946932	8.56655
		TPT1	0.088921	0.021515						SOD2	0.142944	0.084367							TTC4	-0.14961	0.253955		AMY2B	0.940538	1.86393		FRS3	0.830815	5.59368		USP16	-0.88233	8.56
		TARBP1	-0.1436	0.021448						RNF216	0.127476	0.084367							PNPO	-0.16982	0.253909		SECISBP2	0.19092	1.86387		RETSAT	0.344609	5.59		P2RX4	0.940013	8.55623
		PDLIM5	0.209292	0.021448						SLC25A40	0.186363	0.084367							RAB30	0.391602	0.253909		CBLN3	-0.71474	1.86372		UQCC2	-0.50868	5.59		ZNF516	0.979011	8.55542
		ZDHHC5	-0.09283	0.021448						ACP2	-0.25283	0.084367							COPS7B	-0.11722	0.253654		DCAF12L1	-0.61418	1.86261		IFT20	0.42202	5.59105		CCND1	-1.0965	8.55
		UBE4A	-0.18298	0.021448						TMEM11	0.142013	0.084367							DGKD	0.219114	0.253323		CHMP7	0.201753	1.86259		KARS	-0.40342	5.59		RBMXL1	-0.71759	8.53773
		TIMM23	-0.0961	0.021448						BAHCC1	-0.22604	0.084367							TBPL1	0.274475	0.253323		DPAGT1	-0.20864	1.86259		RUFY3	0.41739	5.58761		SMIM19	0.870113	8.53743
		NDUFB8	0.186377	0.021448						POLRMT	0.11771	0.084367							TCF7L2	0.187306	0.252789		PPIL3	-0.25748	1.86184		ZNF227	0.48612	5.58761		FBXL13	1.2019	8.53477
		RHOJ	-0.14228	0.021448						ATP13A2	0.126918	0.084078							HCN2	0.401554	0.251958		TMEM154	-0.56316	1.86155		DHX57	-0.32955	5.58502		OTUD1	1.46619	8.53244
		AC011495.1	-0.55439	0.021448						MAPKAPK5	-0.1488	0.084078							C17orf67	-0.31465	0.250877		SLC25A11	-0.26995	1.86078		SSH1	0.475823	5.58		PMPCA	-0.4615	8.52606
		DAB2IP	0.151484	0.020689						RASSF2	-0.23731	0.084078							COX6A1	0.184098	0.250877		KCNE3	-1.00871	1.85867		E2F4	-0.39459	5.58305		SGSH	0.689249	8.52276
		SMUG1	0.188603	0.020689						XIST	-0.61005	0.08406							GOLGA1	-0.12461	0.250877		SENCR	-0.4444	1.85867		NID1	0.930738	5.58137		RBM38	-0.55971	8.52077
		MOCS3	-0.17376	0.020689						S100A13	0.170566	0.083287							TRIM35	0.178621	0.250877		NDP	-0.84627	1.8569		HSBP1L1	0.911505	5.5813		AZIN2	1.67284	8.51672
		IQCE	0.160507	0.020264						AP3S2	0.218684	0.082523							ASPM	-0.4055	0.250805		PRCC	0.242228	1.85433		PITRM1	-0.46775	5.57816		RPL5	0.36502	8.51
		NCAPD3	-0.12461	0.020264						C3orf58	0.176296	0.082425							MBTPS1	0.081112	0.250805		CLDN11	-0.44969	1.85		LOC105376554	-1.37181	5.57432		ELOVL6	-0.90463	8.51
		RAB18	0.11353	0.020264						BTF3L4P2	-0.3816	0.082114							MBIP	0.227636	0.249978		PIKFYVE	0.354025	1.85		MKI67	-0.96555	5.57039		ERH	-0.5625	8.51
		AP4B1	-0.15256	0.019965						SLC35F2	-0.18204	0.082114							C7orf49	-0.24178	0.249909		GATB	-0.26741	1.84662		RNF121	-0.65277	5.56882		GCNT2	0.592487	8.51137
		SELENOI	-0.19403	0.019965						ARID5A	0.183562	0.081814							SORBS2	-0.18765	0.249909		GTF2IRD2	0.612545	1.84662		ABCC5	0.389471	5.56343		KANK3	1.40944	8.50774
		PRKCD	0.142274	0.019965						MIR221	-1.0005	0.081814							TMEM199	-0.13353	0.249469		FAM212B-AS1	-0.95503	1.83758		RND1	1.21306	5.56097		CIR1	0.520189	8.50624
		DYNLT3	0.145105	0.019965						ZNF785	-0.35068	0.081814							CRIPAK	-0.34415	0.249077		RCBTB1	0.253505	1.83758		CHCHD3	-0.35301	5.55914		KRT10	-0.6653	8.50624
		PLPBP	-0.11195	0.019965						NKIRAS2	-0.20263	0.081814							KIF14	-0.26684	0.249077		CNEP1R1	0.502003	1.83716		OTUB2	0.833788	5.55912		DDX52	-0.68352	8.50178
		ARHGEF17	-0.20351	0.019965						MIA3	-0.16266	0.079897							PABPC4L	-0.43658	0.249077		TMEM200B	-0.70845	1.84		RHPN1	0.796212	5.55912		ADSL	-0.37524	8.50038
		TMED2	-0.10013	0.019965						ZBTB18	-0.17858	0.079897							TRIM28	0.147923	0.248695		ATP6V0D1	0.224536	1.83599		LRRC34	-1.07171	5.55403		RRP1	-0.71197	8.49169
		EML1	0.128321	0.019965						PPP4R2	-0.14711	0.079897							GUSBP1	0.224667	0.248633		ARHGEF26	0.579692	1.83543		ZNF516	0.796025	5.55344		DHCR7	-0.65969	8.49062
		TNFAIP2	0.284525	0.019965						TMEM60	0.219897	0.079897							HERC2P2	-0.224	0.248633		PUM3	-0.48667	1.8329		RRAGA	0.425007	5.55161		CLK4	0.76722	8.49
[truncated: 14,702 more rows]

## Sheet: Figure 5
Figure 5		PWO577 Shared Proteins				PWO577 Proteins associated with RNAseq					SY007 Shared Proteins				SY007 Proteins associated with RNAseq
		Gene ID	log2FoldChange	-log10(Pvalue)		Gene ID	log2FoldChange	-log10(Pvalue)			Gene ID	log2FoldChange	-log10(Pvalue)		Gene ID	log2FoldChange	-log10(Pvalue)
		KATNA1	-0.479	4.68444		MMP1	1.06017	4.45974			HMOX1	1.37009	5.1906		HMOX1	1.37009	5.1906
		MMP1	1.06017	4.45974		MPZL2	-0.59671	4.29082			MMP1	1.23992	5.01823		MMP1	1.23992	5.01823
		WLS	0.581184	4.42885		NQO1	0.360172	3.2658			FAR1	0.606662	4.94031		CYR61	0.543649	4.26831
		MPZL2	-0.59671	4.29082		TM4SF18	0.532423	3.09514			SLC7A11	0.834091	4.84026		SLC3A2	0.423999	4.08964
		TYMS	-0.34276	4.10648		ATP9A	0.210226	3.07225			UBE2T	-0.55885	4.58675		CPT1A	0.432021	3.7012
		NCBP2-AS2	0.328061	3.97613		SNCA	0.266011	3.05115			ADAMTS1	0.66121	4.50208		TSPAN3	0.709136	3.54142
		SNX13	0.540189	3.8502		PTGS1	0.184458	2.58621			SLC38A2	0.85136	4.39552		TGM2	-0.39575	3.42003
		SERPINE1	0.345525	3.79921		TNFAIP8L3	0.171839	2.54302			CYR61	0.543649	4.26831		SQSTM1	0.54102	3.38086
		USB1	-0.35228	3.70657		JAG2	0.250032	2.38097			KPNA2	-0.43296	4.16877		SLC17A5	0.530755	3.35464
		BTN2A1	0.294961	3.65728		HTRA1	0.269934	2.33401			CTGF	1.00441	4.09336		PTGS1	0.337769	3.15521
		HMGCS1	-0.28462	3.55226		SERPINB2	0.279704	2.28609			SLC3A2	0.423999	4.08964		MYADM	0.321972	3.10885
		DLGAP5	-0.27303	3.40482		ICAM1	0.14795	2.25999			SERPINE1	0.585282	4.03652		NQO1	0.399154	3.10321
		PLIN2	-0.34587	3.37363		NTN4	0.391323	2.1718			BIRC2	0.41243	4.01186		GPC1	0.463853	2.99432
		PRKAR1B	0.311338	3.31086		PLA2G4A	0.183714	2.14578			UBE2S	-0.45498	4.0064		ECH1	0.267595	2.91858
		NDRG1	0.28913	3.29263		TMEM173	0.154916	2.13874			FAM174B	0.43519	3.9103		ACADVL	0.403143	2.91382
		UBE2T	-0.2377	3.27817		TACSTD2	0.309003	2.11976			BANF1	-0.43927	3.87111		ICAM1	0.432665	2.84381
		MAGED2	0.254314	3.26806		SOX17	0.246039	1.92782			GNPTG	0.394323	3.83893		SLC25A20	0.251801	2.60319
		NQO1	0.360172	3.2658		CYR61	0.23838	1.90297			TACC3	-0.56601	3.82715		TM4SF18	0.428329	2.53822
		PLAUR	-0.33227	3.19428		KANK2	0.134368	1.8514			TMED3	0.396991	3.78247		S100A6	-0.25966	2.50527
		MAD2L1	-0.24548	3.18953		RFK	-0.12208	1.82283			FAR2	0.459367	3.76152		SYNE3	0.215296	2.49488
		CTNNBIP1	-0.37318	3.16047		CTGF	0.119924	1.79505			TMSB10	-0.60048	3.75285		TXNRD1	0.295381	2.40848
		IL6ST	0.232797	3.15152		SH3BP4	0.122269	1.66096			MAD2L1	-0.41315	3.72942		SLC25A1	0.22165	2.3379
		GTPBP3	0.212908	3.11502		NOLC1	-0.10441	1.64167			NID1	0.478022	3.72137		S100A10	0.20942	2.30238
		MPDU1	0.214326	3.10864		MAP2	0.121587	1.62485			CPT1A	0.432021	3.7012		SKP1	-0.20125	2.28239
		FBXO42	0.246128	3.10257		TGFB1I1	-0.211	1.41476			PBK	-0.42542	3.6785		P4HA2	0.212441	2.25608
		FAM174B	0.333184	3.10194		LYN	0.160642	1.39195			ATXN7L3B	-0.46373	3.63641		DYSF	0.197578	2.24404
		EPM2AIP1	-0.21053	3.09794		VAV2	0.106866	1.38789			LIMD2	-0.69097	3.63607		HYOU1	0.22596	2.21435
		TM4SF18	0.532423	3.09514		FLCN	-1.20811	1.29101			FLT1	0.354319	3.63314		MCM2	-0.18721	2.15442
		PKIG	-0.44837	3.09421		NCOA7	0.166558	1.26407			TPT1	-0.36465	3.61161		RHBDF1	0.192106	2.14327
		ATP9A	0.210226	3.07225		TP53I3	0.099554	1.13451			RNF114	-0.37836	3.60732		GMFB	-0.29125	2.10267
		SNCA	0.266011	3.05115		TMCC3	-0.06859	1.06699			SKA3	-0.40933	3.57397		PFAS	-0.18684	2.04408
		ZNF217	-0.21235	3.04843		TOM1	0.075454	1.05031			TSPAN3	0.709136	3.54142		DNAJB11	0.197434	2.01588
		KIDINS220	0.391339	3.01047		PLXNA4	0.100478	0.986197			MKI67	-0.42851	3.5401		DNAJC3	0.178531	1.89612
		NFX1	-0.4295	2.99501		MGARP	0.092088	0.958976			PXDN	0.402489	3.52687		HSPA5	0.201184	1.85315
		JAK1	0.206363	2.99169		FAM107B	-0.08361	0.749512			DHFR	-0.42974	3.50974		MGST1	0.152721	1.81137
		GMPR	0.214155	2.97777		CDH5	-0.06004	0.711597			UNC119	0.371032	3.49464		CANX	0.196686	1.80866
		TPX2	-0.27253	2.96891		TRIM22	0.048071	0.641156			HTRA1	0.601209	3.47993		ARMCX1	0.145355	1.75694
		IFI27L2	0.389119	2.96344		MMP2	0.081734	0.627029			CD63	0.517814	3.472		DSTN	-0.19304	1.72327
		CD9	0.271289	2.92898		HSPA5	0.052233	0.620711			SYVN1	0.332351	3.47139		TXN	-0.29278	1.71761
		YIPF6	0.236907	2.92727		LIG3	-0.04396	0.551952			PRSS23	0.497101	3.45455		MCM5	-0.14911	1.71276
		C9orf78	-0.20149	2.91543		TRIM56	0.075296	0.550333			MIS18A	-0.36706	3.44984		FTL	0.177461	1.65426
		NRP2	0.204789	2.87555		TNFRSF10B	-0.03761	0.374231			TYMS	-0.39053	3.44595		MCM7	-0.16215	1.58307
		CNNM3	0.240892	2.87503		LIPG	-0.07615	0.327514			TGM2	-0.39575	3.42003		CALR	0.183086	1.55978
		BCAP29	0.25712	2.86111		TBC1D4	0.031209	0.308004			RABIF	-0.34537	3.41893		RELB	0.14612	1.53567
		HIGD1A	0.243989	2.85167		HYOU1	0.025742	0.265106			NDUFB8	0.321132	3.41621		FLCN	-1.28115	1.51938
		COA4	-0.21736	2.84262		ADAMTS1	0.056301	0.252723			TM6SF1	0.400357	3.41358		SH3BGRL3	-0.28669	1.39738
		TSPAN6	0.232484	2.82421		FRMD6	-0.01233	0.108999			ANPEP	0.349696	3.41356		FTH1	0.132849	1.38692
		PRRG1	-0.2611	2.77879		OSBPL10	-0.01215	0.079334			TSEN15	-0.34818	3.40479		PTGR1	0.247239	1.37897
		CHURC1	-0.19388	2.77862		CORO1A	-0.00569	0.046233			NDC80	-0.3369	3.39801		DUSP3	-0.13716	1.32491
		SIPA1L1	0.185689	2.76917							SQSTM1	0.54102	3.38086		INF2	-0.16508	1.17635
		CWF19L2	-0.23531	2.7644							TUBB	-0.35007	3.37954		NDRG1	0.156603	1.13669
		CXorf36	-0.39474	2.7535							MAN1A1	0.404159	3.37217		HTATIP2	0.092314	1.05662
		NF1	0.255044	2.74729							SLC17A5	0.530755	3.35464		PRMT5	-0.09348	1.00182
		WDHD1	-0.18108	2.73547							UAP1	-0.36086	3.34616		HS1BP3	0.087024	0.994979
		DNAJB14	0.18289	2.73228							FILIP1L	0.445433	3.33464		RRAS	0.09319	0.98817
		FKBP11	0.231645	2.73026							NAT14	0.310747	3.30159		SFXN2	0.18869	0.955426
		SUMO3	-0.24463	2.72378							NIPSNAP1	0.301233	3.29172		RUVBL1	-0.08676	0.923612
		KIAA1143	-0.18682	2.71877							TUBA1B	-0.37319	3.263		TNFAIP8L3	0.09184	0.875641
		SOX18	-0.21979	2.69649							SCARB1	0.338393	3.24424		ABCG1	-0.23017	0.853364
		UQCC2	0.213929	2.69565							NSDHL	0.307747	3.23679		FKBP9	0.079698	0.790822
		IER3IP1	0.17962	2.69311							BMP6	0.323423	3.20624		RCN3	0.079546	0.774985
		FAM43A	0.216877	2.67828							TIMELESS	-0.55609	3.20176		NFKB2	0.08544	0.68635
		PLXNB2	0.174895	2.66912							CDH13	0.315234	3.19065		G6PD	0.083425	0.623353
		TACC3	-0.31157	2.66516							GIMAP4	-0.29572	3.17948		DRAP1	-0.06047	0.593828
		ANKRD13A	-0.31493	2.65943							SLC25A30	0.295296	3.17506		SERPINB2	0.098727	0.580775
		RACGAP1	-0.17605	2.64629							MGST3	0.309519	3.17453		GSTM3	-0.05879	0.471574
		SMTN	-0.18731	2.64199							TBCA	-0.49082	3.17081		AKR1B1	-0.05992	0.451434
		CDKN1A	0.291202	2.64037							GGCT	-0.32024	3.16879		HMGCS1	0.191151	0.451043
		NDUFAF1	0.169216	2.64006							PTGS1	0.337769	3.15521		SLC9A3R2	0.044665	0.438502
		NCOR2	-0.21168	2.63578							COL8A1	0.40579	3.14517		SFPQ	0.045228	0.391708
		GIMAP7	-0.21413	2.63406							UBE2C	-0.35417	3.14093		HNRNPH3	0.040572	0.362424
		EVL	-0.35661	2.62713							TMEM179B	0.295549	3.13886		NOS3	0.038877	0.355945
		TMEM243	0.204704	2.62578							DHRS7	0.303887	3.13177		TALDO1	0.04291	0.287231
		TGOLN2	0.1691	2.62271							SLC38A1	0.325451	3.13022		ACAT2	0.054373	0.276804
		CALCOCO1	0.233785	2.6216							GIMAP8	-0.29561	3.12936		KLHDC4	-0.0436	0.257372
		KIF11	-0.27017	2.6141							PQLC3	0.289246	3.11098		CRYL1	-0.06563	0.257088
		DAP	-0.33009	2.60904							MYADM	0.321972	3.10885		MVD	0.02571	0.181619
		RIF1	-0.17909	2.60053							NQO1	0.399154	3.10321		FHL1	-0.02738	0.172893
		TAP1	0.187182	2.59857							DLGAP5	-0.40804	3.10107		FAM136A	-0.02759	0.172421
		SH3BP5L	0.170099	2.5961							BGN	0.411574	3.10025		FAM114A1	0.017851	0.141166
		TCEAL4	-0.1962	2.59585							HAUS8	-0.3168	3.09654		MEST	-0.01529	0.117293
		RNF219	-0.20693	2.59125							MAP1LC3A	0.322105	3.09649		ME1	-0.01676	0.088224
		MSMO1	-0.30948	2.58725							GNG5	0.361732	3.09265		HNRNPA2B1	0.010616	0.07219
		PTGS1	0.184458	2.58621							MFSD10	0.307945	3.09038		GBA2	0.010649	0.0673
		EMCN	-0.18904	2.58289							PTTG1IP	0.283877	3.08548		UAP1L1	0.00985	0.060439
		TXNRD1	0.245867	2.57983							NTN4	0.475866	3.07546		NOP9	-0.007	0.042947
		LRP8	-0.17254	2.57905							CYB5R3	0.347073	3.07341		PGD	0.001086	0.004555
		NACA	-0.17624	2.57536							FABP5	-0.39942	3.07331
		ACAD9	0.167189	2.57415							SETX	0.305062	3.0705
		SLFN11	-0.21227	2.57264							HSD17B12	0.273859	3.04972
		FABP5	-0.4136	2.56955							AIF1L	-0.38891	3.04696
		TNRC6A	-0.19364	2.56672							LOX	0.517834	3.04118
		EBP	-0.30265	2.56617							NDUFB1	0.306235	3.03918
		CNBP	-0.1704	2.5638							DHODH	0.270192	3.03588
		COA3	0.188467	2.56343							HM13	0.273009	3.02909
		HTATIP2	0.237566	2.55606							NUF2	-0.27162	3.02087
		CTSL	0.168231	2.55573							HPRT1	-0.28515	3.01893
		ACSL1	0.183648	2.55467							COTL1	-0.34849	3.00866
		SPG7	0.199565	2.55084							PCK2	0.3163	3.00258
		CPT1A	0.168745	2.54611							PDCD5	-0.32031	2.99928
		ACVRL1	0.185387	2.54442							KIF11	-0.34469	2.99872
		TNFAIP8L3	0.171839	2.54302							GPC1	0.463853	2.99432
		B2M	-0.20583	2.53339							RRM2	-0.29081	2.99395
		DHFR	-0.17139	2.52793							TMA7	-0.48544	2.98986
		DPM3	0.24359	2.51767							PKIG	-0.32949	2.98873
		HMGN2	0.356564	2.51566							KIF2C	-0.36181	2.98551
		DHRS4	0.184056	2.50905							NUDT11	-0.31736	2.98338
		TXNDC9	-0.16694	2.50725							FADD	-0.2923	2.97321
		LRRC41	-0.18819	2.50479							ARHGDIB	-0.27586	2.97031
		SSR1	0.159489	2.49759							TFPI	0.302861	2.96803
		GALNS	0.173134	2.49406							JAK1	0.286106	2.95251
		PIAS4	-0.22145	2.48728							CTPS1	-0.28066	2.94198
		MICU1	0.192961	2.48245							GINS4	-0.28046	2.93804
		SH2D3C	-0.19095	2.47956							PRIM1	-0.27936	2.93671
		VRK2	0.182895	2.47804							PODXL	0.266485	2.92912
		LEPROT	0.16737	2.46934							PLAU	0.307995	2.92125
		SMIM20	0.201633	2.46681							ECH1	0.267595	2.91858
		DHRS1	0.196004	2.46653							IL6ST	0.290928	2.91746
		ANPEP	0.288864	2.4654							CERK	0.277361	2.91721
		PDLIM1	-0.18842	2.46475							ACADVL	0.403143	2.91382
		RTN2	0.248406	2.45859							CCNB1	-0.48698	2.91197
		TCF3	-0.19566	2.45481							SPDL1	-0.25935	2.90627
		DNAJA3	0.166863	2.45437							KIF1B	0.270192	2.9041
		CDK5RAP3	0.154689	2.45014							CDV3	-0.29343	2.90223
		MKI67	-0.22509	2.44784							ASRGL1	-0.29291	2.89431
		RBM19	-0.18108	2.44525							NDUFB11	0.260431	2.89237
		TRAM1	0.231336	2.44522							SERPINB1	-0.25426	2.88759
		DIAPH3	-0.28805	2.43938							GDF15	0.498951	2.88752
		SERINC1	0.159021	2.43778							SPRYD7	0.296886	2.88716
		PNMA2	-0.25337	2.43129							NAP1L5	-0.25585	2.88319
		RETSAT	0.160295	2.42786							MPV17	0.273459	2.88024
		NCEH1	0.1665	2.42582							GRB2	-0.2778	2.86915
		PRAF2	0.17023	2.41765							SLC38A7	0.297799	2.86823
		MNAT1	0.263802	2.41459							MT-ND1	0.313696	2.86657
		CEP55	-0.15882	2.40609							METTL5	-0.36697	2.86654
		ECH1	0.191059	2.40185							TUBB4B	-0.25825	2.86057
		FANCI	-0.1627	2.40153							PCNP	-0.32518	2.85323
		BUB1B	-0.18243	2.39634							CCDC12	-0.28031	2.84454
		BCL2L1	0.16364	2.39532							ARMC6	-0.28698	2.8443
		SLC25A30	0.180817	2.38389							ICAM1	0.432665	2.84381
		BCAR1	-0.19901	2.38377							CHURC1	-0.27114	2.84025
		MMGT1	0.18094	2.38318							NCAPG	-0.24889	2.82784
		JAG2	0.250032	2.38097							NUDT1	-0.25237	2.82672
		GIMAP8	-0.26599	2.37854							CDC45	-0.32706	2.8254
		DEGS1	0.168519	2.37202							BCAR1	-0.25936	2.81597
		KIAA1191	-0.15017	2.36458							PPIC	0.322324	2.81193
		CEP170B	-0.16777	2.36283							PRAF2	0.261666	2.81065
		DNMT1	-0.14934	2.3605							RETSAT	0.265179	2.80943
		PIGBOS1	0.166729	2.35827							NMNAT1	0.258824	2.8092
		CNPY4	0.161054	2.3576							COX18	0.322798	2.80762
		KIAA1324L	0.376122	2.35735							SGMS2	0.248418	2.80249
		UHRF1	-0.19815	2.35691							GLO1	-0.29062	2.77467
		HMOX1	0.164258	2.35285							NRP2	0.275272	2.77268
		STOM	0.161664	2.3482							RAB5B	0.261546	2.77058
		MTHFR	-0.22367	2.33692							GMNN	-0.38617	2.7677
		HTRA1	0.269934	2.33401							CDK1	-0.28162	2.76716
		TFDP1	-0.32535	2.33313							TOR4A	-0.32762	2.7651
		UBAP2	-0.15336	2.33126							EPHX1	0.276908	2.76335
		DICER1	-0.20634	2.32825							FNTB	-0.43238	2.76184
		MTCH2	-0.20279	2.32768							SLC39A7	0.309666	2.75725
		GIMAP4	-0.14854	2.32716							LSS	0.281236	2.75281
		TIPIN	-0.20136	2.32436							SRPX	0.816909	2.7386
		CNEP1R1	0.213766	2.32318							LAMP2	0.244161	2.73804
		CDK6	-0.18359	2.32028							PYROXD1	-0.29965	2.73766
		ANO6	0.153632	2.31971							CD82	0.254944	2.73527
		SEC62	0.152905	2.30834							TUBB6	-0.24553	2.73348
		VAMP2	0.178143	2.3064							PFDN6	-0.23924	2.73039
		HACE1	0.175163	2.30384							PGAM1	-0.29216	2.72364
		LOX	0.195904	2.30125							EFHD2	-0.27768	2.72309
		TPK1	0.181605	2.29896							GSTO1	-0.31595	2.72057
		NR2C2	-0.14805	2.2979							CRELD1	0.236687	2.72049
		CDK2	-0.17519	2.29315							MBOAT7	0.245	2.71691
		NADK2	0.146366	2.2886							SPC24	-0.31507	2.70404
		SERPINB2	0.279704	2.28609							APH1B	0.262024	2.70162
		EDIL3	0.153761	2.28198							RASSF8	0.240637	2.69599
		METTL9	-0.23194	2.28091							TIPIN	-0.27605	2.69492
		IAH1	0.144252	2.27714							DNMT1	-0.2384	2.69057
		DDRGK1	0.172402	2.2753							OSTM1	0.256632	2.68944
		OAT	0.147207	2.2734							DNAJC5	0.243432	2.68691
		COX18	0.165132	2.27241							CEP41	-0.25109	2.68451
		LIPA	0.175159	2.27128							VTI1A	0.246581	2.68232
		SLC17A5	0.173511	2.27122							TOP2A	-0.38222	2.68161
		ERAP2	0.163115	2.26778							GNB2	0.242238	2.68005
		KIF2C	-0.1561	2.26763							STARD3NL	0.262828	2.67394
		TGFBR2	0.172308	2.26013							MICU1	0.238282	2.66973
		ICAM1	0.14795	2.25999							GALNT2	0.331456	2.66429
		ZNF428	-0.19443	2.25919							SMC4	-0.22904	2.66088
		NEXN	0.169281	2.25856							RANBP1	-0.32812	2.65351
		WRAP73	-0.14683	2.25505							DDOST	0.240873	2.65089
		RAB18	0.196192	2.25495							DUSP23	-0.23863	2.64748
		KNSTRN	0.212257	2.25453							DHRS4	0.268786	2.6403
		POLR2G	0.162786	2.25279							TMED5	0.235601	2.6375
		TIMELESS	-0.24548	2.24938							SCD5	0.234681	2.63402
		NADK	-0.14732	2.24883							ETFB	0.237289	2.6266
		MTFR1	-0.1786	2.23797							SRM	-0.36315	2.62263
		CDCA8	-0.24939	2.23678							AAMDC	-0.38025	2.60831
		ANTXR2	0.172841	2.23294							SEC11A	0.238508	2.60673
		ATRN	0.15327	2.23167							NCBP2-AS2	0.355334	2.60659
		GABPB1	-0.14611	2.22756							SLC25A20	0.251801	2.60319
		PMS1	-0.14779	2.22645							ERLEC1	0.224046	2.60207
		ARHGAP5	0.147921	2.22626							CKAP2	-0.5701	2.60177
		SLC25A4	0.138792	2.22268							HLA-A	0.2361	2.60108
		FAM83D	-0.14777	2.2212							LACTB	0.237488	2.59655
		PLXNA2	0.147631	2.22063							RABGGTB	-0.29718	2.59653
		PRDX4	-0.18678	2.22022							HADHA	0.225378	2.59099
		IQGAP3	-0.14018	2.21637							BLMH	-0.25762	2.59052
		ACOT9	0.142485	2.21501							SSNA1	-0.31583	2.5899
		ATR	-0.19751	2.21328							GOLT1B	0.227672	2.58387
		YIPF3	0.136822	2.20798							GIMAP7	-0.2222	2.58383
		AGFG1	-0.15866	2.20207							ACSL3	0.238574	2.5825
		HSD17B12	0.194352	2.19663							DNAJC9	-0.22638	2.58055
		ECI2	0.147425	2.19625							NRGN	-0.55588	2.57977
		USE1	0.158564	2.19425							FER	0.241019	2.57237
		COMT	0.152862	2.19375							TBCB	-0.21985	2.57139
		TMED1	0.172218	2.19355							FKBP11	0.244971	2.56676
		TRIM59	-0.2105	2.18784							RFK	-0.24301	2.5637
		PRR12	-0.15272	2.18693							PBXIP1	0.254149	2.55106
		NCR3LG1	-0.20632	2.18419							FAM192A	-0.23771	2.54682
		SPPL2A	0.184782	2.18418							CIT	-0.21904	2.5446
		CUTA	0.207575	2.17909							UBE2V2	-0.24477	2.54414
		RCN1	0.169282	2.17482							SCARB2	0.259698	2.54304
		SEMA3F	-0.23027	2.17432							APP	0.221585	2.54268
		NTN4	0.391323	2.1718							BID	-0.21705	2.54189
		TSPAN3	0.234189	2.17169							ADSS	-0.24079	2.54167
		ARMCX2	0.154146	2.16559							HMG20A	0.227791	2.54026
		PDCD5	-0.14455	2.16019							GJA1	0.249904	2.54
		CPD	0.134517	2.15801							RIF1	-0.22558	2.53935
		NDUFA6	-0.15249	2.15718							ACSL1	0.238493	2.53853
		SHANK3	-0.13606	2.15141							TM4SF18	0.428329	2.53822
		LYRM2	0.159461	2.151							ABHD10	0.242016	2.53817
		PLA2G4A	0.183714	2.14578							ST3GAL2	0.235909	2.53547
		CAND2	0.185863	2.14237							CDK2	-0.2242	2.53294
		PUS10	-0.19289	2.14176							FRA10AC1	-0.22163	2.52778
		TMEM173	0.154916	2.13874							SMYD5	-0.27792	2.52722
		IRAK1	-0.18267	2.13465							PIN4	-0.24099	2.52589
		SHROOM2	-0.15735	2.13161							RRM1	-0.2232	2.52552
		MRPS28	-0.16218	2.13125							YIPF5	0.263797	2.52395
		CIT	-0.15489	2.12224							RIN1	0.827747	2.52333
		TACSTD2	0.309003	2.11976							CCNB2	-0.21906	2.52122
		TM6SF1	0.230429	2.11395							C14orf119	-0.30715	2.5138
		PTGR1	0.172381	2.1113							S100A6	-0.25966	2.50527
		ANO10	0.147439	2.11063							SEC14L2	-0.23778	2.50323
		CIR1	0.221678	2.10867							KIF15	-0.25108	2.50164
		UQCC1	0.173073	2.10784							SERPINB9	-0.30396	2.4983
		ACOX1	0.238238	2.10615							UBE2L3	-0.29357	2.4962
		GIPC2	-0.14099	2.10272							TTYH3	0.32075	2.49551
		SKA3	-0.23338	2.09828							SYNE3	0.215296	2.49488
		ROMO1	0.259184	2.09573							PAPOLG	0.232835	2.49266
		ECSIT	0.150054	2.09476							RAP1GDS1	-0.21981	2.49132
		AGPAT1	0.218605	2.08681							C3orf58	0.281406	2.49071
		IPO11	-0.13661	2.0859							TECR	0.2111	2.49022
		CSDE1	-0.12954	2.08569							STOM	0.244236	2.48671
		CCNB1	-0.3178	2.07823							SLC35F6	0.251098	2.48541
		PPP3CB	-0.14382	2.07455							PPP1CC	-0.22345	2.47882
		ADI1	0.136922	2.07383							HCLS1	-0.25765	2.47708
		DNASE2	0.193395	2.072							ENSA	-0.32704	2.4762
		SHCBP1	-0.18674	2.06765							ANXA3	-0.2826	2.47302
		DNAJC5	0.210797	2.06392							ITGB4	0.233759	2.47233
		EFEMP1	0.151808	2.06255							POLE	-0.23774	2.4714
		CCDC85A	-0.2531	2.06133							ERI1	-0.21476	2.46885
		SLC25A24	0.13661	2.06015							LAMP1	0.28621	2.46814
		UBE2E1	-0.13738	2.05862							TPX2	-0.24671	2.46569
		PPIL3	0.184234	2.0576							CMTM3	0.219025	2.46333
		KANK1	-0.13582	2.05721							CASP3	-0.22703	2.45727
		ITGB4	0.142599	2.05611							LDHB	-0.26564	2.45031
		ACAA2	0.137811	2.05468							TRAM1	0.295648	2.44779
		FBN2	-0.15209	2.052							EFEMP1	0.384194	2.44169
		MORF4L2	-0.13881	2.04995							CCDC43	-0.22093	2.44047
		CCNH	-0.12883	2.04678							GHDC	0.274192	2.43505
		GGPS1	0.142873	2.04491							BUB1B	-0.2698	2.43217
		SYNE3	0.146606	2.04449							TSEN54	0.248118	2.43163
		TTK	-0.15894	2.04303							ENO1	-0.32167	2.42492
		LIG1	-0.13069	2.03941							DLST	0.207676	2.42089
		GBA	0.125294	2.03927							ARMCX2	0.264069	2.41905
		DCAF13	-0.12591	2.03465							SMC2	-0.20715	2.41793
		TRPV2	0.142232	2.0301							NUDT15	-0.41503	2.41767
		PLK1	-0.17862	2.02996							ACOX3	0.204956	2.41695
		CDKAL1	0.128899	2.029							LMAN1	0.268972	2.41636
		TEX264	0.139985	2.02861							CDK6	-0.22736	2.41405
		SPDL1	-0.23217	2.02655							SZRD1	-0.2039	2.40979
		CTSC	-0.14227	2.02359							TXNRD1	0.295381	2.40848
		BCAM	0.146263	2.02338							NPC1	0.224578	2.39849
		EML2	0.141483	2.01814							SRI	-0.20961	2.39785
		XPO1	0.161903	2.01661							CTNNBIP1	-0.35459	2.39676
		MICU2	0.143311	2.01602							HSF1	-0.20434	2.39655
		DNAAF5	-0.12849	2.012							KIF4A	-0.20352	2.39302
		MRPL10	0.134871	2.01049							IVNS1ABP	-0.20649	2.39154
		CCNL1	0.127295	2.01022							SHARPIN	-0.28419	2.38843
		FADD	-0.13319	2.00881							PARK7	-0.21745	2.388
		SMYD2	-0.2181	2.00551							TST	0.290684	2.37995
		CLPB	0.139783	2.005							ALDH3A2	0.240421	2.37762
		TECR	0.131296	2.00383							MRPS23	0.223556	2.37693
		ZMIZ2	-0.13986	1.99887							TSC22D4	0.221294	2.37467
		TMCO1	0.123482	1.99407							MTFR1L	0.288384	2.37414
		TAF6L	-0.18326	1.9936							SLC6A6	0.229162	2.37036
		BIN3	0.165485	1.99316							CYSTM1	0.315316	2.36973
		PBK	-0.21814	1.98843							EDIL3	0.266857	2.36794
		METTL18	0.173902	1.98798							UHRF1	-0.22026	2.36648
		UBAP1	-0.1444	1.98693							ACSF3	0.247159	2.36041
		TTC33	0.143873	1.98658							TMEM173	0.202011	2.35937
		ARMC9	0.220355	1.98483							AGTRAP	0.221694	2.35652
		OXR1	-0.1448	1.98386							TMUB2	0.266357	2.35391
		CCDC127	0.135267	1.98376							MYCT1	0.283807	2.35305
		STARD3NL	0.154815	1.97789							CFL1	-0.24332	2.35279
		PTGES2	0.121308	1.97751							FAM107B	-0.22826	2.35078
		MYO18A	-0.14754	1.97661							ADAMTS4	0.319744	2.35003
		HMGN4	0.149708	1.97611							CHAC2	-0.19811	2.34972
		EPHX1	0.146475	1.9739							HMGN1	-0.25858	2.34624
		MXRA7	0.13407	1.97238							SPPL2A	0.23792	2.34597
		KIF20A	-0.14433	1.97171							ARHGDIA	-0.23065	2.34316
		MPC2	0.122449	1.97064							FLRT2	0.252517	2.34132
		ZFPL1	-0.15367	1.96959							IBTK	0.337134	2.34018
		PPP1R14B	0.146169	1.96794							LDHA	-0.30513	2.34017
		OAS3	-0.12295	1.96713							MLKL	-0.25153	2.33915
		GNG12	0.126681	1.9624							PNPO	-0.21275	2.33846
		RABGGTB	-0.13702	1.95984							SLC25A1	0.22165	2.3379
		TRIM4	0.123659	1.95964							PBDC1	-0.25789	2.33756
		C1GALT1	-0.12678	1.95834							DAP	-0.45703	2.33715
		AP4E1	0.140486	1.95777							AKT1	-0.2176	2.33644
		BMX	-0.12931	1.95626							KIF20A	-0.26069	2.33486
		AKT1	-0.13065	1.95232							IRAK1	-0.21488	2.33471
		INO80C	0.156229	1.9513							SCML2	0.224998	2.33439
		GPATCH4	-0.12351	1.95064							ALDH2	0.219679	2.33406
		PODXL	0.133347	1.95054							PPIA	-0.3454	2.33317
		POLE	-0.13075	1.94806							MRPS18A	0.199717	2.32999
		DCTN6	0.127922	1.94607							KIAA1143	-0.23831	2.32127
		RAPGEF2	-0.28233	1.94508							MTCH1	0.213917	2.32088
		PARG	-0.12868	1.94434							PCYOX1	0.228101	2.31904
		CCDC12	-0.16716	1.94309							TM9SF2	0.201174	2.3176
		GDPD1	0.136959	1.94134							WDHD1	-0.2163	2.31642
		EED	0.122438	1.94125							GLOD4	-0.19991	2.31552
		DNAJC1	0.176963	1.93985							BZW1	-0.27088	2.31451
		CHEK1	-0.18457	1.93733							YIF1A	0.236657	2.31312
		CUTC	0.132691	1.9367							PTX3	0.244227	2.31137
		PDE4DIP	0.133231	1.93509							ACOX1	0.246988	2.30547
		ACOT8	0.12538	1.93244							PITHD1	-0.21357	2.30486
		ARV1	0.131936	1.93132							GDI2	-0.21685	2.30483
		UCHL3	-0.14133	1.92958							GLRX3	-0.21439	2.30418
		TSC22D4	0.182393	1.92904							COA3	0.22636	2.30274
		PHPT1	-0.13598	1.92895							S100A10	0.20942	2.30238
		SOX17	0.246039	1.92782							UBE2G1	-0.30581	2.29542
		FAM69B	-0.17379	1.9255							DOHH	-0.26802	2.29505
		GPN2	-0.12392	1.91982							NNMT	-0.19283	2.29305
		FAM207A	-0.1295	1.91912							PPAT	-0.23579	2.29294
		BCS1L	0.132013	1.91507							RTN4	0.284909	2.28765
		AKAP12	0.273459	1.91058							LIMK2	-0.21908	2.28511
		CYR61	0.23838	1.90297							NDRG4	0.247374	2.28464
		PLGRKT	0.143351	1.89872							BET1	0.276704	2.28419
		SLC3A2	0.166478	1.89718							SKP1	-0.20125	2.28239
		UFM1	-0.11763	1.89425							HADHB	0.206479	2.28215
		NUFIP2	-0.13226	1.89353							ACOT9	0.2028	2.28147
		KIF23	-0.13336	1.89338							PDAP1	-0.24467	2.28136
		PGRMC2	0.116524	1.89332							NDUFS5	0.240371	2.27861
		CSTB	-0.12075	1.89151							PCNA	-0.20319	2.27803
		RAB35	0.12679	1.89002							PPOX	0.218002	2.27672
		UBE2S	-0.23074	1.8889							ARFGAP2	-0.20576	2.27564
		LSM12	-0.1463	1.88744							GULP1	-0.19804	2.27504
		HLA-A	0.124229	1.88537							CDC40	0.203657	2.27359
		RAB10	0.154393	1.88214							GIMAP6	-0.21278	2.27355
		ZNF117	-0.18601	1.88076							UBASH3B	-0.23101	2.2735
		IFT140	-0.13175	1.87921							IER3IP1	0.293886	2.27273
		CDC123	-0.11571	1.87835							NDUFB5	0.348469	2.27056
		PXDN	0.141218	1.87771							PYCARD	-0.25817	2.26902
		TRA2B	0.151714	1.87719							C9orf78	-0.20509	2.26876
		TTC13	-0.1811	1.87614							TMX3	0.230201	2.26624
		TOP2A	-0.21682	1.87495							ELOVL1	0.234612	2.26105
		HSF1	-0.23115	1.87465							SYNGR2	0.212046	2.25944
		ARL6IP5	0.209683	1.87292							PREX2	-0.21232	2.25864
		NADSYN1	-0.14252	1.8729							TM7SF2	0.361666	2.25752
		EXOSC1	0.164382	1.87231							P4HA2	0.212441	2.25608
		TMBIM1	0.15946	1.86985							LRRC8C	0.206565	2.25591
		ACADVL	0.187186	1.86567							BTN2A1	0.191622	2.25463
		SFSWAP	0.186438	1.86331							KDR	0.191185	2.25415
		ALG6	0.118814	1.86219							PAICS	-0.21353	2.25292
		CHMP3	-0.1194	1.85954							SKA2	-0.21794	2.25256
		CDKN2AIP	-0.11659	1.85691							PSMD9	-0.29359	2.25181
		ATP1B1	0.148442	1.85549							PEBP1	-0.34028	2.25023
		TTLL12	-0.33061	1.85507							SUMF1	0.271118	2.24892
		PPCS	0.126769	1.85426							SRGN	0.239031	2.24813
		YAP1	-0.1175	1.85345							PCBD1	-0.21256	2.24699
		KANK2	0.134368	1.8514							DBNL	-0.21396	2.24484
		AGPS	0.114413	1.85041							SRA1	-0.19251	2.24436
		AHNAK2	0.119456	1.85009							DYSF	0.197578	2.24404
		KCTD12	0.137632	1.84921							DPM3	0.198061	2.24239
		ZBTB8OS	-0.11532	1.84391							PTRHD1	-0.21794	2.24151
		RAB7A	0.116773	1.84381							TDP1	-0.19731	2.24111
		BNIP3	-0.19478	1.84247							MMAB	0.290311	2.23986
		POLR3F	-0.12371	1.84056							UQCRB	0.196899	2.23758
		HECTD1	-0.13212	1.83979							MYO1D	0.18826	2.23645
		ALG8	0.150865	1.83929							GPX4	-0.19386	2.23514
		RSRC2	-0.14563	1.83788							CLIC1	-0.24469	2.23375
		CKAP2	-0.38706	1.83689							DDAH1	-0.27263	2.23332
		QRSL1	0.131815	1.83663							PMM2	-0.1938	2.23225
		PSME3	-0.13976	1.8364							RAB5C	0.18999	2.23118
		PRKCA	0.12645	1.83453							DCUN1D3	0.209355	2.23059
		ELOVL5	-0.15308	1.83413							GALE	-0.20604	2.22925
		RMDN1	0.134402	1.8327							RAB18	0.190963	2.22904
		ARL8B	0.112429	1.83193							CDC26	-0.18806	2.22726
		RNF126	-0.18077	1.83169							ZPR1	-0.20873	2.2266
		MYADM	0.132734	1.82935							TTC27	-0.19675	2.22566
		TRMU	0.120675	1.8274							UQCRQ	0.205757	2.22283
		CEP290	-0.17603	1.82612							EEF2	-0.27474	2.21754
		VAMP7	0.123661	1.82524							ACYP1	-0.53398	2.21494
		ARFGAP2	-0.15137	1.82342							HYOU1	0.22596	2.21435
		RFK	-0.12208	1.82283							LAMA4	0.19394	2.21279
		BRMS1L	0.165536	1.82174							ZMPSTE24	0.194258	2.21027
		ARFIP1	-0.12326	1.82172							TXNDC9	-0.25147	2.21017
		LTV1	-0.12852	1.82153							TOR2A	0.24292	2.20971
		UGGT2	-0.12666	1.82082							MRPS34	0.206172	2.20835
		KIF4A	-0.13651	1.82018							ARHGEF11	0.217788	2.20114
		CTSA	0.122808	1.81846							SSR3	0.217565	2.20049
		XIAP	-0.18252	1.81683							EMC10	0.183855	2.19927
		P4HA1	0.151253	1.81406							MRI1	-0.18593	2.19898
		SDF4	-0.15138	1.80708							FSCN1	-0.20712	2.19573
		CLN6	-0.16057	1.80624							RPS28	-0.21857	2.1921
		GRASP	0.134942	1.80607							ADI1	-0.23813	2.19131
		GET4	0.119612	1.80535							PFDN1	-0.32322	2.18968
		SSR3	0.126683	1.8053							CHSY1	0.370612	2.18765
		STK25	-0.31712	1.80185							ANXA1	-0.22105	2.18714
		HMGCL	0.14883	1.80123							RAB1A	0.248721	2.18526
		SLC6A6	0.206941	1.80029							GINS3	-0.18838	2.18194
		KDM3B	-0.11819	1.79908							TMED9	0.204355	2.17984
		ESYT2	0.123949	1.79863							CBFB	-0.24472	2.179
		CDCA7L	-0.19885	1.79773							ARMT1	-0.23985	2.17805
		AGPAT3	0.17227	1.79686							PIGK	0.245407	2.1774
		MRPL54	-0.17469	1.79673							ATP6V0A2	0.22473	2.17618
		CTGF	0.119924	1.79505							PRPS2	-0.21685	2.17545
		PDE6D	-0.13056	1.795							AGPAT3	0.430339	2.17449
		GRPEL1	0.117184	1.79253							OAT	0.231743	2.17422
		CCDC51	0.132762	1.79074							FOSL2	0.182573	2.17318
		UFL1	0.110889	1.78842							ANXA5	-0.35908	2.17305
		UBQLN4	-0.12673	1.78709							TAPBP	-0.18464	2.17243
		NFU1	0.143895	1.78485							ETF1	-0.20146	2.17229
		FOSL2	0.129376	1.78482							ATXN3	-0.21146	2.17214
		SNRPD3	-0.21405	1.78348							PDIA5	0.219038	2.17145
		ECD	-0.10899	1.78344							MFGE8	0.269406	2.16987
		MTCH1	0.169495	1.78315							ABHD4	0.342857	2.1693
		RAB29	0.109846	1.78175							OGFOD1	-0.18374	2.16916
		DDX21	-0.10922	1.78018							NDUFB4	0.211735	2.16828
		C1D	0.139318	1.77934							ARHGAP18	-0.19204	2.16814
		KLHL22	-0.11724	1.77922							NME1	-0.28005	2.16793
		MAOA	0.140088	1.77901							RAB13	0.199551	2.16545
		GNL3L	-0.11487	1.77872							QPCTL	0.268765	2.16436
		PDCD4	0.13242	1.77827							TMED10	0.208285	2.16428
		ABCB8	0.122996	1.77788							ATP9A	0.251818	2.16418
		CNPY2	0.188076	1.77771							YAP1	-0.19248	2.16269
		C6orf203	0.169579	1.77768							EGLN1	-0.1901	2.16268
		C18orf21	-0.39426	1.77674							DDHD2	-0.19206	2.16176
		MAP3K11	-0.16909	1.77596							TIMM8A	0.202492	2.16085
		PHC2	-0.1313	1.77215							MMP2	0.196796	2.15731
		RNF185	0.109284	1.77163							TPM2	-0.25027	2.15719
		TP53RK	-0.13336	1.77139							CSE1L	-0.19258	2.15626
		SMARCC1	-0.11044	1.77064							CNOT6L	0.194346	2.15535
		CHCHD4	0.195799	1.76574							MCM2	-0.18721	2.15442
		MT-ATP6	0.131036	1.76471							IGFBP2	0.329315	2.1527
		SMIM12	0.185096	1.76237							TMEM245	0.192288	2.15149
		PDLIM4	-0.1129	1.76157							ISYNA1	-0.18723	2.15078
		NUDCD3	-0.12	1.76							PAK2	-0.1929	2.14705
		PXN	-0.12597	1.75947							AHCYL1	-0.17885	2.14639
		MRPL34	0.211261	1.75879							HTRA2	0.220832	2.14362
		TSPAN4	-0.11114	1.75854							RHBDF1	0.192106	2.14327
		MRPS23	0.111397	1.75843							AASDHPPT	-0.20475	2.14301
		CAPN15	-0.12841	1.75551							SUGT1	-0.19037	2.13956
		PTPRK	0.112359	1.75473							TRIP13	-0.20094	2.13852
		CISD2	0.119003	1.75456							ATXN10	-0.23251	2.13669
		CTSD	0.148861	1.7537							PFDN4	-0.17986	2.13515
		MON1B	0.133862	1.75306							PEA15	-0.22159	2.13155
		PALMD	-0.13601	1.7523							TMEM189	0.216481	2.13083
		C1orf174	-0.17592	1.75132							UBE2J1	0.24114	2.12611
		RNF121	0.118939	1.75126							BCAT1	-0.21273	2.12603
		MRPS18A	0.155611	1.75089							ACOT8	0.260395	2.12602
		STAT2	-0.10773	1.75089							PPA1	-0.20648	2.12575
		TUT1	-0.14954	1.74818							PI4K2A	0.192047	2.12433
		SNAP23	0.132094	1.74747							SFXN3	0.177956	2.12308
		CAT	0.142215	1.74527							NDUFAF2	0.188446	2.12153
		PRMT3	-0.11897	1.74434							ATP6AP2	0.188008	2.12121
		CDK5RAP2	-0.11134	1.74095							GPN1	-0.20939	2.12104
		EDEM2	0.108386	1.74024							SSR1	0.204439	2.12017
		PON2	0.133492	1.7393							MRPL10	0.264337	2.11937
		FN3K	0.113043	1.73822							RAB5A	0.206329	2.11684
		SLC12A2	0.105787	1.73707							LAMTOR2	0.222515	2.11483
		PPOX	0.135172	1.73491							TMEM115	0.189626	2.11375
		PRR11	-0.12871	1.7322							WDTC1	0.185638	2.11051
		CHCHD6	-0.1208	1.73169							FDFT1	0.457793	2.10798
		CHAF1B	-0.11471	1.7313							GMFB	-0.29125	2.10267
		MRPL21	0.120515	1.73014							CCRL2	0.558556	2.1022
		RNF169	-0.17265	1.72971							DCTPP1	-0.21881	2.10215
		OTULIN	0.108915	1.72658							PRMT3	-0.19423	2.10151
		MAP4K4	-0.11455	1.72607							STX8	0.205982	2.09964
		SLC27A4	0.120724	1.72573							PAIP2	-0.33152	2.09904
		SOAT1	0.105692	1.72425							PFDN2	-0.2738	2.09869
		HARS2	0.109048	1.71583							TIMM10B	0.293595	2.09834
		DTNB	0.104382	1.71426							SMS	-0.21438	2.09832
		CLCC1	0.104442	1.71261							DHRS1	0.313474	2.09747
		FDX1	0.107187	1.71066							PIGBOS1	0.21037	2.09661
		HCCS	0.10741	1.7092							NCOA7	0.216851	2.09632
		DERL1	0.127732	1.70872							GALNT7	0.186534	2.0962
		TLDC1	0.111015	1.7072							GNPNAT1	-0.19279	2.0943
		NT5C	0.168274	1.70674							TMEM243	0.308724	2.09266
		UBE2C	-0.23944	1.70296							PISD	0.189419	2.09264
		APH1B	0.179103	1.70217							POR	0.191823	2.08894
		MORC3	0.107717	1.70078							LYRM2	0.190716	2.08846
		PEAK1	0.108287	1.7							TPK1	-0.28603	2.08839
		ASAP2	-0.11637	1.69937							SIRPA	0.203001	2.08781
		PSMF1	-0.11018	1.69903							LMAN2	0.23114	2.08682
		SYNPO	-0.18364	1.69896							OSBPL5	0.271337	2.08641
		METTL14	0.135575	1.69886							WDR1	-0.2288	2.08438
		STXBP5	0.149122	1.69544							GOLGA2	0.192507	2.08427
		APOOL	0.121901	1.69518							IQGAP3	-0.19725	2.08201
		ATP6V1C1	0.139044	1.69517							LIPA	0.26436	2.08018
		SRA1	-0.12067	1.695							TMED2	0.19261	2.07888
		ACSL4	0.120175	1.6948							ERCC6L	-0.1899	2.07733
		SLC35B2	-0.11845	1.69326							RNF13	0.210555	2.07607
		KSR1	-0.12136	1.69321							LDLR	0.298919	2.07572
		GTSE1	-0.24146	1.69212							SYNJ2BP	0.183828	2.07493
		ATP11C	0.10464	1.69095							INIP	-0.24975	2.07349
		TK1	-0.15629	1.68897							SCAMP3	0.196565	2.0706
		VAT1	0.164064	1.68894							MDH1	-0.24007	2.07032
		SACM1L	0.105747	1.68703							HELLS	-0.304	2.06832
		NUF2	-0.10665	1.68625							RPL37	-0.22016	2.06787
		UBE2B	-0.12696	1.68294							MRPL3	0.17361	2.06562
		HLA-B	0.116842	1.68223							IKBIP	0.219629	2.06388
		ATP6AP1	0.108418	1.68074							GART	-0.19309	2.06384
		MGP	-0.20513	1.6782							PPP3R1	-0.18582	2.06376
		SGPL1	0.118632	1.67794							POLA2	-0.21834	2.06335
		TM4SF1	0.14687	1.67753							RAN	-0.26121	2.06296
		NME3	0.173967	1.67684							C1orf123	-0.34399	2.06239
		ISCA1	0.135124	1.67601							GBP1	-0.20162	2.06133
		ZCCHC17	-0.11274	1.67528							KNSTRN	-0.21098	2.05954
		ZC3H3	-0.19584	1.67386							KEAP1	-0.1856	2.0592
		TSEN15	-0.17791	1.67208							CPOX	0.188669	2.05796
		CAMK2G	0.101214	1.66301							ACSS1	0.252876	2.05683
		SH3BP4	0.122269	1.66096							MSH3	-0.25639	2.05581
		KNOP1	-0.11444	1.66047							PGK1	-0.24955	2.05501
		CASP7	-0.10237	1.65995							NCAPH	-0.22071	2.05366
		TMX3	0.102836	1.65801							MEOX2	-0.39226	2.05309
		RABL6	-0.14629	1.65737							PPIL3	-0.22347	2.05296
		TBC1D24	0.153246	1.65465							PAWR	-0.22213	2.0527
		ENAH	-0.1012	1.6537							BCAP29	0.173749	2.05253
		SPATS2	-0.13139	1.65291							PTPRK	0.173103	2.05226
		EEF2	-0.12645	1.65271							C6orf203	0.171707	2.0514
		RPL34	0.109662	1.65035							ACVRL1	0.20318	2.05105
		ARMC6	-0.13195	1.64986							ZNF428	-0.20276	2.05092
		STX7	0.130977	1.64913							SULT1B1	-0.22456	2.05011
		KPNA2	-0.15532	1.64882							TGFBR2	0.253229	2.04841
		MSH3	-0.13667	1.64701							RHOC	-0.18276	2.04767
		DPM1	0.112258	1.64676							CAT	0.178296	2.04602
		MAPRE3	0.136056	1.64668							OXA1L	0.176468	2.04588
		ERLIN2	0.109115	1.64594							DTYMK	-0.19409	2.04534
		COA7	-0.11945	1.64573							PFAS	-0.18684	2.04408
		GCFC2	-0.11597	1.64314							SMAD4	-0.19704	2.04361
		LMF2	0.105498	1.64256							TMEM97	0.219466	2.04361
		ZFP64	-0.25924	1.64199							STT3A	0.189872	2.04262
		LONP1	0.109517	1.64195							DCK	-0.21501	2.03924
		NOLC1	-0.10441	1.64167							ZFAND1	-0.19328	2.03813
		TMUB2	0.156227	1.63838							CENPH	-0.30452	2.03769
		LPCAT2	0.16662	1.63769							TIPRL	-0.20965	2.03626
		UBE3C	-0.11652	1.63595							PTRH2	0.193463	2.03591
		GRN	0.105562	1.63573							DIAPH3	-0.21755	2.03527
		GAPDH	-0.14465	1.63316							MPZL1	0.183708	2.03463
		CCNB2	-0.11164	1.63196							UXS1	0.191351	2.03093
		GEMIN8	0.103541	1.63185							CANT1	0.21714	2.02949
		LAMA5	0.131352	1.62871							TM9SF3	0.201893	2.02876
		ACTR1B	-0.12354	1.62739							PLGRKT	0.191845	2.02876
		C1orf131	-0.10021	1.62586							SHKBP1	0.18224	2.02541
		OSBPL8	0.099602	1.62498							SMDT1	0.188899	2.02524
		POLA2	-0.10183	1.62487							HAX1	0.194651	2.02417
		MAP2	0.121587	1.62485							JAG2	0.218129	2.02163
		BET1	-0.12635	1.62349							NME2	-0.27106	2.02019
		DOCK10	0.09968	1.62312							RCC2	-0.17065	2.01989
		UBE2F	-0.12672	1.62299							IARS2	0.172691	2.01883
		SUMF2	0.115913	1.61898							RTN4IP1	0.172461	2.01831
		SAFB	0.101098	1.61726							CNN2	-0.18916	2.01825
		CNOT6L	0.136742	1.61725							ITGA2	0.204935	2.0182
		LACTB	0.142165	1.61712							EXOSC5	0.170775	2.01596
		SNX17	-0.10059	1.6171							DNAJB11	0.197434	2.01588
		PREX1	-0.10629	1.61216							CNNM3	0.248478	2.01514
		LIMD2	-0.2307	1.6099							NDUFAF7	0.178692	2.01475
		APMAP	0.11101	1.60953							LTBP2	0.234077	2.01454
		MAPK1IP1L	-0.30841	1.6095							FAM111B	-0.26144	2.01412
		UBE2G1	-0.114	1.60936							ITPA	-0.20244	2.01349
		MSH6	-0.10731	1.60837							SMTN	-0.2012	2.01345
		MTPN	-0.12437	1.60792							DTNB	0.219988	2.01334
		TANGO6	-0.12338	1.60765							CDC123	-0.17361	2.01249
		MUT	0.114277	1.60742							CEP170	-0.19776	2.0124
		TWSG1	-0.24767	1.60731							NDUFS8	0.186742	2.01216
		HELLS	-0.21484	1.60692							P4HA1	0.170113	2.01137
		LANCL2	0.114636	1.60569							ANLN	-0.30972	2.01044
		BBX	-0.12534	1.60529							CCDC50	-0.16723	2.0092
		MIS18A	-0.17825	1.60474							SH3BP5L	-0.23273	2.00914
		SDR39U1	0.153432	1.60177							SPCS2	0.167966	2.00707
		PRDX3	0.117361	1.60174							PITPNB	-0.18646	2.00656
		PRKCH	-0.18145	1.60135							PSMG1	-0.20119	2.00533
		MED23	-0.13156	1.60046							ZBTB33	-0.16964	2.0052
		LDB2	-0.13383	1.59926							TCF3	-0.17457	2.00398
		GOLGA2	0.103607	1.59864							AHSA1	-0.17607	2.00332
		TUBA1C	-0.13576	1.596							ZWILCH	-0.17628	2.00256
		FRMD4A	-0.11076	1.59337							C1orf174	-0.32222	2.00226
		RAB8B	0.115431	1.59186							ALG5	0.211027	2.00224
		RRM2	-0.1292	1.59161							CD47	0.174949	2.00055
		SMG7	-0.09911	1.59005							OTUB1	-0.1723	1.99484
		OXA1L	0.136347	1.58918							C15orf40	-0.23467	1.99425
		MICAL2	0.10617	1.58604							APOL3	-0.16644	1.99262
		SHE	0.11304	1.58601							DERL1	0.208356	1.99096
		CDS2	0.148364	1.58599							TRMT112	-0.1806	1.98899
		RAB1B	0.138413	1.58553							SLC25A3	0.184222	1.98683
		TGFBI	0.100994	1.58536							LIMA1	-0.17362	1.98643
		CCDC50	-0.12044	1.58529							PGRMC2	0.243117	1.98543
		LRRC59	0.104062	1.58368							ITGB5	0.191865	1.98507
		ENSA	-0.09652	1.58264							ITGAV	0.170754	1.98351
		PRKCSH	0.119618	1.58156							PARL	0.217232	1.98285
		LIMK2	-0.09707	1.58087							LPCAT1	0.181002	1.98153
		FKBP1A	-0.13673	1.57842							CPPED1	-0.18159	1.98052
		FKBP14	0.096247	1.57756							MAPRE1	-0.19309	1.97963
		NDUFAF2	0.113006	1.57666							TMLHE	0.192354	1.97692
		HPS5	-0.25758	1.57652							SCRN2	-0.24017	1.97503
		HK1	0.111478	1.57262							SFT2D2	0.201564	1.97496
		MLLT6	0.13958	1.57213							TMEM120A	0.183663	1.97228
		LCMT1	-0.12206	1.57207							MOB3A	-0.1738	1.97147
		PSMB7	0.116686	1.57095							NUDT3	-0.31359	1.97087
		CDC20	-0.1934	1.57079							PTGES2	0.185766	1.97069
		LAMTOR2	0.140221	1.57065							PDLIM5	-0.19281	1.97045
		SCD5	0.140192	1.56785							MCM4	-0.16448	1.96765
		PDXP	-0.09797	1.5676							NIT2	-0.21273	1.96742
		MCCC1	-0.09808	1.56722							ZMYND11	-0.17039	1.96358
		MFF	-0.16287	1.56624							JUP	0.188238	1.96267
		NME4	-0.15588	1.56451							SH2D3C	-0.17711	1.96185
		HAUS5	-0.11445	1.56441							ZFYVE1	0.203766	1.95999
		MAPK14	-0.11514	1.56433							CAMK2D	0.173063	1.95841
		CYB5R3	0.115224	1.56355							MAN2A1	0.180463	1.95714
		CSRP1	-0.24385	1.5633							TGOLN2	0.213348	1.95656
		SAP30	-0.09583	1.56289							APMAP	0.183929	1.9559
		PBXIP1	0.110257	1.56068							VAT1	0.190785	1.95534
		CENPF	0.122451	1.55951							LSM14B	-0.17202	1.95479
		MEOX2	-0.39446	1.55915							ARL8A	0.223239	1.95328
		CLPX	0.105175	1.55844							NT5E	0.203478	1.95255
		NELFA	-0.12324	1.55591							MAPK14	-0.16653	1.95054
		ORC2	-0.1073	1.55249							ATP6AP1	0.167154	1.94974
		ATP6AP2	0.129154	1.55016							PLEC	0.164343	1.94732
		CD63	0.114685	1.54929							CHCHD4	0.199738	1.94645
		ACAT1	0.121084	1.54847							SORBS3	-0.17416	1.94631
		C14orf119	-0.30433	1.54831							RBBP7	-0.16596	1.94535
		RAB3B	0.127026	1.54723							NUCB1	0.162237	1.9443
		ORC3	-0.37627	1.54611							TMCO1	0.189102	1.94403
		MED8	0.102559	1.54445							SEC11C	0.180305	1.94267
		IP6K1	0.124709	1.54036							APRT	-0.21227	1.93535
		BAZ2A	-0.14242	1.53945							CDC34	-0.17731	1.93524
		ERCC6	0.102841	1.53938							RWDD1	-0.31517	1.93383
		SLC39A7	0.180596	1.5373							MMGT1	0.182849	1.92895
		APPL1	-0.10689	1.53647							TSPAN9	0.183359	1.92821
		AGPAT5	0.112003	1.53396							ACAA2	0.182654	1.92662
		SIRT5	-0.11795	1.53378							PEX3	0.484517	1.92598
		NDC80	-0.0952	1.5325							TMEM33	0.195955	1.92158
		METTL13	-0.09357	1.53202							PPP2R1B	-0.1673	1.92074
		MPHOSPH6	0.103588	1.53046							SERPINB6	-0.17317	1.91913
		GLT8D1	0.198226	1.5303							ATIC	-0.16273	1.91671
		CHMP6	0.097233	1.52933							LAMTOR1	0.197322	1.91594
		CLNS1A	-0.12982	1.52852							TMEM63B	0.230879	1.91321
		NUP85	-0.11095	1.52764							TMEM87B	0.169885	1.91226
		ARPC1A	-0.10063	1.52703							BRF1	0.390209	1.91092
		MON1A	-0.10032	1.52581							TAGLN2	-0.35558	1.91067
		DPY30	0.140746	1.52571							DUT	-0.16534	1.9097
		PCYOX1L	-0.09653	1.52519							ACOT13	0.171218	1.90846
		TM9SF2	0.093714	1.5239							FAM8A1	0.242636	1.90531
		MAP2K3	-0.12472	1.5238							DZIP3	-0.22193	1.90297
		GRB10	-0.09576	1.52315							AK4	0.178374	1.90133
		FAM192A	-0.15181	1.52277							IPO5	-0.18267	1.90102
		MT-ATP8	0.112525	1.52266							HMGCL	0.208273	1.89931
		MAT2A	-0.1157	1.52164							BCL2L1	0.206493	1.8986
		WWC2	-0.16573	1.52005							C2orf76	-0.1938	1.89856
		AKAP11	-0.11724	1.51934							MUT	0.215653	1.89728
		NAP1L5	-0.11749	1.51863							NOP10	0.304796	1.89695
		PXMP4	0.106946	1.51785							TMEM109	0.166399	1.89692
		ESM1	0.108132	1.51608							DNAJC3	0.178531	1.89612
		RAB14	0.092435	1.51587							CRK	-0.19708	1.89503
		STT3A	0.097684	1.51488							CDKN1A	0.28084	1.89489
		ELAC2	-0.09549	1.51429							DNAJC2	-0.16364	1.89461
		LNPEP	0.092382	1.51134							ARL14EP	-0.18082	1.89438
		STXBP3	0.102303	1.51109							C19orf66	0.160935	1.8901
		TM9SF3	0.106158	1.50996							CALCOCO1	0.203626	1.88994
		CD274	0.092795	1.50862							RPL29	-0.2546	1.88945
		RNF14	-0.10108	1.50776							ROMO1	0.264222	1.8892
		CLU	-0.30653	1.50715							PDHA1	0.17339	1.88732
		RHOT2	0.092711	1.50664							ALG8	0.23336	1.88548
		ANLN	-0.19708	1.50498							PA2G4	-0.19854	1.88533
		HNRNPA0	0.119025	1.50402							TGFBI	0.647977	1.8836
		CEP170	-0.12835	1.50399							ACOT7	-0.16419	1.88271
		MRRF	0.096813	1.50267							CNRIP1	-0.16153	1.88113
		GJA1	0.121111	1.50206							PLXNB2	0.15947	1.87878
		BIRC2	-0.23252	1.50191							TPM1	-0.23235	1.87859
		DPYSL4	-0.09241	1.50049							CNEP1R1	0.214508	1.87596
		PDRG1	-0.11378	1.50043							BPNT1	-0.16937	1.87541
		CYP20A1	0.10613	1.49992							TIMM17B	0.201635	1.87392
		PTRH2	0.138566	1.49887							PITPNC1	-0.25769	1.87363
		NOL4L	-0.1434	1.49773							QRICH1	-0.18683	1.87272
		OPA1	0.09579	1.49635							CAAP1	0.229093	1.86951
		PHKA1	0.092401	1.49633							PDIA4	0.188827	1.86716
		ABCC1	0.097695	1.49196							CYB5R1	0.162966	1.86605
		IFT172	-0.10467	1.49156							TMEM192	0.243989	1.86448
		TOX2	-0.10736	1.49079							CORO1A	0.285345	1.86337
		GOSR1	0.136754	1.49043							ERP29	0.168824	1.86244
		TUBB	-0.09427	1.48817							SPG7	0.575667	1.86225
		PROCR	0.12569	1.48765							PDLIM1	-0.23178	1.86217
		DSCC1	-0.09593	1.48689							TRIAP1	-0.21282	1.8603
		UPF1	0.106327	1.48348							ITM2B	0.280542	1.85978
		SLC44A1	0.093736	1.48196							TNFRSF10B	0.185145	1.85901
		RNF181	-0.14907	1.48179							TXNDC11	-0.15627	1.85804
		RAB2B	0.110342	1.48168							COLGALT1	0.164796	1.85676
		CHCHD1	0.167253	1.48011							TSN	-0.15855	1.85671
		NPC2	0.11271	1.47874							MTR	-0.1577	1.85656
		FAM162A	0.090612	1.47638							FAM91A1	0.260751	1.85632
		LAMP1	0.115756	1.4763							UBL5	-0.18176	1.85488
		PSMB3	0.123639	1.47614							AGPS	0.196397	1.85468
		ORC5	-0.11619	1.47557							HSPA5	0.201184	1.85315
		CAPN5	0.124208	1.47463							COA4	-0.24435	1.85256
		BIRC6	-0.09657	1.4741							LIMD1	-0.20832	1.85164
		ATL2	0.094047	1.47308							ABHD14B	-0.19423	1.85163
		MEF2D	0.092506	1.47286							UMPS	-0.15707	1.84974
		STRN4	-0.11746	1.47277							NHLRC2	-0.17259	1.84935
		BAZ1A	-0.09395	1.47259							HAUS1	-0.34913	1.8485
		FBL	0.106521	1.47199							SPTLC2	0.154647	1.84817
		POLD3	-0.09432	1.47193							EIF2A	-0.15869	1.84693
		FLT1	0.143293	1.47157							XIAP	-0.25352	1.84689
		CAAP1	0.097897	1.47156							HSDL1	0.183953	1.84464
		CSRP2	-0.10517	1.4703							RHOT1	0.175467	1.84344
		FAM50A	-0.10232	1.46965							TNFRSF10C	-0.26417	1.84306
		SYNJ2	0.121518	1.46963							ENTPD5	0.361934	1.84218
		KTI12	0.10517	1.46949							OPA1	0.178215	1.84192
		FADS2	-0.1671	1.46931							SNX9	0.161866	1.84113
		ATP1B3	0.100761	1.46909							CHPF2	0.187137	1.83923
		ARHGAP12	0.089574	1.46887							LPCAT2	0.158171	1.83833
		RDX	0.096748	1.46869							C19orf47	0.348451	1.83789
		MOB3A	-0.10076	1.46833							PAM	0.203235	1.83619
		KLC2	0.129378	1.46757							CELF2	0.316548	1.83607
		MVP	0.112084	1.46663							PRNP	0.179672	1.83577
		AQP1	-0.80014	1.46637							DECR1	0.163031	1.83526
		DBI	-0.11674	1.46602							JAM3	0.174371	1.83466
		RP2	0.096401	1.46563							TMEM209	0.169605	1.83421
		HIBADH	0.111094	1.46445							CXXC1	0.269052	1.83412
		ZNF800	0.138685	1.46424							PEX14	0.182994	1.83405
		TRIM38	0.189883	1.46327							RNF121	0.220176	1.83322
		GNL2	-0.10027	1.46287							PPP5C	-0.2081	1.83316
		SF3B5	-0.13856	1.45996							CSRP1	-0.37311	1.83174
		INTS7	0.095357	1.45873							TMED4	0.171451	1.83163
		STAB1	0.091391	1.45806							STX16	0.164979	1.8302
		C19orf47	0.108763	1.45701							ESYT1	0.163894	1.82699
		QPCTL	0.097343	1.45684							HSP90B1	0.190258	1.82697
		SSNA1	-0.13233	1.45627							ATP2C1	0.157041	1.8269
		GIT2	-0.09917	1.45556							DHRSX	0.19635	1.82677
		EXOSC4	0.093374	1.4538							SMIM12	0.158885	1.82622
		TMSB10	-0.22693	1.45254							CD93	0.210586	1.82537
		PSMD9	-0.09022	1.45126							DDI2	-0.19003	1.82431
		MSH2	-0.0911	1.4508							CD276	0.164086	1.82414
		NCAPG	-0.09978	1.44947							ABCE1	-0.18186	1.82322
		GALE	-0.13636	1.44726							NDUFS3	0.157431	1.8229
		BEND3	-0.12573	1.44625							AK1	-0.15453	1.81816
		CANX	0.104038	1.4455							MEMO1	-0.16142	1.81751
		PCYOX1	0.093921	1.4447							CCDC90B	0.303453	1.81582
		SPCS2	0.118874	1.44424							SCP2	0.156309	1.81543
		PTPRG	0.088805	1.44422							WRAP73	-0.17042	1.8151
		MED10	0.375832	1.44384							PHACTR2	-0.1976	1.81476
		PPT1	0.102634	1.44354							PELO	-0.16689	1.81304
		SSBP4	-0.09331	1.44239							AIG1	0.201525	1.81271
		SLC7A6	0.181958	1.44232							SLC12A9	0.168699	1.8127
		GINS3	-0.10771	1.44217							MGST1	0.152721	1.81137
		TIMP1	-0.10675	1.44008							CDCA8	-0.1509	1.81113
		SUDS3	0.089522	1.43471							PM20D2	-0.22006	1.81065
		SLC25A29	0.104678	1.4328							NEDD8	-0.2032	1.81048
		KDSR	0.103758	1.43053							GTPBP2	0.196448	1.81026
		ABCF2	-0.08956	1.42894							PREP	-0.17211	1.80953
		CENPU	0.100885	1.42732							CANX	0.196686	1.80866
		QKI	0.089823	1.42518							NDUFB3	0.190958	1.80858
		ANKMY2	-0.08971	1.42422							ATP2A2	0.174578	1.8085
		MAP1LC3A	0.164679	1.42418							ACADSB	0.220361	1.80462
		TMPO	-0.09263	1.42163							CMPK1	-0.27238	1.80459
		TMPO	-0.09263	1.42163							NASP	-0.15382	1.80431
		REXO2	-0.09689	1.42037							NUDCD3	-0.15331	1.80317
		LPCAT3	0.123854	1.41902							NDUFC1	0.257953	1.79822
		NAA25	-0.09242	1.41831							CTU2	-0.18663	1.79817
		APBB1	-0.14049	1.41746							ZFYVE16	-0.15016	1.79745
		GNB2	0.088521	1.41636							OSTF1	-0.16329	1.79735
		TGFB1I1	-0.211	1.41476							STX3	0.161911	1.79538
		MED15	-0.08914	1.4108							SSR4	0.162646	1.79522
		DLAT	0.086456	1.40969							PDLIM4	-0.17152	1.79393
		TOR1B	0.091151	1.40841							AAMP	-0.19162	1.79201
		PLA2G15	0.092945	1.408							SPAG7	-0.21706	1.79115
		RAC1	0.091865	1.40757							RPN2	0.188212	1.79081
		TRIM32	-0.09436	1.40695							ARL2BP	-0.15261	1.79072
		DDX27	0.095465	1.40661							C12orf57	-0.17823	1.79006
		BAG2	0.087688	1.40617							CDK5RAP3	0.163293	1.78992
		TNFAIP2	0.135419	1.40593							RAB2A	0.159409	1.78956
		KMT2A	-0.12975	1.40536							SNCG	-0.31326	1.78833
		PIGK	0.143214	1.40517							TBCD	-0.14796	1.78747
		DDI2	-0.11093	1.40509							COL4A2	0.16333	1.78725
		STX3	0.134169	1.40406							DNAAF5	-0.14878	1.78666
		VPS8	0.090777	1.40396							ERGIC1	0.152462	1.78653
		ALDH3A2	0.090794	1.40352							TSPAN14	0.164252	1.78645
		SKA2	-0.1006	1.40263							RWDD4	-0.17414	1.78625
		NACC2	-0.12488	1.4022							ALDH1A2	-0.16542	1.78314
		GNPAT	0.110467	1.40198							NAP1L4	-0.16277	1.78249
		NPM1	0.087902	1.401							SH3TC1	0.169183	1.78227
		INCENP	-0.25293	1.3996							PLK1	-0.24537	1.7822
		C15orf40	-0.14641	1.39925							MGAT2	0.148802	1.78193
		UQCRQ	0.143469	1.39922							SMYD2	-0.1479	1.78126
		SUMO1	-0.10251	1.39668							STAT1	-0.15785	1.77997
		MTDH	0.091095	1.39624							SOX18	-0.22952	1.77825
		ARL10	0.14827	1.39589							LYN	0.217343	1.77818
		HIBCH	0.105884	1.39553							VCL	-0.1781	1.77764
		CTTN	-0.12513	1.39438							COQ5	0.276594	1.77755
		DNAJC2	-0.08758	1.39432							MRPL14	0.150055	1.77638
		RAP2A	0.122673	1.39412							ATL3	0.163106	1.77525
		FAM124A	-0.11584	1.39217							EDEM2	0.265743	1.77389
		LYN	0.160642	1.39195							NCEH1	0.193079	1.77325
		PKMYT1	-0.11465	1.39062							RPN1	0.187045	1.77199
		RAB23	0.100326	1.38938							THOP1	-0.16944	1.77143
		HSPA9	0.100933	1.38898							TK1	-0.37012	1.77119
		CYB5R1	0.113905	1.38835							OTULIN	-0.14684	1.77005
		CDC23	-0.12722	1.38805							COX5A	0.149678	1.7636
		CDK1	-0.10241	1.3879							ACAD9	0.183465	1.7625
		VAV2	0.106866	1.38789							PICALM	0.166095	1.76212
		STX5	0.090503	1.38651							ALDOA	-0.16586	1.76171
		OSBPL5	0.213372	1.38356							LMAN2L	0.165827	1.7614
		MYDGF	0.126094	1.38256							SFSWAP	0.161083	1.76039
		SFT2D2	0.182822	1.38199							ARMCX1	0.145355	1.75694
		RSPRY1	0.13105	1.38194							MMRN1	0.157456	1.756
		GOPC	0.091151	1.38025							AURKA	-0.37126	1.7552
		CLASP2	-0.09427	1.37939							MAGT1	0.179146	1.75519
		ZDHHC24	0.085531	1.37823							NUDCD1	-0.19605	1.75365
		NDRG3	0.085882	1.37823							ABI3	-0.18864	1.75271
		LAS1L	-0.10016	1.37733							PMF1	-0.14597	1.75163
		TIMM50	0.08843	1.37715							CIAPIN1	-0.16855	1.75054
		USP28	0.084586	1.37713							APOOL	0.19497	1.75008
		RP9	-0.10973	1.37688							SIAE	0.151626	1.75003
		GMNN	-0.09615	1.37628							STX5	0.155965	1.75002
		PMPCA	0.116647	1.37618							PSMD10	-0.20519	1.7495
		BSDC1	0.129186	1.3755							BZW2	-0.16667	1.74917
		PYCARD	-0.10006	1.37504							ACTR1B	-0.15878	1.74792
		ACP2	0.128296	1.37451							MGAT5	0.147311	1.74788
		TCN2	0.097426	1.37433							FAM193A	-0.15138	1.74531
		CERK	0.244907	1.37351							TRMU	0.298505	1.74373
		FNIP1	-0.12831	1.37283							PANK4	-0.14558	1.74352
		RANBP10	0.115173	1.37041							DHCR7	0.231133	1.74212
		L3MBTL3	0.085	1.3696							CCDC88C	0.23462	1.74172
		PCDH1	-0.12665	1.36949							NNT	0.155152	1.74153
		ABCD3	0.085718	1.3691							FAM111A	-0.14647	1.74073
		NEU1	-0.08459	1.3683							FSTL1	-0.14989	1.74072
		PTPN1	0.092468	1.36785							LRRC8A	0.150322	1.73885
		EFNB1	-0.08381	1.36771							PHPT1	-0.33715	1.73866
		ELMOD2	0.091103	1.36738							TOMM34	-0.1523	1.73829
		MTIF2	0.09118	1.36732							DKK1	0.834125	1.73793
		NSMCE4A	-0.14058	1.3658							PHB	0.146588	1.73788
		NFKB2	-0.12631	1.36537							ILKAP	-0.15714	1.73744
		CCND1	0.205655	1.36233							NUDCD2	-0.15389	1.73642
		RAB5C	0.097064	1.36195							AGPAT4	0.491797	1.73128
		BASP1	0.150126	1.36172							ACSL4	0.166383	1.73049
		SSBP3	-0.15746	1.35981							NOLC1	-0.15969	1.73038
		SERPINB8	0.109988	1.3596							YWHAE	-0.19679	1.72974
		UBAC1	-0.12724	1.35906							NPTN	0.219519	1.72964
		FADS1	-0.09534	1.35855							MTHFD1	-0.14883	1.72934
		CBLL1	-0.12246	1.35828							ZFYVE21	-0.16461	1.72873
		RAN	-0.08559	1.35778							UBA52	-0.24126	1.72828
		PNMA1	-0.124	1.35689							CLU	0.398247	1.72809
		ZNF644	-0.08602	1.35634							CAV2	0.199732	1.72747
		DENND3	-0.08699	1.35424							LTBP1	0.225784	1.72733
		SLC30A7	0.107702	1.35378							WDR24	0.161349	1.72715
		MTMR10	0.169511	1.35302							NECAP1	-0.18249	1.72617
		NDE1	-0.1633	1.35289							NUTF2	-0.15816	1.72539
		SPRYD7	0.0844	1.35232							CLUH	-0.14714	1.72347
		IGFBP2	-0.0859	1.35175							DSTN	-0.19304	1.72327
		ATP2A2	0.08815	1.35078							LPCAT4	0.192833	1.72254
		FAAP100	-0.08694	1.35052							NFRKB	-0.15646	1.72217
		GTPBP2	0.193815	1.35008							CSDE1	-0.1695	1.72116
		NR3C1	-0.08461	1.34978							MME	0.180697	1.72111
		PACSIN3	0.114285	1.34898							MON1A	-0.17534	1.72074
		SORD	-0.09967	1.34868							EIF4A1	-0.23404	1.72028
		PITRM1	0.093453	1.34867							DOCK4	0.168491	1.71852
		COX8A	0.141185	1.34798							TXN	-0.29278	1.71761
		TPT1	-0.09652	1.3452							HARS	-0.18709	1.71738
		ANAPC1	-0.09732	1.34384							MED8	0.157708	1.71729
		GIPC1	-0.0828	1.34085							SURF4	0.143093	1.71728
		BAZ1B	-0.08805	1.34051							RNF219	-0.21204	1.71585
		AKT1S1	-0.09983	1.33931							KSR1	-0.15629	1.71498
		XPO5	-0.10289	1.33911							MCM5	-0.14911	1.71276
		TMEM87A	0.093494	1.33906							FOXRED1	0.143565	1.7126
		KIAA0355	-0.08341	1.33885							SFXN1	0.168245	1.71223
		TNFRSF10C	-0.17865	1.33871							MAPKAPK2	-0.2939	1.71185
		ZNF787	0.103742	1.33867							HACL1	0.190779	1.71152
		ALCAM	0.119251	1.33781							TWF1	-0.16287	1.71107
		MRPS2	0.089234	1.33637							LRP6	-0.16419	1.71023
		ERG	-0.08583	1.33574							PRKCA	0.160514	1.70981
		ALAS1	0.083094	1.33572							GOLGB1	0.154893	1.70882
		TMA7	-0.11506	1.33566							TP53I11	0.311249	1.70839
		PLCD1	0.092011	1.33445							INO80	-0.14364	1.70694
		GMPPA	0.099606	1.3335							HMGB2	-0.17728	1.70563
		DDA1	-0.11576	1.33284							MYO1C	0.14235	1.70539
		LDLR	-0.13424	1.33266							CKAP4	0.173987	1.70502
		CPOX	0.091348	1.33096							ARPIN	-0.22351	1.70479
		ASRGL1	-0.08964	1.33073							NRCAM	0.186049	1.70297
		ABCF3	-0.09404	1.33068							FAM162A	0.155699	1.70254
		RAB3D	0.096145	1.33038							GSPT1	-0.16882	1.70212
		LAMB2	0.099052	1.32897							HMGN2	-0.22274	1.70209
		CGNL1	-0.11897	1.32851							ZADH2	0.308132	1.70168
		PI4K2A	0.081858	1.32763							CACNA2D1	0.143192	1.70132
		NDUFA8	0.163596	1.32657							YWHAH	-0.19291	1.7001
		CMTM6	0.10752	1.32551							CPD	0.167757	1.69788
		ENPP4	0.081625	1.32548							TUBA1C	-0.23958	1.69781
		UXT	-0.1159	1.32461							CSTB	-0.29675	1.69725
		PARVB	-0.08834	1.32307							TPMT	-0.14956	1.69577
		CGGBP1	0.0961	1.32173							PLA2G15	0.164965	1.69526
		TRA2A	0.094621	1.3209							ISG15	-0.20367	1.6936
		TTC19	0.08258	1.31986							KNTC1	-0.14144	1.69257
		BUD31	-0.08265	1.31867							GNG12	0.166968	1.69175
		IDH3G	0.089218	1.31719							MARS2	0.160883	1.69167
		UBAP2L	-0.12096	1.31454							PCBP1	-0.1751	1.69165
		SEC11C	0.134917	1.31415							UQCC1	0.142076	1.69015
		DCXR	0.084134	1.31379							CAD	-0.14615	1.68972
		VAPB	0.084561	1.3137							TM9SF4	0.156186	1.68914
		UQCRB	0.115615	1.31347							CLIP2	0.141107	1.68867
		CTSB	0.092496	1.31328							CCPG1	0.144085	1.68794
		FSTL1	-0.12043	1.31309							TEX264	0.154291	1.68777
		ORAI1	0.167127	1.31163							CTHRC1	0.142672	1.68717
		EFTUD2	-0.0873	1.31107							ANO6	0.161972	1.68713
		C1QBP	0.080265	1.30712							AEBP1	0.169492	1.68548
		PTPRB	0.080957	1.30602							REEP4	-0.17393	1.68486
		TMEM106B	0.095417	1.30579							CCDC51	0.146613	1.68431
		SPTY2D1	-0.11693	1.3046							HSD17B4	0.141851	1.68369
		GRB2	-0.10882	1.30437							PRKRA	0.169762	1.68352
		GTF3C1	-0.09329	1.30435							STT3B	0.149729	1.68247
		MCAM	-0.08491	1.30367							SEC22B	0.168165	1.68215
		SRSF3	-0.0856	1.30316							TMEM11	0.218004	1.6818
		ABCC4	0.083879	1.30309							EMD	0.191779	1.68113
		HNRNPH3	0.09041	1.29752							LRCH4	0.187598	1.68096
		DAD1	0.098024	1.29679							SUMO3	-0.20098	1.68075
		ZFC3H1	0.094794	1.29657							RPS21	-0.26296	1.67747
		UCHL1	-0.09355	1.29551							ANGPT2	0.174301	1.67694
		RPL13A	0.091701	1.29539							ENOPH1	-0.16082	1.67643
		NEGR1	0.094573	1.29518							FPGS	-0.17605	1.6762
		TOMM7	0.172946	1.29518							COX6A1	0.19209	1.67548
		SLC25A22	0.084448	1.29423							ALDH4A1	0.150876	1.67539
		MTFR1L	0.081833	1.29352							DPAGT1	0.155443	1.67374
		POLR1B	-0.08657	1.29175							TMEM208	0.176142	1.67299
		FLCN	-1.20811	1.29101							USP13	-0.13848	1.67235
		IDI1	-0.07992	1.29062							TAP2	0.147389	1.67189
		ACADSB	0.10495	1.29013							MRPL44	0.145304	1.67092
		TMX1	0.092078	1.28947							DPM1	0.188731	1.67082
		PLSCR4	0.089903	1.28852							MOGS	0.183916	1.66932
		BLOC1S1	0.089919	1.28675							MTHFD2	0.179656	1.66808
		ETFB	0.107299	1.28664							HEBP2	-0.21901	1.66683
		HAUS6	-0.08192	1.2853							FKBP1A	-0.17874	1.66593
		FAM83G	0.126711	1.28455							RAD54L2	0.251021	1.66524
		SCFD1	0.080319	1.28414							TMA16	-0.17526	1.66375
		LRRC8C	0.101594	1.28357							CASP6	-0.15257	1.66228
		PLEC	0.086915	1.28323							TXNDC17	-0.29463	1.66216
		SMAD4	-0.08078	1.28307							MVB12A	0.310471	1.66124
		SRPRB	0.080165	1.28236							RAB3D	0.151162	1.66085
		RRAS	0.08263	1.28178							HMGN3	-0.21781	1.66019
		EMC10	0.089392	1.28035							STARD3	0.222123	1.65955
		TXLNA	-0.08442	1.27989							SLC1A4	0.220591	1.65937
		PLXND1	-0.12651	1.27935							C2CD5	-0.1434	1.6579
		DDOST	0.09701	1.27796							COA7	-0.16376	1.65617
		TP53BP2	-0.14433	1.27708							ATP9B	0.160325	1.65588
		CDC26	-0.08594	1.27694							TGS1	0.180929	1.65582
		BOD1	-0.08812	1.27632							SH3BGRL	-0.26098	1.65545
		ATP6V1E1	0.112276	1.27578							PFKM	-0.14464	1.6554
		ATAD3B	0.12323	1.2755							FTL	0.177461	1.65426
		FPGS	-0.09422	1.27548							DFFA	-0.24214	1.65421
		NACC1	-0.08335	1.27524							CAMK1	-0.15577	1.65349
		CCNA2	-0.12971	1.27493							ADAM17	0.168733	1.65304
		TFB2M	0.081521	1.27436							POLE4	-0.21626	1.65292
		FAM126A	-0.08344	1.27317							PMPCA	0.140522	1.65249
		ARFIP2	0.113028	1.2715							TPST2	0.141371	1.6521
		ZNF618	0.091651	1.27068							LRRC8D	0.178816	1.64886
		YES1	0.081775	1.27063							PTPRG	0.138362	1.64876
		RDH11	0.079051	1.27031							SMAP1	-0.36824	1.64551
		CDC34	-0.12906	1.26955							MXRA7	0.146371	1.64298
		PRKD2	-0.07925	1.26933							SLAIN2	-0.1589	1.64225
		SIRT2	0.11445	1.26833							ADA	-0.16281	1.6408
		SUN1	0.091484	1.2683							TRAPPC10	0.136915	1.64068
		PGM2L1	0.100939	1.26825							HSBP1	-0.15658	1.64055
		RPUSD3	-0.1619	1.26793							MAP2K3	-0.17601	1.63837
		CNIH4	0.082339	1.26699							GPI	-0.19108	1.63759
		PPP3R1	-0.09181	1.26662							SVIP	0.164973	1.63679
		FGD5	-0.09148	1.26619							DNTTIP1	0.212091	1.63645
		MRPS21	0.107029	1.2658							SAMM50	0.139457	1.63622
		SQSTM1	0.116121	1.26573							UBAP2	-0.16036	1.63565
		FAM177A1	0.092583	1.26541							RABEPK	-0.19785	1.63528
		MAN1A2	0.077861	1.26438							GCA	-0.16279	1.63521
		DCBLD1	0.092322	1.26432							CHEK1	-0.19518	1.63342
		EXOC3	0.080351	1.26423							FUT11	0.137743	1.63227
		NCOA7	0.166558	1.26407							GPN3	-0.22921	1.6322
		DLGAP4	0.087096	1.26339							SLMAP	0.246065	1.62973
		EBPL	0.140875	1.26323							SCRN1	-0.2039	1.62933
		FURIN	0.149537	1.26228							RTF1	-0.14022	1.62881
		G6PD	0.09693	1.26174							SOX17	0.266261	1.62778
		PAPSS2	-0.07848	1.26135							GLTP	-0.29125	1.6271
		TOP3A	-0.10682	1.26041							RTN3	0.198576	1.6258
		TSEN34	-0.10168	1.26024							CAPN5	0.145683	1.62504
		TOR1A	0.103295	1.25909							CENPU	0.13598	1.62471
		HSBP1	0.267263	1.25873							ODR4	0.171071	1.62431
		NDUFAF7	0.093315	1.25787							NTMT1	-0.22093	1.62398
		HSP90AA1	0.086228	1.25746							KDM5C	0.23601	1.62383
		FAM172A	0.077955	1.25631							PEX1	-0.22062	1.62377
		BNIP1	0.078103	1.2563							CHMP1A	-0.14046	1.62282
		NSF	0.079054	1.25585							GLMN	-0.13521	1.62252
		TMEM184C	-0.16939	1.25574							EHD4	-0.15312	1.6211
		ZBTB7A	-0.10879	1.25558							KIF3A	-0.13803	1.62024
		VPS13C	-0.07936	1.25508							SH3GL1	-0.1599	1.61957
		MRPS34	0.120976	1.25365							PKM	-0.17824	1.61933
		RMND1	0.116616	1.25084							SUB1	-0.25506	1.61831
		RPL32	-0.07717	1.24812							GPAA1	0.151926	1.61807
		AVL9	-0.18163	1.24805							TSPAN6	0.176706	1.61797
		SLC4A7	0.090025	1.24709							SMARCA2	0.194715	1.61711
		SNX5	-0.07939	1.24702							ZBTB11	0.150696	1.61686
		SLC39A10	-0.15429	1.24697							UCHL3	-0.16978	1.61664
		GPAA1	0.078831	1.24334							DPP9	-0.17406	1.61646
		ZFYVE1	0.107196	1.243							PTCD3	0.156598	1.6157
		COTL1	-0.09821	1.24279							CCDC127	0.190136	1.61514
		FOXC2	-0.10089	1.24246							ARL6IP5	0.138713	1.61272
		TACC2	0.085676	1.24216							PNP	-0.17528	1.61245
		RPS6KB2	-0.08509	1.24171							RNH1	-0.15863	1.61227
		SLC12A9	0.10649	1.24152							NAA50	-0.17551	1.61155
		TINAGL1	-0.0937	1.24127							GALNT6	0.156879	1.6099
		PVR	0.116912	1.24104							SUZ12	-0.13598	1.6098
		NCAPD3	-0.18622	1.24082							SYF2	0.197284	1.60939
		GPRIN1	-0.10087	1.24024							CYB5B	0.138746	1.60808
		WDR62	0.098713	1.23936							PRIM2	-0.137	1.60807
		NMNAT1	0.112502	1.23817							ZNF280C	-0.14221	1.60776
		TWISTNB	-0.09881	1.23781							CIAO1	-0.20557	1.60738
		SFXN1	0.082699	1.23775							NUDT5	-0.21898	1.60662
		CD59	0.153632	1.2376							ESD	-0.13581	1.60614
		AUP1	0.085832	1.23713							UBE2E1	-0.2349	1.60553
		ETFA	0.077812	1.2364							FAM129B	-0.1373	1.60506
		DUS1L	-0.08726	1.23488							GSTP1	-0.22102	1.605
		MPC1	0.07736	1.23441							MMP14	0.170345	1.60377
		LENG1	-0.09539	1.23411							TIMM44	0.147364	1.60333
		TTI1	-0.0775	1.23377							PAFAH1B3	-0.13604	1.60273
		PSMG1	-0.09494	1.2332							CYP51A1	0.2584	1.60059
		CLUH	-0.08265	1.23295							TLK1	0.159265	1.59981
		EXOC6B	0.088006	1.23263							WWC2	-0.15484	1.59969
		TMEM43	0.078563	1.23102							COLEC12	0.165738	1.59964
		MBOAT7	0.100658	1.23089							CCDC47	0.178706	1.59814
		TAP2	0.085542	1.23011							DCAF16	0.243702	1.59786
		ARHGAP24	0.121834	1.22995							CRLF3	-0.24473	1.5962
		HSP90B1	0.104095	1.22987							TM9SF1	0.133825	1.59604
		BANF1	-0.21054	1.22944							DNAJB14	0.137694	1.59564
		FAM111B	-0.12724	1.22935							CNBP	-0.15874	1.59477
		TMEM33	0.09139	1.22909							NAGLU	0.192375	1.59431
		RAP1B	0.078251	1.2287							NDUFB10	0.15003	1.59409
		GIMAP2	-0.08771	1.22783							ETFDH	0.170781	1.59391
		TTC27	-0.09088	1.22719							SFXN4	0.183047	1.59386
		RANBP9	-0.10107	1.22705							MYD88	-0.15707	1.59135
		MRPL14	0.093213	1.22664							SS18	0.144208	1.5911
		OFD1	0.128481	1.2264							HELQ	0.60259	1.59053
		SCARF1	-0.09892	1.22387							GHITM	0.143046	1.59011
		IWS1	-0.07568	1.22358							CEP290	-0.2821	1.58982
		FAM193A	-0.09684	1.22357							PXN	-0.1594	1.58865
		METTL5	-0.2147	1.22254							IMMT	0.153861	1.58862
		RALY	0.105928	1.22223							C1orf131	-0.13989	1.58842
		DENND4C	0.086147	1.22178							GATAD2A	-0.14765	1.58837
		LAMTOR1	0.1155	1.2216							PDHX	0.141853	1.58656
		HTRA2	0.102582	1.22084							SAE1	-0.13911	1.58573
		TOPBP1	-0.1325	1.22018							AKAP12	0.294556	1.58476
		NMT2	0.123109	1.21957							CBX5	-0.17701	1.5838
		SLC27A3	0.137453	1.21891							ELP2	-0.17982	1.58358
		SH3GL1	-0.07606	1.21852							MCM7	-0.16215	1.58307
		RIOK3	-0.08649	1.21753							RAB29	0.138456	1.58298
		ACLY	-0.07559	1.21716							MTMR12	-0.16736	1.58264
		TOR3A	-0.0963	1.21699							TMEM43	0.152647	1.58135
		PDIA6	0.127477	1.21646							MLLT1	0.135779	1.58036
		CNOT3	-0.09127	1.21644							RPS27	-0.15335	1.57874
		PGLS	-0.08597	1.21611							COX8A	0.132928	1.57841
		TJP1	-0.08206	1.2159							MTAP	-0.14896	1.57708
		PALLD	-0.09453	1.21523							NCAPD3	-0.29259	1.57704
		SEC16A	-0.0912	1.21442							NUDC	-0.15682	1.57673
		MAP4	-0.09016	1.21392							FECH	0.156797	1.57668
		RFX5	-0.11445	1.21311							MAOA	0.151049	1.57634
		UCK2	-0.07954	1.213							APLP2	0.165645	1.57458
		NCDN	-0.0794	1.21221							SLC2A1	0.15318	1.57453
		SEC61B	-0.08537	1.21154							TTLL12	-0.28378	1.57104
		ATL3	0.088948	1.21116							ALDOC	-0.14598	1.5702
		CCDC88C	-0.10355	1.21091							RPL6	-0.25654	1.56827
		DPF2	-0.09681	1.21088							PSMB10	-0.19171	1.56681
		RPS21	-0.12951	1.21081							SPIRE1	0.144134	1.56658
		ERP29	0.089	1.21079							CEP89	0.216007	1.56649
		HM13	0.107683	1.21044							RPL19	-0.16378	1.56526
		PARL	0.079363	1.20981							NCDN	-0.13716	1.56424
		RPS28	-0.08054	1.2097							UBE2I	-0.13589	1.56398
		CHST14	-0.12015	1.20969							KATNA1	-0.17999	1.56343
		EMC2	0.09639	1.20957							SRXN1	0.171241	1.56341
		DNAJB12	0.082038	1.20925							PCDH10	-0.14792	1.56308
		HOXB7	-0.08141	1.20885							MGST2	0.139387	1.56298
		CDK5	0.11667	1.20824							TTC19	0.158102	1.56257
		SLC25A13	0.088516	1.20814							MIA3	0.134955	1.56198
		MEST	0.086106	1.20704							GMPS	-0.14485	1.56084
		HOMER1	0.143371	1.20613							GNAI1	0.204575	1.56042
		STRAP	-0.0861	1.20522							PMVK	-0.2032	1.55979
		USP10	-0.08093	1.20478							CALR	0.183086	1.55978
		FOXK2	-0.11018	1.20424							NAP1L1	-0.1949	1.55843
		UHRF2	-0.08819	1.20388							COG1	0.135464	1.558
		CALU	0.076089	1.20379							TMEM14C	0.552283	1.55771
		CD47	0.092557	1.2027							SNTB2	0.129978	1.55661
		QRICH1	-0.08303	1.20009							WFS1	0.136052	1.55639
		FASN	-0.07534	1.19886							MTDH	0.159197	1.55591
		NDUFB1	0.175278	1.19836							PTPRB	0.132774	1.55589
		SEC11A	0.098319	1.19764							RMDN1	0.147525	1.55514
		PARP12	-0.12619	1.19635							WDR4	-0.13419	1.55443
		NUP153	-0.08037	1.19602							PLS3	-0.15092	1.55129
		DKK1	-0.40635	1.19558							MAP7D3	-0.16952	1.55111
		COQ9	0.093172	1.19551							IFIT5	-0.22145	1.55036
		PDSS1	-0.22681	1.19532							KRI1	0.171562	1.54988
		ACSS1	0.094606	1.19479							RND3	0.181516	1.54932
		THOP1	-0.08173	1.19397							GPATCH4	-0.16893	1.54918
		EIF4A2	0.151515	1.19319							PPM1B	-0.12857	1.54748
		CCDC47	0.078127	1.19101							HACD3	0.188849	1.54713
		CCDC90B	0.101134	1.19059							SLC35A4	0.139669	1.54703
		ACE	-0.13906	1.19016							KANK2	0.14144	1.54691
		RBBP7	-0.07559	1.18965							GBP2	-0.13821	1.54671
		VAMP5	0.114782	1.18928							PIGS	0.157739	1.54642
		CALR	0.117904	1.18912							ZC2HC1A	-0.16036	1.5459
		CHPF2	0.090103	1.18888							HSDL2	0.132219	1.54376
		FIS1	0.091446	1.18885							EPN2	0.128876	1.54212
		TMEM167A	0.11709	1.18844							FNIP1	-0.27324	1.54143
		FUT11	0.083348	1.18842							GOLIM4	0.146378	1.54035
		NDUFA4	0.089705	1.18777							MAP7D1	-0.13628	1.53974
		FASTKD5	-0.08514	1.18652							GDPD1	0.236997	1.53933
		TSSC4	-0.07869	1.1861							PGM3	-0.13479	1.53859
		TTC38	-0.21643	1.18588							CHID1	0.187428	1.53793
		SSBP1	0.085429	1.18413							ARID4A	-0.16991	1.53696
		BLM	0.088409	1.18361							RELB	0.14612	1.53567
		GLS	0.077017	1.18298							ZNF521	-0.20669	1.53421
		GSR	0.073908	1.1827							ADAM10	0.131749	1.53394
		GCLM	0.104753	1.18221							VAPA	0.209858	1.5339
		CLEC16A	0.074625	1.18199							MCUR1	0.179989	1.53284
		JUND	0.110435	1.1803							OPA3	0.142014	1.53266
		RPN2	0.077324	1.17977							LONP1	0.157877	1.53075
		TIMP2	-0.10959	1.17971							SNRNP48	-0.20062	1.52788
		ZCCHC10	0.120703	1.17969							CRYZL1	-0.17151	1.52779
		SPAG1	-0.20215	1.17866							NAA15	-0.15125	1.52693
		AP1S1	0.096658	1.17698							PNPLA6	0.137271	1.52649
		POR	0.083044	1.17639							PON2	0.159986	1.52648
		POLR2H	-0.09353	1.17615							PHRF1	0.158548	1.52553
		TCAF1	-0.09094	1.17526							TBCC	-0.13883	1.52194
		COLEC12	0.118354	1.17474							SH3BP4	0.137229	1.52158
		DNAJB4	0.104951	1.17365							DDA1	0.362768	1.52116
		PPP2CB	-0.07295	1.17316							BASP1	0.182003	1.52112
		SH3BGRL	-0.08651	1.17267							SCARA3	-0.14136	1.5208
		SRP14	0.072729	1.17184							OS9	0.166516	1.51954
		ARAP1	-0.09114	1.17149							FLCN	-1.28115	1.51938
		PHGDH	0.076519	1.17057							UBE2E3	-0.14153	1.51933
		ARHGEF15	0.081957	1.1704							PDIA6	0.14436	1.5192
		QSOX2	0.104649	1.16868							NCSTN	0.172335	1.51911
		NPEPPS	0.081337	1.16747							PRPS1	-0.14809	1.51864
		PTDSS2	0.13204	1.16512							THUMPD3	-0.14524	1.51843
		IARS2	0.081614	1.16447							RPL4	-0.19598	1.51707
		S1PR1	-0.0776	1.16386							RNPEP	-0.1669	1.51686
		SDHC	0.076089	1.16336							ALDH16A1	-0.13151	1.51638
		DDX60	-0.08685	1.16332							MTX1	0.134807	1.51458
		GPX4	-0.09374	1.16261							TRMT1	0.164383	1.51419
		AEBP1	0.080203	1.16192							CNTNAP1	0.129285	1.51312
		ALDH1A1	0.190385	1.16037							SLC30A6	0.15085	1.51296
		DERL2	0.124239	1.16035							POLD3	-0.14994	1.51269
		AAMDC	-0.12568	1.16013							GSS	-0.16984	1.51259
		NT5C3A	0.074358	1.1589							GPX7	0.128664	1.51258
		NDUFS6	-0.11704	1.15878							PPP2R5E	-0.14827	1.5119
		CSNK1E	0.089787	1.15845							MYO6	0.185575	1.51188
		RAB8A	0.077919	1.15834							MRPL48	0.144111	1.51007
		NDUFA5	0.105307	1.15827							MAPK1	-0.16247	1.50927
		KIF22	-0.16508	1.15818							TM4SF1	0.189585	1.50792
		CALCRL	0.115936	1.15764							RIOK1	-0.26213	1.50774
		CHSY1	0.129167	1.15638							ADAM9	0.129319	1.50768
		RNF31	-0.11946	1.1549							TAP1	0.156527	1.50712
		CSE1L	-0.07915	1.15467							NAPRT	-0.1507	1.50683
		GANAB	0.099467	1.15415							ZNF217	-0.15861	1.50575
		UBA5	-0.0786	1.15161							FAM208A	0.237081	1.50454
		TPMT	-0.07414	1.15086							RPS23	-0.15577	1.50291
		UHRF1BP1L	0.092425	1.14925							TUFM	0.143635	1.50275
		WDR89	-0.08837	1.14857							ARL8B	0.150885	1.50257
		MFN1	0.089298	1.14816							ANP32B	-0.14449	1.50215
		NCK2	-0.07161	1.14766							RPS16	-0.17652	1.5012
		P4HA2	0.101165	1.14725							OCIAD1	0.159636	1.50096
		SYNJ1	-0.0817	1.14516							DCAF8	0.312253	1.50089
		YTHDC1	0.098057	1.14253							COL5A2	0.135843	1.50056
		PHF14	0.077847	1.14199							AP4E1	0.139213	1.50048
		TOMM34	-0.08988	1.1417							LNPEP	0.144311	1.50002
		DDHD2	0.07436	1.14046							CNDP2	-0.127	1.49998
		SLC35B1	0.105912	1.14035							SYAP1	-0.15998	1.4995
		SSR4	0.078208	1.1396							CDIPT	0.203524	1.4993
		PEX14	0.094498	1.13843							MRPL18	0.231605	1.4988
		CIAPIN1	-0.08877	1.13788							FBLIM1	-0.15139	1.49864
		C9orf64	0.115199	1.13699							PPP4C	-0.13523	1.49771
		PRCC	-0.09872	1.13615							NTHL1	-0.15019	1.49732
		RB1CC1	-0.07419	1.13558							MT-ATP6	0.156184	1.49723
		PPP4R1	-0.07228	1.13555							CRIM1	0.184815	1.4964
		MLLT11	-0.11839	1.13486							NUSAP1	-0.27543	1.49615
		NKRF	-0.07615	1.13468							ZC3HAV1L	0.232485	1.49573
		YIF1A	-0.07107	1.13463							ATR	-0.15972	1.49521
		TP53I3	0.099554	1.13451							AGPAT1	0.166586	1.49491
		CRYL1	-0.07706	1.13415							SPAG1	0.266676	1.49437
		SNX16	-0.16713	1.13411							PSEN1	0.167011	1.494
		LRP6	-0.12098	1.13378							RTN2	0.206265	1.49372
		PDHX	0.082631	1.13299							METAP1	-0.18375	1.49326
		KTN1	0.072202	1.13262							SMPD1	-0.15616	1.49208
		ACOT13	0.107339	1.13216							RAPGEF2	-0.19738	1.49154
		RPL15	-0.08292	1.13168							PEAR1	0.193249	1.48981
		ZMYND11	-0.09042	1.13124							STX4	0.143443	1.48935
		TIMM44	0.076148	1.13049							MICU2	0.128395	1.48905
		PLAA	-0.07427	1.13018							SPATS2	-0.1252	1.48849
		MAN2C1	-0.07465	1.13009							RAB2B	0.130143	1.48718
		MMRN2	-0.07778	1.12949							HSPBP1	-0.14072	1.48671
		FAU	0.081305	1.129							YTHDF3	-0.126	1.48649
		SLC25A1	0.083709	1.12878							RP2	0.162532	1.48569
		GOLT1B	0.091376	1.12849							RNF181	-0.17569	1.48525
		IRF2BP1	0.075077	1.12764							TJP1	0.126453	1.48474
		GTF3C4	-0.0737	1.12725							MAT2A	-0.17409	1.48289
		SMIM4	0.070945	1.12661							TMEM65	0.138028	1.48265
		EHMT1	-0.07512	1.12658							AFTPH	0.160878	1.48222
		AES	-0.07076	1.12623							SIGMAR1	0.178214	1.48198
		ARID4B	0.196337	1.12617							CMBL	-0.15612	1.48195
		NAPG	0.071802	1.12528							MTPN	-0.29652	1.48183
		MGST3	0.102162	1.1244							TPI1	-0.19384	1.48093
		PRKRIP1	0.081201	1.12431							BCL10	-0.13146	1.47836
		SNRPA	0.106505	1.12279							CSK	-0.1273	1.47715
		RALBP1	-0.07474	1.1225							ARCN1	-0.1604	1.47692
		GGCX	-0.167	1.12227							TMEM126A	0.134741	1.47668
		RHOG	0.096699	1.12147							CHCHD1	0.16008	1.47512
		MIEN1	0.086102	1.12107							MAST4	0.145804	1.47476
		NUDT19	-0.16315	1.121							ESYT2	0.127543	1.47338
		NHP2	0.076624	1.12061							SNF8	-0.12419	1.47292
		MPP1	-0.07073	1.11925							MRPL13	0.162017	1.47083
		GPT2	-0.11539	1.11912							AK6	-0.19752	1.47008
		TRIP12	-0.07107	1.11796							C12orf10	-0.13217	1.46925
		GTF2F2	-0.07486	1.1178							GANAB	0.13078	1.46915
		PRPF38A	0.077705	1.11724							TMEM165	0.137231	1.46893
		HGS	0.079543	1.11675							LAMB2	0.130304	1.46885
		PSMG3	-0.13089	1.11637							LUC7L2	-0.13399	1.46811
		PNKP	0.082188	1.11626							COMT	0.140847	1.46809
		SETDB1	-0.08324	1.11344							SPATA20	0.238137	1.46752
		ATP1A1	0.076833	1.11305							TMX1	0.175143	1.4667
		POLD4	0.094739	1.11293							ANO10	0.127987	1.46585
		GPN3	-0.20504	1.11288							PML	0.131622	1.46554
		COX4I1	0.08619	1.11286							PECAM1	0.126078	1.4655
		GPC1	0.105222	1.11275							DCAKD	0.186556	1.46502
		ALG1	0.0712	1.11259							COG3	0.132534	1.46473
		CDC45	-0.07034	1.11255							LEPROT	0.184846	1.46385
		LSM8	-0.07008	1.11236							GNAI2	0.169888	1.46377
		OPA3	0.073095	1.11213							NAA25	-0.13282	1.46196
		PPP2R1A	-0.08142	1.11111							TBC1D17	-0.14938	1.46171
		MRPS22	0.077297	1.111							RAB14	0.126857	1.46159
		FAM208A	0.103007	1.11068							TTC38	-0.1697	1.46141
		MBNL2	-0.17116	1.10924							RAI1	0.481195	1.46122
		GIMAP6	-0.09141	1.10914							PIP5K1C	0.136826	1.46073
		ETNK1	-0.08542	1.10849							IPO7	-0.13569	1.46068
		SMAP2	-0.08018	1.10727							TRIM38	0.284948	1.45931
		MFSD10	0.096446	1.10696							UXT	-0.12704	1.45759
		RPS27L	-0.0913	1.10667							NUDT2	-0.12422	1.45743
		DPYSL2	-0.07532	1.10638							TXLNG	-0.13208	1.45667
		TELO2	-0.07952	1.10512							ABCF3	-0.12306	1.45582
		CMTR1	-0.07001	1.10463							ALAS1	0.133121	1.45555
		AFG3L2	0.075237	1.10342							HIGD1A	0.277003	1.45461
		RAC2	0.08606	1.10269							COX16	0.129737	1.45456
		POLD1	-0.07794	1.10208							GTSE1	-0.17502	1.45365
		HIF1AN	0.098082	1.10123							TRABD	0.209652	1.45193
		EARS2	0.069251	1.10074							TNPO3	-0.16333	1.45145
		MAD2L1BP	-0.11224	1.10045							NDUFA5	0.1634	1.45093
		B3GAT3	0.07773	1.10021							SCRN3	-0.16667	1.4509
		URB2	-0.07668	1.10006							EHBP1	0.149982	1.4508
		RASAL2	-0.12163	1.09858							GOLGA5	0.147521	1.44899
		KIF15	-0.09593	1.09742							RAB23	0.131161	1.4483
		CD40	-0.18512	1.09727							GINS1	-0.12889	1.44828
		CNP	0.092127	1.09723							CPNE1	-0.14105	1.44826
		WAC	-0.07001	1.09699							TIMM22	0.128173	1.44775
		GDF15	0.199695	1.09615							OLA1	-0.14341	1.44754
		VDAC3	0.0991	1.09548							PHB2	0.122235	1.44662
		AK2	0.074459	1.09501							TMEM206	0.172073	1.44601
		ASPH	0.076447	1.09475							UBXN4	0.144844	1.44581
		TMEM126A	0.079019	1.09452							ECHS1	0.161895	1.44515
		RPL10A	-0.06987	1.09425							OSBPL11	-0.12706	1.44508
		LMBRD2	-0.10842	1.09401							CHMP7	-0.12356	1.44443
		RPL35	0.07063	1.09188							COX7A2L	0.139006	1.44411
		MANBAL	0.090177	1.09158							CCDC82	0.139032	1.44284
		VTA1	0.083764	1.09121							NOMO2	0.155084	1.44204
		JMJD1C	0.134944	1.0901							ALG3	0.197004	1.44111
		THOC3	-0.08367	1.08853							UBE2F	-0.12236	1.44072
		RPA2	-0.06939	1.08745							RPL34	-0.18448	1.4407
		LAMTOR5	-0.08101	1.08733							DAAM1	0.155636	1.44035
		MCM4	-0.07138	1.087							RAB7A	0.126597	1.43956
		MRPS10	0.076459	1.08662							PSMF1	-0.12392	1.43893
		UBA52	-0.07301	1.08584							CHRAC1	0.130716	1.43887
		PIK3CA	0.068359	1.08501							YKT6	-0.14085	1.43859
		NCKIPSD	-0.09197	1.08469							ZFP36L1	0.202702	1.43844
		IFIT5	-0.08505	1.08445							L3HYPDH	0.358449	1.43776
		CYB5B	0.091641	1.08416							MAP4	-0.16857	1.43578
		PTAR1	-0.08211	1.0841							TENM3	0.121456	1.4354
		ACSF3	0.09759	1.084							XPNPEP3	0.134117	1.43454
		GTF3C3	-0.07452	1.08397							HECTD1	-0.12595	1.43295
		SAMD1	0.068795	1.08284							SLC25A12	0.123567	1.43095
		PREPL	0.10259	1.08238							SORD	-0.12939	1.43038
		COQ2	0.102109	1.08196							SLC25A17	0.140592	1.43003
		AGA	0.077284	1.08152							F11R	0.159636	1.4296
[truncated: 4,256 more rows]

## Sheet: Figures 6
KEGGID	Description	GeneRatio	BgRatio	pvalue	padj	geneID	geneName	keggID	Count	Up	Up_Gene_id	Down	Down_Gene_id
[truncated: 20 more rows]

[truncated: 1 more sheets: Figures 7]
